# Supplementary material for: Human tRNAs with inosine 34 are essential to efficiently translate eukarya-specific low-complexity proteins
Source: Nucleic Acids Res. 2021 Jun 14;49(12):7011–34. doi: 10.1093/nar/gkab461 (PMC8266599; doi:10.1093/nar/gkab461)
Supplement: gkab461_Supplemental_Files [file gkab461_supplemental_files.zip]

Archive with 8 entries (8 files):
- 2021_Torres NAR_Table S1.xlsx
- 2021_Torres NAR_Table S2.xlsx
- 2021_Torres NAR_Table S3.xlsx
- 2021_Torres NAR_Table S4.xlsx
- 2021_Torres NAR_Table S5.xlsx
- 2021_Torres NAR_Table S6.xlsx
- 2021_Torres NAR_Table S7.xlsx
- 2021_Torres_etal_NAR_Suppl_data2.pdf
