# Supplementary material for: Human tRNAs with inosine 34 are essential to efficiently translate eukarya-specific low-complexity proteins
Source: Nucleic Acids Res. 2021 Jun 14;49(12):7011–34. doi: 10.1093/nar/gkab461 (PMC8266599; doi:10.1093/nar/gkab461)
Supplement: gkab461_Supplemental_Files [file gkab461_supplemental_files.zip › 2021_Torres NAR_Table S1.xlsx]

## Sheet: Sheet1
Oligonucleotides used in this study
Oligonucleotide	Sequence (5'-3')	Source
Forward guide strand for CRISPR/CAS9 Hs ADAT2 (exon 2)	CCACCGTAGACCATAAGACAGCCAAC	This work
Reverse guide strand for CRISPR/CAS9 Hs ADAT2 (exon 2)	AAACGTTGGCTGTCTTATGGTCTAC	This work
Forward PCR primer Hs ADAT2 (exon2) for validating CRISPR targeting	TCAGGGGCTCTGGACCTATC	This work
Reverse PCR primer Hs ADAT2 (exon2) for validating CRISPR targeting	ATCCCCTCTTGGGTTTCACTC	This work
Forward guide strand for CRISPR/CAS9 Hs ADAT3 (exon 2)	CCACCGCGCACACCATGACGGCGTGC	This work
Reverse guide strand for CRISPR/CAS9 Hs ADAT3 (exon 2)	AAACGCACGCCGTCATGGTGTGCGC	This work
Forward PCR primer Hs ADAT3 (exon2) for validating CRISPR targeting	TTCCACGAGGACAAGCAGGTG	This work
Reverse PCR primer Hs ADAT3 (exon2) for validating CRISPR targeting	CGTACAGGTCGTAGCCAGTG	This work
Forward primer sequencing CRISPR-targeted ADAT3 region	TGGCTGGGCGGCTCTTCTCC	This work
Reverse primer sequencing CRISPR-targeted ADAT3 region	GAAGTCGTAGGTGCCGCGGCC	This work
Forward primer Gateaway cloning hADAT2	GGGGACAAGTTTGTACAAAAAAGCAGGCTTCATGGAGGCGAAGGCGGCACCCAA	This work
Reverse primer Gateaway cloning hADAT2	GGGGACCACTTTGTACAAGAAAGCTGGGTCTCAAGATTTCTGACATTCCTTTTTCCGAAC	This work
Forward PCR primer wild type Hs SDC3 low-complexity TAPSLIVR-rich region	TAGGCTAGCCACCATGGAAGAGCTCCCCTCTGAGCGC	This work
Reverse PCR primer wild type Hs SDC3 low-complexity TAPSLIVR-rich region	AGCGGATCCGCCGCTGGAGCCTGTGGTCAGGAAGGTCTCTGG	This work
Forward PCR primer G-end Hs SDC3 low-complexity TAPSLIVR-rich region	TAGGCTAGCCACCATGGAAGAGCTGCCGTCGGAGCGG	This work
Reverse PCR primer G-end Hs SDC3 low-complexity TAPSLIVR-rich region	AGCGGATCCGCCGCTGGAGCCCGTCGTCAGGAACGTCTCCGG	This work
Forward PCR primer psiCHECK2 Rluc gene for fusion to SDC3 low-complexity TAPSLIVR-rich region	GGCGGATCCGCTTCCAAGGTGTACGACC	This work
Reverse PCR primer psiCHECK2 Rluc gene for fusion to SDC3 low-complexity TAPSLIVR-rich region	GGGCTCGAGCGATCGCCTAG	This work
ADAT2 Forward primer for qPCR	AAGGCTGAGATTGGAAGCTG	Ref. (15)
ADAT2 Reverse primer for qPCR	AGCAATTCACCATGAGCTGT	Ref. (15)
ADAT3 Forward primer for qPCR	AGCCTGACCGTGGATTTCAG	This work
ADAT3 Reverse primer for qPCR	GACCGAGTCCAGGAAAGCTC	This work
GAPDH Forward primer for qPCR	ATGGGTGTGAACCATGAGAAG	Ref. (39)
GAPDH Reverse primer for qPCR	CTAAGCAGTTGGTGGTGCAG	Ref. (39)
SDC3 Forward primer for qPCR	CCTGACATCCCTGAGAGGAG	This work
SDC3 Reverse primer for qPCR	GTGGTCAGGAAGGTCTCTGG	This work
DAG1 Forward primer for qPCR	TCGAGTGACCATTCCAACAGA	This work
DAG1 Reverse primer for qPCR	GCACACCCTTATCAGTGTCAA	This work
MUC5AC Forward primer for qPCR	CAACCCCTCCTACTGCTACG	Ref. (37)
MUC5AC Reverse primer for qPCR	CTGGTGCTGAAGAGGGTCAT	Ref. (37)
SPDEF Forward primer for qPCR	AAGTGCTCAAGGACATCGAGA	Ref. (38)
SPDEF Reverse primer for qPCR	AGGAGCCACTTCTGCACATT	Ref. (38)
ERN1 Forward primer for qPCR	GCCGAAGTTCAGATGGAATC	This work
ERN1 Reverse primer for qPCR	AAGGCCGATGACAAAGTCTG	This work
GCNT3 Forward primer for qPCR	CACGCCTTGTGAAGAGATCA	This work
GCNT3 Reverse primer for qPCR	GAATGGGAGACAGGTGGAGA	This work
AREG Forward primer for qPCR	TGGTGCTGTCGCTCTTGATA	This work
AREG Reverse primer for qPCR	ACTGTGGTCCCCAGAAAATG	This work
