# Supplementary material for: Human tRNAs with inosine 34 are essential to efficiently translate eukarya-specific low-complexity proteins
Source: Nucleic Acids Res. 2021 Jun 14;49(12):7011–34. doi: 10.1093/nar/gkab461 (PMC8266599; doi:10.1093/nar/gkab461)
Supplement: gkab461_Supplemental_Files [file gkab461_supplemental_files.zip › 2021_Torres NAR_Table S2.xlsx]

## Sheet: Total counts
Anticodon	28615_HEK293T_CTRL_1	28617_HEK293T_CTRL_2	28618_HEK293T_ADAT2_1	28616_HEK293T_ADAT2_2	ERR705691_HEK293T_shCV_1	ERR705692_HEK293T_shCV_2	ERR705693_HEK293T_shADAT2_1	ERR705694_HEK293T_shADAT2_2
AAC	19478	26148	29624	29375	9895	17193	12992	15696
AAG	3338	19599	27110	6006	4738	4280	8471	9555
AAT	30625	20219	28987	49252	14001	11441	23029	18308
ACG	24095	16782	20794	37914	34900	47125	48530	37011
AGA	1174	2448	2904	1708	396	842	552	610
AGC	4444	18433	28358	7465	1355	2820	2092	2534
AGG	2804	9049	11922	2798	539	913	724	939
AGT	3262	2147	2279	3602	676	1127	1155	1179
CAA	4468	18913	23801	7258	3025	5951	3642	4555
CAC	33966	35672	42302	48157	22187	35926	25125	26721
CAG	1412	17156	21074	2293	645	630	1003	1122
CAT	3948	6186	7556	5484	1150	2173	1947	2089
CCA	654	1169	1515	882	298	513	378	445
CCC	240282	164142	165738	247966	63521	133490	74920	92769
CCG	1296	6075	6179	1606	530	1001	863	813
CCT	93570	59667	49156	54766	4223	9699	6902	7889
CGA	485	1087	1325	572	207	283	271	207
CGC	1358	6023	6873	1844	1236	1158	1620	1122
CGG	1442	9906	12688	1526	221	402	313	407
CGT	4122	2979	3492	5137	813	1347	1170	1199
CTC	125183	143635	112170	106464	66513	140659	96468	94648
CTG	11007	67208	75218	17138	7148	25157	9412	20611
CTT	39374	43661	54756	44783	28785	45990	34757	34827
GAA	4098	7804	8801	5979	4046	5746	4342	4100
GAT	1	6	9	0	0	0	0	0
GCA	2049	7522	13247	2980	1248	1562	1232	1320
GCC	110569	111942	104072	107503	25557	61285	34859	49538
GCT	15795	16702	21572	16696	2261	3785	3494	4040
GTA	32199	22166	30063	49906	10885	35421	19174	29812
GTC	5719	41235	41160	5780	3573	12669	4725	10004
GTG	20568	31386	34571	19214	1792	4849	2572	3976
GTT	29746	14634	17476	44537	26939	33151	32803	27532
TAA	3477	3056	3300	6184	341	491	602	624
TAC	7135	9807	12496	9882	9072	5871	10103	8105
TAG	8065	13948	19488	15312	9788	6721	15493	13999
TAT	637	942	1198	846	174	349	272	545
TCC	9398	12308	11957	10000	7389	12468	10551	11065
TCG	6560	8292	10349	8364	1020	2003	1250	1541
TCT	2890	9994	10414	3695	651	1475	723	1116
TGA	2096	5792	7648	4895	670	418	1872	1554
TGC	3961	18494	20379	5192	1844	3082	2664	2519
TGG	3188	15999	18585	2942	698	1054	1069	973
TGT	2955	5395	7463	4097	4608	4383	6260	4834
TTC	21441	40362	48202	20694	11747	19735	15357	16931
TTG	1914	14652	17275	2187	966	1883	1217	1464
TTT	65472	49649	52222	69917	15778	26841	21117	25533

## Sheet: DESeq2
	HEK293T_ADAT2/HEK293T_CTRL								HEK293T_shADAT2/HEK293T_shCV
Anticodon	baseMean	log2FoldChange	lfcSE	stat	pvalue	padj		Anticodon	baseMean	log2FoldChange	lfcSE	stat	pvalue	padj
AAC	26317.5	0.127296	0.669641	0.190097	0.849233	0.999742		AAC	13724.5	-0.015729	0.0898724	-0.175015	0.861068	0.925471
AAG	12045.4	0.296446	0.824474	0.359557	0.719178	0.999742		AAG	6799.19	0.780669	0.383438	2.03597	0.0417533	0.31315
AAT	34557.7	0.33444	0.777806	0.429979	0.667211	0.999742		AAT	17105.9	0.478152	0.41386	1.15535	0.247948	0.641367
ACG	26773.3	0.253443	0.780356	0.324779	0.745348	0.999742		ACG	42223.5	-0.0658517	0.263216	-0.250181	0.802447	0.925471
AGA	1959.43	0.10035	0.657254	0.152681	0.87865	0.999742		AGA	584.524	-0.154626	0.167589	-0.922646	0.356192	0.741044
AGC	12831.5	0.391556	0.768045	0.509809	0.610185	0.999742		AGC	2139.71	0.0811231	0.165148	0.491214	0.623275	0.925471
AGG	5911.35	0.00844388	0.757719	0.0111438	0.991109	0.999742		AGG	765.859	0.0905282	0.128229	0.705991	0.480194	0.92099
AGT	3065.08	-0.177377	0.772393	-0.229646	0.818367	0.999742		AGT	1019.77	0.273511	0.108657	2.5172	0.0118292	0.133079
CAA	12055.3	0.175168	0.755988	0.231708	0.816765	0.999742		CAA	4198.31	-0.208368	0.18365	-1.13459	0.256547	0.641367
CAC	41184.6	0.110972	0.694939	0.159685	0.873129	0.999742		CAC	27319.3	-0.27078	0.0863845	-3.13459	0.00172092	0.0754613
CAG	8678.76	0.0974076	0.979068	0.0994902	0.920749	0.999742		CAG	856.91	0.536483	0.302961	1.7708	0.0765946	0.37803
CAT	5673.48	0.0983744	0.650618	0.151202	0.879817	0.999742		CAT	1800.91	0.200454	0.115887	1.72974	0.083676	0.37803
CCA	1011.24	0.118199	0.656999	0.179908	0.857225	0.999742		CCA	402.762	-0.0781155	0.126149	-0.619232	0.535764	0.925471
CCC	221742	-0.267206	0.760686	-0.351271	0.725385	0.999742		CCC	88845.8	-0.297169	0.171983	-1.7279	0.0840067	0.37803
CCG	3349.67	-0.162476	0.784052	-0.207227	0.835833	0.999742		CCG	787.498	0.0550562	0.15584	0.353286	0.723874	0.925471
CCT	70757	-0.916047	0.742224	-1.23419	0.217132	0.999742		CCT	6948.2	0.0416077	0.230738	0.180324	0.856898	0.925471
CGA	810.573	-0.0117053	0.679911	-0.017216	0.986264	0.999742		CGA	244.059	-0.157497	0.300453	-0.524197	0.600142	0.925471
CGC	3554.55	-0.00445725	0.774657	-0.00575384	0.995409	0.999742		CGC	1324.23	0.00540339	0.39306	0.013747	0.989032	0.989032
CGG	5386.98	0.0520969	0.908809	0.0573244	0.954287	0.999742		CGG	328.667	0.113736	0.165216	0.68841	0.491195	0.92099
CGT	4208.09	-0.0118126	0.754694	-0.0156522	0.987512	0.999742		CGT	1119.94	0.0331611	0.105946	0.313	0.754281	0.925471
CTC	126260	-0.577156	0.674261	-0.855982	0.392008	0.999742		CTC	97217.3	-0.16992	0.186518	-0.911014	0.362288	0.741044
CTG	36937.1	0.0136518	0.825988	0.0165279	0.986813	0.999742		CTG	14590.8	-0.107836	0.484435	-0.222602	0.823845	0.925471
CTT	46140.6	-0.0474733	0.668327	-0.0710331	0.943371	0.999742		CTT	35901.5	-0.209943	0.114773	-1.8292	0.0673693	0.37803
GAA	6442.13	0.0712559	0.650736	0.109501	0.912805	0.999742		GAA	4583.91	-0.339708	0.223777	-1.51807	0.128997	0.48374
GAT	3.2846	0.000691659	2.14031	0.000323158	0.999742	0.999742		GAT	0	NA	NA	NA	NA	NA
GCA	5606.18	0.471469	0.773916	0.6092	0.542392	0.999742		GCA	1356.49	-0.292239	0.200123	-1.4603	0.144207	0.499178
GCC	113048	-0.360943	0.689472	-0.523506	0.600622	0.999742		GCC	41226.2	-0.0883941	0.246363	-0.358796	0.719748	0.925471
GCT	17902.5	-0.0905985	0.670047	-0.135212	0.892444	0.999742		GCT	3342.12	0.214114	0.104802	2.04303	0.0410499	0.31315
GTA	35920.1	0.273006	0.77101	0.354089	0.723272	0.999742		GTA	22506.2	0.0806518	0.376874	0.214002	0.830546	0.925471
GTC	20039.6	-0.256521	0.895738	-0.28638	0.774587	0.999742		GTC	7250.39	-0.140863	0.518569	-0.271637	0.785901	0.925471
GTG	25845	-0.262308	0.650235	-0.403405	0.68665	0.999742		GTG	3148.06	-0.0508368	0.342081	-0.14861	0.881861	0.925471
GTT	29608.5	0.201855	0.853908	0.236389	0.81313	0.999742		GTT	30524.1	-0.142206	0.255645	-0.556263	0.578031	0.925471
TAA	4256.94	0.312462	0.764567	0.408678	0.682776	0.999742		TAA	510.187	0.438077	0.154235	2.84033	0.0045067	0.0754613
TAC	9739.07	0.126116	0.655928	0.192271	0.84753	0.999742		TAC	8703.97	0.0218637	0.517367	0.0422596	0.966292	0.988253
TAG	13777	0.425769	0.652127	0.652892	0.513826	0.999742		TAG	11815.8	0.5789	0.465999	1.24228	0.214134	0.602252
TAT	888.458	0.0922465	0.658963	0.139987	0.88867	0.999742		TAT	322.36	0.54946	0.352358	1.55938	0.118907	0.48374
TCC	11020.5	-0.258608	0.660237	-0.39169	0.695287	0.999742		TCC	10241.2	0.024541	0.0947539	0.258997	0.795638	0.925471
TCG	8385.9	0.0462633	0.660562	0.0700363	0.944165	0.999742		TCG	1421.61	-0.193814	0.136648	-1.41834	0.156091	0.50172
TCT	6125.83	-0.111252	0.721475	-0.1542	0.877452	0.999742		TCT	958.043	-0.27114	0.249779	-1.08552	0.277692	0.65769
TGA	4776.65	0.480805	0.672875	0.714553	0.474885	0.999742		TGA	1140.03	1.38634	0.494229	2.80506	0.00503075	0.0754613
TGC	10574.4	-0.056663	0.78428	-0.0722485	0.942404	0.999742		TGC	2503.12	-0.0219786	0.151086	-0.145471	0.884339	0.925471
TGG	8795.94	-0.118477	0.844933	-0.140221	0.888485	0.999742		TGG	944.403	0.109534	0.170175	0.643656	0.519798	0.925471
TGT	4737.61	0.187203	0.652216	0.287026	0.774092	0.999742		TGT	5152.62	0.110323	0.430623	0.256193	0.797802	0.925471
TTC	30987.3	-0.156972	0.664057	-0.236384	0.813135	0.999742		TTC	15756.2	-0.0643413	0.0683618	-0.941189	0.346608	0.741044
TTG	7598.38	-0.0263224	0.913935	-0.0288012	0.977023	0.999742		TTG	1352.96	-0.166961	0.127815	-1.30626	0.191462	0.574387
TTT	63431.9	-0.213493	0.738953	-0.288912	0.772648	0.999742		TTT	21983.1	0.0279363	0.0850243	0.328569	0.742482	0.925471
