# Supplementary material for: Human tRNAs with inosine 34 are essential to efficiently translate eukarya-specific low-complexity proteins
Source: Nucleic Acids Res. 2021 Jun 14;49(12):7011–34. doi: 10.1093/nar/gkab461 (PMC8266599; doi:10.1093/nar/gkab461)
Supplement: gkab461_Supplemental_Files [file gkab461_supplemental_files.zip › 2021_Torres NAR_Table S3.xlsx]

## Sheet: All data
Uniprot	CTRL.mean	CTRL.cil	CTRL.ciu	ADAT2 KD.mean	ADAT2 KD.cil	ADAT2 KD.ciu	FC	pvalue	adj.pvalue
P21333	4.98636	4.04621	5.30796	5.68381	4.79196	6.05352	2.10697	1.86717e-11	4.25715e-08
Q06830	5.96701	4.63093	6.99547	6.08995	4.9294	7.29363	1.34751	9.58664e-06	0.00777534
P00918	4.86968	2.10197	7.63739	2.8458	-1.0755	4.47468	-23.5952	1.02307e-05	0.00777534
P36871	5.13211	4.02257	6.30339	4.64223	3.53269	5.8135	-1.63213	1.78875e-05	0.0084815
P08670	5.61179	4.37791	6.07351	5.93564	4.75244	6.44691	1.45356	2.22184e-05	0.0084815
P27708	4.96045	3.85816	5.24133	5.32514	4.25572	5.63835	1.48798	2.23197e-05	0.0084815
Q9HBK9	5.44879	5.25696	5.64062	4.43668	4.24485	4.62852	-2.75139	2.76976e-05	0.00902151
Q9NUQ9	7.22993	0.997777	12.5084	7.30348	0.355942	11.8668	-1.89948	0.000118818	0.0338632
Q16658	5.02244	1.8838	8.16108	5.4776	2.33896	8.61624	1.57643	0.000231364	0.0586122
Q9NZ45	5.89626	3.58963	8.20291	5.44012	3.13348	7.74677	-1.57797	0.000371948	0.084804
P35241-5	5.97096	2.85209	8.05281	5.42739	2.30853	7.50924	-1.72214	0.000572127	0.117012
P07355-2	4.91865	3.19372	6.38806	4.08537	2.32625	5.53851	-2.35879	0.00063131	0.117012
Q9H845	4.84933	3.54559	6.15308	4.44536	3.14162	5.74911	-1.49775	0.000718493	0.117012
Q6PI48	4.34931	3.06081	5.44394	5.33651	3.79051	6.18499	2.09934	0.000711403	0.117012
P07741	5.56303	2.71455	8.39045	6.0409	3.20436	8.87966	1.63158	0.00125192	0.190292
Q14534	5.81441	0.145967	9.50701	6.15953	1.47973	10.8393	3.80103	0.00160336	0.228479
O43929	3.77503	2.1365	5.16298	3.65484	1.82808	4.85514	-1.36039	0.00213888	0.270924
Q13620	5.91476	5.81662	6.0129	5.56092	5.46278	5.65907	-1.42452	0.00210271	0.270924
Q96ER3	6.0041	-1.12634	8.76187	4.61059	-0.158314	9.03496	1.314	0.00294111	0.314757
Q1KMD3	4.91111	-3.72998	12.2298	6.96478	-4.32165	11.6392	-1.80472	0.00303712	0.314757
Q96P70	7.2249	5.1669	9.2829	6.83178	4.77378	8.88978	-1.4816	0.00281848	0.314757
O15226-2	6.81038	5.74268	7.87808	7.19492	6.12722	8.26261	1.46893	0.00267897	0.314757
Q6P2E9	5.6091	2.2871	8.93109	6.07347	2.75147	9.39547	1.59102	0.00357419	0.339548
O43815	3.33782	3.24659	3.42906	3.05019	2.95895	3.14143	-1.33327	0.00346384	0.339548
O75643	4.79722	3.76639	5.44554	5.17512	4.03729	5.72047	1.31425	0.00441593	0.350598
P24752	5.63999	4.57619	6.47617	5.37821	4.24974	6.15243	-1.3821	0.0040419	0.350598
Q99805	7.42584	7.16247	7.68921	6.6716	6.40822	6.93497	-2.126	0.00492067	0.350598
Q96AY3	5.64069	2.79215	7.79936	5.1413	2.29276	7.29997	-1.64771	0.00478339	0.350598
Q9UNX4	4.85793	3.91951	5.55457	5.44208	4.36382	5.99209	1.559	0.00384828	0.350598
Q99848	5.43711	2.1233	7.61389	5.72855	2.41474	7.90532	1.33835	0.00452723	0.350598
Q7Z3K3	5.15063	5.04675	5.25451	4.85046	4.74658	4.95434	-1.35009	0.00476293	0.350598
P32929	6.10591	5.97744	6.23438	6.47716	6.34869	6.60563	1.44954	0.00476227	0.350598
Q6NUK1	5.10278	4.82287	5.38269	4.32755	4.04764	4.60746	-2.17109	0.00555265	0.358989
Q9P2T1-2	6.0625	5.94893	6.17607	5.75024	5.63667	5.86381	-1.36651	0.00570021	0.358989
P52789	9.05098	8.92675	9.17521	9.39047	9.26625	9.5147	1.40424	0.0058257	0.358989
Q00013	3.06332	2.81703	3.3096	2.37972	2.13343	2.62601	-1.98099	0.0055093	0.358989
Q15102	7.54884	7.37637	7.72131	8.03107	7.8586	8.20354	1.61969	0.00536534	0.358989
P26196	4.52521	2.1419	6.90852	4.27801	1.63437	6.40241	-1.65837	0.00711221	0.426733
P49591	4.64435	3.40767	5.88102	4.26653	2.98979	5.46486	-1.51698	0.00788688	0.430455
P10768	5.25632	4.87993	5.68916	3.89293	3.36063	4.31185	-3.85531	0.00791705	0.430455
Q14697	5.87079	4.91422	6.75484	5.65718	4.67855	6.51975	-1.26541	0.00792944	0.430455
P11279	6.13288	5.8857	6.38005	5.50962	5.26244	5.75679	-1.865	0.00775902	0.430455
O60343	5.15692	4.78301	5.53083	4.22714	3.85323	4.60105	-2.53394	0.00814969	0.432123
Q5T8P6	4.95885	3.50379	6.54795	4.83771	3.17997	6.22498	-1.38099	0.00863217	0.447303
Q92747	6.52516	6.30713	6.74319	7.0503	6.83227	7.26832	1.69069	0.00911322	0.461737
Q9P2E9	4.83898	3.20129	5.87461	5.18158	3.4697	6.14369	1.30856	0.0100632	0.475842
P16435	3.48496	2.41913	5.1447	4.12115	2.89018	5.61197	1.60239	0.0102264	0.475842
Q8N3R9	3.74054	3.47834	4.00275	3.12374	2.86154	3.38595	-1.85299	0.00989457	0.475842
Q9Y6X9	4.49801	3.17996	5.05569	4.84255	3.85694	5.72768	1.95784	0.00998221	0.475842
Q14202	4.41224	3.42341	5.40108	3.93999	2.95116	4.92882	-1.60361	0.0108555	0.495009
Q9UHX1-2	5.02831	3.23898	6.13026	4.98259	2.91228	5.80659	-1.38289	0.0117383	0.496119
O43776	3.17833	2.49048	3.86619	3.78802	3.10017	4.47588	1.83986	0.0114294	0.496119
Q9H2U2-2	7.33124	6.81917	7.84331	7.02413	6.51206	7.5362	-1.3595	0.0119609	0.496119
O15372	7.52557	7.33946	7.71169	7.93985	7.75374	8.12596	1.51327	0.0119678	0.496119
Q9Y2Z0	6.18871	6.03058	6.34684	5.82937	5.67124	5.9875	-1.43238	0.0111494	0.496119
Q7Z7K6-3	4.94266	0.479036	9.40628	3.78825	-1.01067	7.91908	-4.39148	0.0134019	0.54565
P27144	7.55921	7.33519	7.78323	7.08198	6.85797	7.306	-1.6116	0.0138921	0.546104
Q86X55	4.90341	2.73678	7.07005	5.21203	3.04539	7.37866	1.36153	0.0138174	0.546104
Q8N1F7	4.75951	3.68839	5.32861	5.12154	4.06774	5.70629	1.46005	0.0145461	0.562119
Q99956	2.62068	1.94764	3.29373	4.41589	3.74285	5.08893	6.02072	0.0148476	0.564207
P13797	5.22395	4.05255	6.86184	4.46373	3.29085	6.10896	-2.13314	0.0165305	0.57045
P35520-2	4.13793	2.6312	5.03884	4.64951	3.10751	5.51504	1.60099	0.0169012	0.57045
Q15181	4.58697	4.25172	4.92222	4.95508	4.61983	5.29034	1.44501	0.0170134	0.57045
Q8WXA9-2	3.56793	3.29936	3.83649	4.11399	3.84542	4.38256	1.72645	0.0162413	0.57045
Q8NCW5	5.13865	4.91921	5.35809	5.58399	5.36455	5.80343	1.56102	0.0163428	0.57045
Q9BYN0	0.775889	0.138632	1.41314	2.4427	1.80544	3.07996	5.29526	0.0154266	0.57045
Q15382	7.30047	7.15947	7.44148	7.01671	6.87571	7.15772	-1.32811	0.0168053	0.57045
Q15654	6.18848	6.06853	6.30843	6.4294	6.30945	6.54935	1.27242	0.0169156	0.57045
O00499	4.30604	3.64334	4.96873	2.73219	2.06949	3.39488	-4.8252	0.0186207	0.573862
P15311	5.43762	4.65683	6.38096	5.26422	4.38945	6.11621	-1.30422	0.0193246	0.573862
Q8WUX2	2.36812	1.99338	2.74286	1.63555	1.26081	2.01029	-2.08043	0.0184922	0.573862
Q8TCS8	4.01376	0.569073	6.7136	3.85552	0.244076	6.38899	-1.38324	0.0196074	0.573862
Q92922	4.77199	1.67286	7.87113	5.36642	2.01305	8.21198	1.40613	0.0193585	0.573862
Q8WWK9	4.14891	3.88179	4.41603	3.63497	3.36784	3.90209	-1.67187	0.0194818	0.573862
Q9Y295	4.99961	4.57568	5.42355	5.84101	5.41708	6.26495	2.31961	0.017593	0.573862
P57772	3.41358	3.04022	3.78695	2.69692	2.32355	3.07029	-2.04759	0.0196321	0.573862
O94819	5.61236	5.39233	5.83238	5.18198	4.96196	5.40201	-1.53783	0.0184568	0.573862
Q07157	4.50574	4.17215	4.83933	3.84524	3.51165	4.17883	-1.93577	0.0177326	0.573862
P78540	4.329	3.79302	4.86497	5.34952	4.81355	5.8855	2.77465	0.020154	0.580523
Q15029	5.51432	3.5723	6.76179	5.44367	3.40572	6.5961	-1.18032	0.0216843	0.580523
Q9NRZ9	5.01838	3.42579	7.11044	5.90375	4.2467	7.93541	2.28222	0.0216144	0.580523
Q9NVF7	5.84006	5.64102	6.03911	5.46969	5.27065	5.66873	-1.44827	0.0217115	0.580523
P14373	6.51992	6.4264	6.61344	6.69699	6.60347	6.79051	1.19371	0.020525	0.580523
Q96P11-4	5.25161	3.03564	7.46758	5.62764	3.59323	8.02779	1.74606	0.0213807	0.580523
Q9UBL3	7.82752	7.60889	8.04615	7.42177	7.20314	7.64041	-1.50042	0.0218969	0.580523
Q5T3I0-3	6.29833	3.65897	8.03501	6.59258	4.22586	8.59823	1.75558	0.02095	0.580523
O00442-2	5.89133	4.61004	6.7409	5.25511	3.97382	6.10468	-1.88932	0.0235832	0.606621
O95218	5.89651	4.26531	7.5277	6.061	4.4298	7.69219	1.17879	0.0236795	0.606621
Q7L266	6.32453	6.04609	6.60296	6.83198	6.55354	7.11041	1.66105	0.0232092	0.606621
P07197	6.41832	4.72821	8.10843	5.24354	3.90409	7.28944	-2.27756	0.0245739	0.615698
Q96Q15	5.01939	4.90119	5.13758	5.23138	5.11319	5.34957	1.23614	0.0244217	0.615698
P53041	4.0197	2.88206	5.15733	3.54306	2.30993	4.59092	-1.76111	0.0251496	0.623272
P61769	6.82557	6.66218	6.98897	7.11442	6.95102	7.27782	1.33489	0.0255716	0.626916
A8MXV4	3.37104	3.1517	4.31389	3.11941	2.76209	3.74015	-1.4764	0.0289577	0.629877
O60841	4.36939	3.57857	4.87222	4.75706	3.96623	5.25989	1.4712	0.0283248	0.629877
P63218	8.16675	8.04624	8.28726	7.96154	7.84103	8.08206	-1.22778	0.0287561	0.629877
P39748	4.05793	3.11553	4.71314	3.40659	2.43573	4.03311	-2.00204	0.0261733	0.629877
O43759	4.07519	3.83923	4.31115	3.66849	3.43253	3.90445	-1.50186	0.0276855	0.629877
Q9Y2L1	5.94435	2.94256	7.78093	5.48353	2.48175	7.32012	-1.58892	0.0274213	0.629877
Q9P016	4.9602	2.51253	7.40786	5.29764	2.84997	7.74531	1.40136	0.0281069	0.629877
Q8WUA2	7.72513	7.49247	7.95779	7.32485	7.09219	7.55751	-1.49224	0.0278459	0.629877
Q8TCT9-2	5.23988	5.0342	5.44555	5.59219	5.38651	5.79786	1.42235	0.0282281	0.629877
Q9BX63	5.9533	5.66023	6.24637	5.39861	5.10554	5.69168	-1.7414	0.0288587	0.629877
Q14168-4	3.99713	3.71343	4.28083	3.5154	3.2317	3.7991	-1.61887	0.0290075	0.629877
Q9UEY8	6.09934	5.35677	6.8419	4.58692	3.67746	5.49637	-4.53771	0.026259	0.629877
O43390-2	4.52018	2.54955	6.49081	4.23162	2.17072	6.11351	-1.45886	0.0298983	0.637085
P49674	3.54819	3.38791	3.70846	3.23699	3.0407	3.43329	-1.36505	0.0297603	0.637085
Q6ZU65	5.78508	5.60551	5.96466	5.4882	5.30862	5.66778	-1.34566	0.0315033	0.66507
Q9BQG0-2	7.54498	5.48725	8.50883	7.94072	5.75296	8.77584	1.30588	0.0321007	0.665359
Q8NB49	6.37999	6.15998	6.59999	6.01808	5.79807	6.23808	-1.43607	0.0319895	0.665359
Q12872-2	5.55864	5.23936	5.87792	6.0006	5.68132	6.31988	1.55575	0.0329668	0.677155
P57088	5.77473	4.17598	7.33724	5.08672	3.51712	6.68869	-1.92512	0.0333315	0.678534
Q9H0K6	5.10819	4.72232	5.49406	5.72948	5.34362	6.11535	1.86133	0.0341494	0.679658
Q15004	4.5042	4.40444	4.60397	4.66463	4.56487	4.76439	1.17401	0.034281	0.679658
Q9Y5S9	6.81566	6.68105	6.95026	7.03248	6.89788	7.16709	1.24213	0.0341038	0.679658
Q16775	6.7104	3.06548	10.3553	6.22632	2.58139	9.87123	-1.62269	0.0356642	0.683314
P46108	4.16464	-0.734419	9.06369	3.7605	-1.13856	8.65955	-1.49801	0.0352455	0.683314
Q7Z4H7	2.91653	2.49854	3.33451	3.58513	3.16715	4.00312	1.95151	0.034835	0.683314
Q8WUB8	3.80924	3.43044	4.18804	3.20705	2.82825	3.58585	-1.82611	0.0354924	0.683314
Q9Y6G9	5.39096	4.62934	6.55231	5.55432	4.7927	6.71567	1.17746	0.0373197	0.689125
Q9HD15	4.74984	3.11745	6.38223	4.52142	2.88902	6.15381	-1.25662	0.0377605	0.689125
P33992	4.95394	3.74494	6.36875	5.20265	3.99365	6.61745	1.28236	0.0375255	0.689125
Q9NXF7	7.51968	7.13359	7.90576	6.91856	6.53247	7.30464	-1.82416	0.037781	0.689125
Q8ND83	5.54217	4.33896	6.74539	5.06578	3.86256	6.269	-1.61026	0.036715	0.689125
Q9UDY4	5.64704	5.17264	6.12144	4.89984	4.42544	5.37424	-2.11109	0.0364958	0.689125
P02545	4.9526	2.68292	7.06837	5.19078	2.43306	6.82075	-1.28152	0.0390252	0.70617
Q05519	6.29582	3.8563	7.63182	6.79557	4.35605	8.13158	1.64832	0.0409207	0.706813
P50851	3.92512	1.633	5.41003	4.37335	2.08123	5.85826	1.56554	0.0394644	0.706813
O95239	5.1865	4.49219	5.88081	4.82863	4.13432	5.52294	-1.43028	0.0402107	0.706813
Q8N6N3	6.28751	4.79216	7.78286	6.03188	4.53652	7.52723	-1.29128	0.04078	0.706813
Q99567	5.887	-0.245987	9.91766	6.54978	0.4168	10.5804	1.94019	0.0406061	0.706813
Q9HB71	6.03859	3.04231	9.03488	6.23287	3.23658	9.22916	1.21443	0.0408533	0.706813
P26038	4.43993	2.94815	5.93172	4.28699	2.60291	5.58993	-1.40827	0.0413823	0.709412
P46977	4.06973	2.97295	5.16651	4.34059	3.24381	5.43737	1.31109	0.0421954	0.712676
Q06546	5.60531	5.51028	5.70034	5.46278	5.36775	5.55781	-1.15319	0.0421979	0.712676
P55072	5.42682	3.86705	6.27762	5.19659	3.7052	6.11453	-1.1766	0.0430444	0.715189
O43172	4.7145	2.89296	6.53603	4.92334	3.1018	6.74487	1.23224	0.042803	0.715189
Q14331	2.0457	1.60016	2.49124	2.65549	2.2917	3.01927	1.84003	0.0432877	0.715189
Q5VYK3	4.99641	3.50872	5.55315	5.31305	3.81827	5.86912	1.36745	0.0437858	0.718213
P55201-2	4.6686	4.08714	5.25005	3.81104	3.22958	4.3925	-2.35739	0.0443194	0.721773
Q14146	7.34849	7.22622	7.47077	7.52751	7.40523	7.64978	1.19604	0.0452785	0.732163
O95757	4.56854	0.827797	6.30909	5.40853	1.12687	6.61101	1.352	0.0461235	0.740575
P68431	9.1372	8.86962	9.40478	8.7522	8.48462	9.01978	-1.46961	0.0475955	0.75426
O43715	4.89339	4.59717	5.18961	5.31947	5.02325	5.61569	1.53125	0.0476375	0.75426
Q99798	5.83503	2.86443	7.45486	5.25621	2.38488	6.97507	-1.60892	0.0484333	0.756356
Q86WA6	4.75952	4.547	4.97204	5.06383	4.85131	5.27636	1.35569	0.0482579	0.756356
O75494	6.82776	6.53791	7.11761	7.23911	6.94926	7.52896	1.50886	0.0495019	0.767784
Q15738	4.4134	3.08942	6.11117	4.1134	2.78826	5.80907	-1.35268	0.0501994	0.773342
Q9HCC0	5.33588	5.01807	5.65368	5.78067	5.46286	6.09847	1.56017	0.0514955	0.787985
P49419	5.50554	2.80444	7.55182	5.72296	3.02186	7.76925	1.24287	0.0521479	0.792648
Q9NZ01	6.47964	6.15256	6.80672	6.31551	5.98843	6.64259	-1.17837	0.0525301	0.793169
Q13263	6.03365	4.1206	5.94589	6.4377	4.45081	6.27979	1.39301	0.0578114	0.795661
Q7Z5L9	4.24389	3.9509	4.53689	3.85077	3.55778	4.14377	-1.4816	0.0579355	0.795661
A5YKK6	4.30282	2.21875	5.779	4.32908	2.45399	6.01346	1.26418	0.0577395	0.795661
P46782	5.60416	4.13954	7.77032	5.38273	3.91792	7.54867	-1.24812	0.0541753	0.795661
Q13601	4.72068	4.21106	5.23031	5.40299	4.89337	5.91262	1.97844	0.0582787	0.795661
P42771-4	4.59268	2.37801	6.71455	5.12893	2.96095	7.29683	1.78952	0.0564701	0.795661
P09972	2.9533	2.55228	3.35432	2.25955	1.97599	2.54311	-2.00121	0.0554887	0.795661
Q9BQE5	5.86426	5.60477	6.12375	6.27295	6.01347	6.53244	1.50485	0.0558038	0.795661
O00410-3	3.94166	1.80439	5.88921	3.99692	1.40203	5.50675	-1.47765	0.0551024	0.795661
O76094	5.37976	3.88993	6.36582	4.86793	3.3781	5.85398	-1.66835	0.055639	0.795661
O94906	5.47985	3.07677	7.27589	6.3196	3.56472	7.77159	1.63984	0.0557816	0.795661
Q9Y5J1	7.49897	7.25299	7.74496	7.83563	7.58964	8.08161	1.40025	0.054835	0.795661
O75940	3.26499	3.05028	3.47969	3.55368	3.33898	3.76839	1.33468	0.0575911	0.795661
Q8WXF1	4.29676	-1.57538	9.27081	4.32792	-3.36001	7.54283	-5.58991	0.0572618	0.795661
Q9UJX5-3	5.26582	5.10142	5.43022	5.49219	5.32779	5.65659	1.25403	0.0539136	0.795661
Q14651	4.39823	4.09839	4.69806	4.8038	4.50396	5.10363	1.50016	0.0566514	0.795661
P41240	5.47366	-0.00536638	8.14393	5.40269	0.354763	8.50361	1.40956	0.0594172	0.806377
Q15650	7.17761	7.03788	7.31733	7.36267	7.22295	7.5024	1.2033	0.0600265	0.809826
P35613	5.42329	4.23756	6.20342	5.07465	3.97879	5.94214	-1.29857	0.062504	0.810791
P54136	5.27262	3.99085	5.92583	5.36064	4.1328	6.06778	1.15242	0.0676538	0.810791
Q06609	5.3796	5.19057	5.56862	5.73113	5.54211	5.92016	1.42125	0.0674242	0.810791
Q99536	4.55644	2.80986	6.11501	4.21361	2.50121	5.8085	-1.36044	0.066098	0.810791
P08865	5.22687	4.0092	6.18745	5.03676	3.77448	5.95088	-1.26589	0.0636414	0.810791
Q14694-2	7.38764	7.04907	7.72622	7.5825	7.24393	7.92107	1.21513	0.0686649	0.810791
P02786	4.76369	3.60685	5.9448	3.95903	2.85105	5.10626	-2.22586	0.0674466	0.810791
Q15149	6.20462	5.94641	6.46284	5.80109	5.54287	6.05931	-1.49711	0.069344	0.810791
P51452	8.69786	8.43217	8.96355	8.34728	8.08159	8.61296	-1.4199	0.0606484	0.810791
Q14145	3.84881	2.07271	5.427	4.48756	2.62614	5.98301	1.75351	0.066749	0.810791
Q9H410	4.33745	4.12946	4.54543	4.6108	4.40281	4.81878	1.31436	0.0613133	0.810791
P35611-3	4.89256	2.67569	7.10943	4.62232	2.22108	6.65797	-1.57019	0.067929	0.810791
Q9UBV8	4.35404	4.02854	4.86496	3.44797	2.92986	3.96608	-2.70597	0.0645266	0.810791
Q9BVW5	5.03726	2.68544	7.38908	5.41904	3.06722	7.77086	1.46489	0.0661245	0.810791
Q9UK61	4.34718	3.48797	5.2064	3.25845	2.39923	4.11767	-2.97051	0.0676532	0.810791
Q9UBU8	4.71651	4.32576	5.10725	5.21449	4.82375	5.60524	1.6454	0.0666207	0.810791
P19022	3.48404	0.0261134	6.52184	2.86656	-0.390068	6.10566	-1.51663	0.0685887	0.810791
Q8N5A5	5.99294	5.8409	6.14497	6.18796	6.03592	6.33999	1.21534	0.0654736	0.810791
Q9BQA1	2.54929	1.82404	3.27455	1.71775	1.12558	2.30991	-2.29687	0.0663862	0.810791
Q9BV38	8.15727	7.9771	8.33744	8.39395	8.21377	8.57412	1.26703	0.0613957	0.810791
P63165	4.98001	4.79728	5.16274	5.21939	5.03666	5.40212	1.27047	0.0618514	0.810791
Q16204	4.51156	4.43999	4.58313	4.40951	4.32185	4.49716	-1.10744	0.0640437	0.810791
Q9BZJ0	5.52409	5.02883	6.01935	6.16997	5.67471	6.66523	1.90767	0.0626179	0.810791
Q9Y224	5.81898	0.91817	10.7198	6.01603	1.11522	10.9168	1.2178	0.0672599	0.810791
O14802	4.69487	4.0316	5.35813	3.77397	2.96164	4.5863	-2.51154	0.0681593	0.810791
Q8N806	5.45605	5.30537	5.60673	5.26679	5.11611	5.41747	-1.20836	0.069245	0.810791
Q9H814	3.50922	3.0348	3.98363	4.10107	3.62665	4.57548	1.80733	0.0705034	0.820141
O60506-3	4.60991	3.11644	5.47416	4.93515	3.30492	5.66369	1.20848	0.0713808	0.821961
Q9BWF3	2.70458	2.00895	3.4002	1.75647	0.904505	2.60843	-2.58082	0.0711408	0.821961
O14949	6.38363	5.25085	7.51642	5.78473	4.65195	6.91752	-1.82011	0.0774032	0.823963
Q9P258	4.71987	3.96534	5.2939	5.00357	4.1934	5.52267	1.257	0.0729406	0.823963
P62191	6.45933	5.53549	7.38317	6.68215	5.75831	7.60599	1.2496	0.0723661	0.823963
Q9H0C8	5.31609	2.89268	7.11199	5.75462	3.12832	7.34855	1.26702	0.076297	0.823963
O15439	4.24744	3.80555	4.68933	3.71627	3.27438	4.15816	-1.70093	0.0776697	0.823963
Q9BY77	4.46941	4.04274	4.89608	4.98221	4.55554	5.40888	1.66997	0.0776983	0.823963
Q04917	4.63156	3.22766	5.76488	4.76511	3.49743	6.0328	1.30693	0.0745748	0.823963
Q5T1C6	3.48782	3.20258	3.77306	3.83325	3.54802	4.11849	1.41261	0.0761899	0.823963
Q9H6Y2	5.0276	4.78959	5.26561	5.31941	5.08141	5.55742	1.33885	0.0737885	0.823963
Q8IX18	6.14553	5.97853	6.31253	6.34779	6.18078	6.51479	1.22416	0.0761783	0.823963
P02794	6.70424	6.37865	7.02983	6.30501	5.97942	6.63059	-1.49068	0.0737686	0.823963
P24539	8.04271	6.54084	9.54458	7.93503	6.43316	9.4369	-1.11369	0.0741746	0.823963
P28676	6.32969	5.95336	6.70601	6.78275	6.40643	7.15908	1.57312	0.0773599	0.823963
Q9BZE4	6.75662	5.48291	8.03033	6.83858	5.56487	8.11229	1.08542	0.0739749	0.823963
Q9NZD2	3.99232	3.65438	4.33026	3.548	3.13411	3.9619	-1.55942	0.0772376	0.823963
P63220	4.37256	4.06021	4.68491	4.80463	4.49229	5.11698	1.54045	0.0744516	0.823963
P61011	8.03153	7.90247	8.16058	8.18861	8.05955	8.31766	1.17009	0.0752045	0.823963
P31946	4.01157	3.75388	4.26925	3.70286	3.44518	3.96055	-1.36166	0.07835	0.827028
Q15785	4.73525	-0.453959	9.92445	5.07469	-0.114515	10.2639	1.40417	0.079682	0.837212
Q9Y512	7.58348	7.38592	7.78104	7.8179	7.62034	8.01546	1.26418	0.0802863	0.838228
P17152	3.59346	2.66512	4.5218	4.78353	3.64655	5.92051	3.2873	0.0817646	0.838228
Q15058	7.87114	7.48259	8.2597	7.41376	7.02521	7.80232	-1.57993	0.081941	0.838228
Q7Z7A3	6.0397	5.87161	6.2078	5.84187	5.67378	6.00997	-1.21876	0.0819846	0.838228
Q9H7H0-3	5.26226	4.9299	5.59462	4.86969	4.53733	5.20205	-1.48078	0.0812348	0.838228
Q13573	4.36406	-1.00473	9.73284	3.6884	-1.68039	9.05718	-1.96534	0.0806954	0.838228
P43490	4.22186	3.96498	4.47875	3.92152	3.66464	4.17841	-1.35032	0.0833617	0.840994
Q8IZT6	4.69816	4.33131	5.06502	5.12723	4.76038	5.49408	1.53582	0.0832893	0.840994
P05026	3.49206	3.11342	3.87071	3.04812	2.66948	3.42677	-1.55884	0.082776	0.840994
Q5SRE5	4.06934	1.86925	5.52466	4.6701	2.43326	6.08867	1.75947	0.0853252	0.849316
P49327	4.85354	3.93639	5.21436	4.89066	3.81965	5.09885	-1.12316	0.0852635	0.849316
Q9BRQ6	4.4515	4.21152	4.69147	4.17443	3.93445	4.41441	-1.31925	0.0860491	0.849316
Q6P1X5	4.03579	3.67646	4.39512	4.45252	4.09319	4.81185	1.517	0.0850792	0.849316
P15374	3.64089	2.17914	5.10264	2.11015	0.648397	3.5719	-4.6216	0.0859969	0.849316
Q9UJS0-2	3.49174	1.10438	5.81962	3.28512	0.853833	5.5696	-1.28431	0.0943916	0.850552
Q8NB78	5.02863	4.37805	5.67921	5.76059	5.11001	6.41117	2.07915	0.0917459	0.850552
Q9UGP8	4.72001	3.558	5.42449	4.80041	3.787	5.6567	1.257	0.0942175	0.850552
O43396	4.98169	2.45153	7.51186	5.4493	2.91914	7.97947	1.59618	0.088118	0.850552
Q14157-5	4.42052	3.35866	5.48239	4.24044	3.17858	5.3023	-1.19732	0.0931486	0.850552
Q96EE3-1	4.22856	2.09529	6.36182	4.58574	2.45247	6.719	1.42929	0.094372	0.850552
Q99714	6.52382	5.59397	7.12181	7.23223	6.29438	7.90024	2.06638	0.0893704	0.850552
Q8WV22	5.26556	1.0913	8.80497	6.85752	1.40447	9.1187	1.36855	0.0920145	0.850552
Q8NDD1	5.36293	5.14241	5.58346	5.61163	5.39111	5.83215	1.28235	0.0912101	0.850552
Q9NQT4	5.21688	4.6473	5.78646	6.011	5.39579	6.62622	2.21249	0.0925795	0.850552
Q9BQ69	5.39915	4.76576	6.03255	4.67347	4.04008	5.30686	-2.06614	0.0877124	0.850552
Q567U6	6.14335	5.61657	6.67013	5.48975	4.84459	6.13492	-1.92244	0.0879147	0.850552
Q9UG56	5.53257	5.19645	5.86869	5.90861	5.57249	6.24474	1.45651	0.0930241	0.850552
P48723	6.37663	5.94093	6.81234	5.96899	5.53328	6.40469	-1.50327	0.0892116	0.850552
Q9GZT8	2.80779	2.28969	3.32589	2.21786	1.69976	2.73596	-1.80386	0.089073	0.850552
O14579	5.6916	5.43772	5.94549	5.40385	5.14996	5.65774	-1.33343	0.0900979	0.850552
O75608	5.07297	2.38713	7.35041	5.3857	2.90627	7.86513	1.67255	0.0910493	0.850552
Q9UPT8	6.04182	5.92441	6.15923	5.91145	5.79404	6.02886	-1.13925	0.0947544	0.850552
Q9BRP8	4.5235	4.43581	4.61119	4.62122	4.53353	4.70891	1.10266	0.0939184	0.850552
O43719	6.78481	6.69086	6.87875	6.67879	6.58485	6.77274	-1.11184	0.0910691	0.850552
O43670-4	5.29563	4.97994	5.61133	4.94066	4.62496	5.25635	-1.42615	0.0918785	0.850552
Q8WU79	5.35304	5.10556	5.60052	5.0702	4.82272	5.31768	-1.32689	0.0882578	0.850552
Q8WYQ5	1.93593	1.42393	2.44794	2.44835	1.93635	2.96036	1.66933	0.0930489	0.850552
Q99873	4.82361	3.31112	6.16422	5.11703	3.52895	6.38519	1.24505	0.0956848	0.855308
P35244	3.41769	2.89739	3.938	4.0349	3.39766	4.67214	1.85375	0.096949	0.855308
O75131	4.54615	3.7752	5.27429	4.36853	3.59758	5.09667	-1.19437	0.0985878	0.855308
Q9UMS4	5.80809	5.27191	6.43271	5.54047	5.00429	6.16509	-1.30685	0.0985427	0.855308
Q14CX7	4.08817	3.18944	4.59256	4.61491	3.77915	5.26686	1.75278	0.0986605	0.855308
O14744	6.06319	1.40415	9.92161	6.50093	1.80891	10.3263	1.49151	0.0977151	0.855308
Q63HN8-4	3.01291	2.14894	3.87688	3.84659	3.14116	4.55202	2.30177	0.0977341	0.855308
O75146	5.45691	4.98488	5.92894	6.2312	5.7076	6.67043	2.08625	0.0973744	0.855308
Q9UGV2	3.85063	3.56783	4.13343	3.53977	3.25697	3.82257	-1.36459	0.0971078	0.855308
P40222	5.67806	4.33131	7.02482	5.95106	4.6043	7.29782	1.31389	0.100236	0.857907
Q6IBS0	4.84178	3.54163	5.78836	4.96525	3.84488	6.08561	1.34314	0.107186	0.857907
Q9UJX4	6.02737	5.59303	6.4617	5.56976	5.13543	6.00409	-1.58029	0.10742	0.857907
P11021	5.11627	4.09943	5.76754	5.05882	3.98329	5.65207	-1.12271	0.113719	0.857907
P35219	3.57535	3.02521	4.12549	2.99974	2.4496	3.54988	-1.77821	0.10918	0.857907
Q9Y3B7	4.56093	3.38176	5.8589	4.29191	3.11263	5.58981	-1.30935	0.110325	0.857907
Q9NX24	4.08702	3.77781	4.39623	4.27136	3.96215	4.58057	1.20242	0.103949	0.857907
Q13283	4.70712	3.27787	5.53449	4.98688	3.57877	5.82994	1.34977	0.111228	0.857907
Q9Y605	4.25289	3.74203	4.76375	3.71463	3.20377	4.22549	-1.71302	0.107408	0.857907
Q9UET6	4.11939	3.53127	4.70752	4.75505	4.16693	5.34317	1.88827	0.101122	0.857907
P17655	4.98787	2.28492	7.69082	4.75079	1.82337	7.23211	-1.56201	0.110775	0.857907
P06748	5.93519	4.84333	6.90354	6.25883	5.23514	7.29582	1.47575	0.11654	0.857907
Q8NFC6	3.78059	2.57708	4.9841	2.71636	1.51285	3.91987	-2.89861	0.114844	0.857907
P60842	6.42151	3.31321	6.56665	6.7321	3.63289	6.88684	1.37671	0.105115	0.857907
O76031	6.08655	4.94926	7.22384	5.68725	4.64104	6.91965	-1.36147	0.112717	0.857907
O00541	5.90816	4.5583	7.20386	6.09925	4.74686	7.3933	1.20805	0.107488	0.857907
Q13769	4.94203	1.60801	7.76778	5.84645	2.12805	8.29417	1.69406	0.111633	0.857907
P04083	3.16048	0.0353228	6.28564	3.76074	0.635582	6.8859	1.82259	0.11815	0.857907
Q53H96	5.00334	2.47497	7.53171	4.28099	1.74293	6.81906	-2.05926	0.116539	0.857907
P55084	5.90856	4.6335	6.8585	5.55561	4.32612	6.55287	-1.35959	0.116219	0.857907
P50213	4.29131	2.35556	6.40635	4.81363	2.71898	6.76485	1.43668	0.106433	0.857907
P61106	5.6087	4.18236	7.83107	5.39814	3.86765	7.51679	-1.36712	0.101515	0.857907
Q8IWZ3-6	5.14821	4.14361	6.15282	5.47957	4.47497	6.48418	1.39286	0.105564	0.857907
P05091	5.84287	5.07484	6.43158	5.76346	4.99544	6.35218	-1.08264	0.116051	0.857907
O75792	5.88799	5.32957	6.44642	5.31834	4.75991	5.87676	-1.76766	0.115756	0.857907
Q9BZI7	5.09814	3.75733	6.43895	4.88801	3.5472	6.22882	-1.23384	0.105298	0.857907
Q8WU90	1.52254	0.731334	2.31376	2.25119	1.60517	2.89722	2.07228	0.107905	0.857907
Q9BYD3	4.86944	1.86652	7.15604	4.53992	1.53699	6.82651	-1.39031	0.11463	0.857907
Q8WXX5	4.82712	2.51046	7.14377	4.317	2.00034	6.63366	-1.66549	0.114882	0.857907
P48449	2.87442	1.94148	3.80736	1.86249	0.929552	2.79543	-2.75089	0.100269	0.857907
P85298	6.93158	6.63922	7.22393	7.23249	6.94013	7.52484	1.35109	0.113405	0.857907
O00566	5.4557	5.20922	5.71772	5.82546	5.5241	6.02371	1.36371	0.116618	0.857907
P30405	8.10751	7.9409	8.27412	8.28029	8.11367	8.4469	1.1886	0.111461	0.857907
P27694	5.73262	4.67939	6.78585	5.94313	4.8899	6.99637	1.23431	0.111198	0.857907
Q9BX68	4.41801	4.34886	4.48713	4.56016	4.46237	4.65794	1.16227	0.116909	0.857907
Q96C23	4.59367	3.68866	5.49868	3.79364	3.0547	4.53257	-2.22561	0.117441	0.857907
Q9Y676	5.19545	4.99228	5.39862	5.40201	5.19884	5.60518	1.22944	0.116647	0.857907
P13591	4.90796	4.11038	5.70553	4.08958	3.29201	4.88716	-2.26681	0.11422	0.857907
P16402	5.29851	0.562411	8.8864	5.5993	0.863198	9.18719	1.35092	0.108665	0.857907
O75746	4.04281	2.54652	5.53911	3.24589	1.7496	4.74219	-2.21869	0.111013	0.857907
O43542	4.05776	2.83418	5.28134	4.57987	3.35629	5.80345	1.68558	0.104127	0.857907
Q9H6L4	4.74475	4.42176	5.06775	5.09407	4.77108	5.41707	1.4181	0.100972	0.857907
Q7L7X3	5.69165	5.3518	6.03149	5.34296	5.00311	5.68281	-1.41721	0.114237	0.857907
Q14671-3	3.85663	2.27733	5.43593	3.641	2.0617	5.2203	-1.24065	0.105874	0.857907
P60891	5.58021	5.33229	5.82813	5.78573	5.53781	6.03365	1.22816	0.101231	0.857907
O95639	5.03839	4.09159	5.75834	4.83093	3.88413	5.55087	-1.23055	0.115125	0.857907
P63010-2	6.10479	5.99929	6.21029	5.99653	5.89103	6.10202	-1.11434	0.114182	0.857907
Q53H82	5.81395	5.65765	5.97024	5.65429	5.498	5.81058	-1.17311	0.115393	0.857907
O75665	4.02673	3.57708	4.47638	4.4814	4.03175	4.93105	1.57566	0.118099	0.857907
Q9Y3T9	5.46925	5.08843	5.85006	5.85519	5.47437	6.23601	1.471	0.117496	0.857907
P31268	4.84651	4.62206	5.07095	4.61044	4.38599	4.83488	-1.26626	0.107852	0.857907
Q9NRX1	5.8476	5.57207	6.12314	5.56969	5.29416	5.84523	-1.32037	0.118779	0.858661
Q5SY16	5.53732	2.53112	8.54352	5.82356	2.81736	8.82976	1.33141	0.119007	0.858661
P42285	3.04508	1.29722	4.45111	3.56027	1.60589	4.76377	1.36721	0.119797	0.861634
P18206	4.25225	3.09012	5.57296	4.22734	2.8012	5.29302	-1.33231	0.121966	0.866583
P43034	4.19996	3.30741	5.0925	3.3115	2.41896	4.20404	-2.43137	0.122359	0.866583
Q96S55	6.5837	6.36178	6.80562	6.80433	6.58241	7.02625	1.24686	0.122697	0.866583
Q15813-2	5.47903	2.85858	8.09949	5.14028	2.51983	7.76074	-1.40319	0.122687	0.866583
Q8WXD5	8.30726	8.13506	8.47945	8.47956	8.30737	8.65176	1.18804	0.120923	0.866583
Q9H0A0	6.58774	1.53122	11.6443	6.83776	1.78125	11.8943	1.28406	0.122766	0.866583
O14974	2.78332	2.46352	3.52203	2.0527	1.42098	2.68442	-2.54516	0.123279	0.867517
Q8N490-2	2.92105	2.49022	3.35189	3.44771	3.01687	3.87855	1.69326	0.124084	0.870494
Q8IVH8	4.27187	3.61813	4.9256	4.91712	4.26339	5.57085	1.90647	0.124695	0.872097
P05455	6.04193	4.4552	7.62865	6.34529	4.75857	7.93202	1.35441	0.126221	0.874767
Q9H7B2	4.40825	1.34132	7.47519	4.7575	1.56742	7.70213	1.2545	0.126914	0.874767
Q9Y490	5.5566	3.05838	6.15486	5.71827	2.94763	6.04517	-1.11636	0.126995	0.874767
Q9Y697	3.88206	3.02602	4.61563	3.37862	2.59081	4.16643	-1.56845	0.126842	0.874767
P78536	5.31317	5.0777	5.54864	5.54378	5.30831	5.77925	1.25937	0.126872	0.874767
P57740	4.69105	0.991051	7.49426	4.9388	1.2388	7.742	1.28113	0.127683	0.87686
Q07955	5.09495	2.80011	5.6947	5.44759	3.08948	5.99077	1.33553	0.130611	0.878384
Q8NFH5	4.21161	3.86529	4.55792	3.87539	3.52907	4.2217	-1.39965	0.12934	0.878384
Q14566	6.08444	4.99345	7.01008	6.26947	5.17849	7.19511	1.20238	0.129752	0.878384
Q9H0V9-2	4.77516	4.21899	5.33133	5.31301	4.75684	5.86918	1.71232	0.130454	0.878384
Q562R1	2.57857	1.88957	3.26758	1.86577	1.02192	2.70962	-2.0397	0.128722	0.878384
O43617	2.94718	2.38624	3.50811	2.47654	2.01854	2.93454	-1.60102	0.130456	0.878384
P49593	5.89317	5.68837	6.09798	5.69405	5.48925	5.89885	-1.22033	0.128927	0.878384
P09669	7.58213	6.95541	8.20884	7.42323	6.79651	8.04994	-1.17222	0.130987	0.878384
Q92620	3.4472	1.57407	5.32035	4.19439	1.87122	5.62624	1.357	0.132322	0.884735
O75616	5.21636	4.31047	6.12225	4.46473	3.72507	5.20438	-2.12045	0.133361	0.88907
P34932	5.07937	3.76928	5.23453	5.30978	3.92848	5.39452	1.17407	0.135222	0.89197
P13984	6.16545	5.88157	6.44933	6.43518	6.15131	6.71906	1.30961	0.135548	0.89197
P19525	3.4914	3.28168	3.70113	3.69054	3.48081	3.90026	1.22035	0.135752	0.89197
P62873	5.80819	5.27566	6.34072	6.31528	5.78274	6.84781	1.66045	0.13492	0.89197
Q9Y305-4	8.11142	7.89896	8.32387	7.90938	7.69692	8.12183	-1.2239	0.135298	0.89197
Q13442	3.95017	3.06701	4.83332	3.06436	1.98272	4.146	-2.42493	0.136816	0.896382
Q5JVF3-4	4.76993	2.307	7.23285	4.70829	2.04093	6.96838	-1.30257	0.138133	0.897275
Q04446	4.93495	3.24061	6.6293	4.2948	2.60046	5.98915	-1.89676	0.137842	0.897275
Q5T4S7-2	3.79363	2.36978	4.8794	4.15689	2.64172	5.1631	1.32032	0.137639	0.897275
P07814	4.78471	3.80083	5.67965	4.99438	4.02895	5.91368	1.25966	0.140423	0.899341
Q9Y4C2	6.13091	5.35146	6.91037	5.9825	5.20305	6.76196	-1.15999	0.139296	0.899341
P36873-2	4.52133	3.94481	5.09785	3.98193	3.40541	4.55846	-1.71496	0.140116	0.899341
P15559	6.46487	6.0072	6.92255	6.03698	5.57931	6.49466	-1.53402	0.14033	0.899341
Q712K3	2.96137	1.92786	3.99488	3.93193	2.89842	4.96545	2.63943	0.139006	0.899341
Q9Y266	5.17041	3.36194	7.24737	5.59825	3.65473	7.54177	1.34227	0.142448	0.901143
Q9BV44	4.32069	2.01329	6.24688	5.30675	2.36311	6.6117	1.44385	0.141941	0.901143
P56192	5.00206	3.81554	5.80532	5.16371	3.97988	5.97186	1.18112	0.142493	0.901143
P62899	6.53227	5.37239	7.51222	6.799	5.61545	7.75746	1.27663	0.143076	0.901143
Q9NRX2	4.65007	3.82303	5.62044	5.02467	4.19764	5.99505	1.45442	0.14299	0.901143
Q9NZZ3	5.19191	5.11242	5.27139	5.2656	5.18611	5.34509	1.07647	0.142861	0.901143
P37802-2	4.87455	3.79611	7.42868	5.20665	4.09852	7.73627	1.35713	0.14386	0.903583
O60716	5.39595	4.94903	5.84287	4.98522	4.53829	5.43214	-1.50792	0.145515	0.908973
Q16563	6.60676	6.31218	6.90135	6.33585	6.04126	6.63044	-1.31116	0.145307	0.908973
P62826	5.41166	4.16461	6.89177	5.61416	4.36711	7.09427	1.22445	0.149848	0.913291
P82650	4.0594	3.69999	4.41881	3.73348	3.37407	4.09289	-1.38531	0.149628	0.913291
P78330	4.92013	0.841628	7.05018	4.52672	0.375415	6.58211	-1.59413	0.147354	0.913291
O95487-3	6.36887	1.70147	11.0363	6.49001	1.82261	11.1574	1.12878	0.148253	0.913291
Q96PE3	3.9054	3.02038	4.79043	4.70514	3.82011	5.59017	2.22496	0.150727	0.913291
P09543	6.85948	5.19855	8.52042	6.50689	4.84596	8.16783	-1.42275	0.149832	0.913291
Q96EU6	6.92762	6.03507	7.82016	6.11664	5.22409	7.00918	-2.25011	0.149018	0.913291
Q9NR28	4.35259	3.55003	5.15515	3.7292	3.07392	4.38449	-1.86523	0.151414	0.913291
P15121	7.43221	7.18455	7.67986	7.14956	6.90191	7.39721	-1.32664	0.148051	0.913291
Q9NRF8	5.25133	2.84848	7.28292	6.01244	3.35504	7.79506	1.64523	0.147555	0.913291
P62136	6.57025	5.57851	7.56199	6.4648	5.47305	7.45654	-1.11121	0.150944	0.913291
P46926	5.21662	2.26661	7.13369	5.84699	2.90046	7.76786	1.91084	0.151289	0.913291
Q8IUE6	4.91895	3.99328	5.84461	4.07161	3.14595	4.99728	-2.33342	0.14673	0.913291
Q92616	4.30148	3.64582	5.64704	4.54385	3.87112	5.87254	1.2542	0.152257	0.915955
Q03252	4.40112	3.04855	5.48515	4.18494	2.82369	5.25751	-1.25425	0.153428	0.917179
Q92499	4.9131	4.02744	5.71726	4.73707	3.81047	5.50396	-1.2394	0.153036	0.917179
Q6VEQ5	3.00948	2.04105	3.9779	2.14255	1.17412	3.11097	-2.37959	0.153668	0.917179
Q9Y5K8	5.01159	4.83418	5.18901	4.85303	4.67562	5.03045	-1.17182	0.154182	0.917848
O15160	3.09325	2.35635	3.83016	3.3122	2.5753	4.04911	1.24477	0.155875	0.919248
Q9Y5K5	5.17725	4.97218	5.38232	4.99596	4.79089	5.20102	-1.19877	0.157643	0.919248
P23921	5.42331	2.93957	7.64353	5.00076	2.6732	7.37522	-1.30791	0.155957	0.919248
Q9H9A6	5.14411	3.86616	6.42205	5.22887	3.60288	6.16648	-1.29168	0.156407	0.919248
P20839-6	4.76278	3.65523	5.76982	4.91355	3.80601	5.9206	1.16274	0.157515	0.919248
Q9UKD2	6.1372	4.80765	7.46675	6.33478	5.00523	7.66432	1.21845	0.157334	0.919248
Q9UG63-2	6.28545	5.08637	7.43627	6.12811	4.90005	7.25225	-1.20311	0.156693	0.919248
Q9BQI0-2	3.83701	3.39356	4.28047	4.23204	3.78859	4.6755	1.48443	0.155225	0.919248
Q9Y4L1	4.12472	0.354949	5.61167	3.47519	-0.130472	5.12874	-1.62652	0.159092	0.919487
P63241-2	6.09367	3.98145	6.65834	6.45817	4.32132	6.9989	1.40447	0.158276	0.919487
Q99614	4.43318	-1.08054	9.10388	3.68439	-1.40716	8.77593	-1.38828	0.159297	0.919487
Q9Y4W6	5.52979	0.574042	8.84046	5.10978	0.0431539	8.30972	-1.70372	0.159005	0.919487
P18077	4.91616	3.79823	6.38854	5.12041	4.00249	6.59279	1.22661	0.15981	0.920117
O15294	4.18464	1.6183	5.93861	4.12295	1.9669	6.27901	1.40544	0.183801	0.920634
O00754	5.24348	4.46574	6.02122	5.55389	4.77616	6.33163	1.36399	0.184491	0.920634
P53396	5.65414	4.06589	5.79149	5.59678	3.88157	5.61024	-1.19983	0.167647	0.920634
Q15436	5.18834	3.14858	6.75152	5.60512	3.56535	7.16829	1.51706	0.16472	0.920634
Q9NYF8	5.48002	2.37462	8.58542	5.20219	2.09679	8.30759	-1.32026	0.18718	0.920634
Q3SY69	3.48437	2.77967	4.18906	2.89288	2.18819	3.59758	-1.80667	0.17473	0.920634
P04075-2	5.69346	4.45028	6.58583	5.94391	4.64593	6.78547	1.2189	0.203034	0.920634
Q01813	5.45118	5.07602	5.82633	5.7753	5.40014	6.15045	1.38281	0.165092	0.920634
P30740	4.26122	3.91825	4.60418	3.99115	3.64818	4.33411	-1.31006	0.197012	0.920634
Q29RF7	5.43084	2.32488	7.3371	5.47347	2.10725	7.12146	-1.2413	0.201508	0.920634
Q15427	5.0024	4.86667	5.13813	4.89736	4.76163	5.03309	-1.11076	0.203305	0.920634
Q9H5H4	4.69496	3.72242	5.6675	3.89007	2.69896	5.08118	-2.23646	0.194343	0.920634
Q96EK4	5.08925	4.50639	5.67211	5.54139	4.95853	6.12425	1.57167	0.202443	0.920634
Q13813	5.80135	4.2678	6.85523	5.84201	4.0413	6.63105	-1.25171	0.174097	0.920634
Q04760	6.41414	5.59442	7.41868	6.77604	5.91365	7.75478	1.39616	0.16531	0.920634
Q9Y3B9	6.30779	5.87274	6.74284	6.67122	6.23617	7.10627	1.43826	0.176336	0.920634
Q9NP92	3.11454	2.70022	3.52886	2.77653	2.36222	3.19085	-1.40215	0.184492	0.920634
Q9BTW9-4	4.76708	4.0514	5.4413	4.59891	3.74622	5.15126	-1.33546	0.196849	0.920634
Q7Z6J8	5.64382	5.26807	6.01958	5.94275	5.56699	6.31851	1.34841	0.19336	0.920634
P18859-2	5.96645	5.74374	6.18916	5.79302	5.57031	6.01572	-1.18938	0.201022	0.920634
P09960	5.2795	4.2392	6.44197	5.51121	4.41325	6.6164	1.1905	0.178301	0.920634
Q9P2J5	5.98023	1.86054	8.277	5.9416	2.07116	8.48675	1.23362	0.197621	0.920634
P78406	5.77847	-0.607889	12.1648	5.96385	-0.422503	12.3502	1.20368	0.178792	0.920634
P62424	5.6422	4.30575	6.36082	5.85967	4.45825	6.51494	1.16637	0.169421	0.920634
Q9H974-4	5.43468	4.94034	5.92901	5.8572	5.36287	6.35153	1.52581	0.168638	0.920634
P61513	4.55356	2.03257	6.53221	4.64328	1.77519	6.28261	-1.28482	0.186663	0.920634
O43169	4.08232	3.00695	5.15769	3.21925	2.14389	4.29462	-2.37042	0.190229	0.920634
O60832	4.6894	3.33242	6.32681	5.00042	3.64344	6.63783	1.36482	0.164863	0.920634
P07237	5.8759	4.22934	6.55319	5.68563	3.95929	6.28737	-1.30456	0.184745	0.920634
Q96RP9	6.29355	4.40772	8.17939	6.19089	4.30506	8.07672	-1.10812	0.17896	0.920634
Q9NPQ8-3	3.31158	2.66932	3.95384	3.85975	3.07314	4.64635	1.73009	0.184313	0.920634
Q9ULR0-1	2.35459	0.951272	3.7579	3.31564	2.16984	4.46144	2.61445	0.189952	0.920634
Q15717-2	5.30001	4.10732	6.2051	5.44783	4.25514	6.35292	1.1593	0.201875	0.920634
Q9Y2U8	5.10847	4.63225	5.58469	4.71508	4.23886	5.1913	-1.482	0.180169	0.920634
Q641Q2	1.60652	0.80154	2.4115	2.31058	1.5056	3.11556	2.02195	0.161094	0.920634
Q9UJY4	3.69271	1.18411	5.34828	4.09396	1.58536	5.74954	1.49369	0.202041	0.920634
P27707	2.77186	1.95739	3.58634	3.4674	2.65292	4.28187	2.00478	0.168938	0.920634
Q8IY67-2	5.93669	5.61221	6.26116	6.22054	5.89607	6.54502	1.32824	0.161023	0.920634
Q86U86	5.96049	5.74604	6.17494	5.78763	5.57318	6.00207	-1.1887	0.18869	0.920634
P20042	6.468	1.68857	12.0166	6.15788	1.37845	11.7065	-1.36359	0.17626	0.920634
P40424	3.83334	3.51089	4.15578	4.11713	3.72221	4.51204	1.32815	0.17461	0.920634
Q4J6C6	4.93268	4.65491	5.21045	4.70924	4.43147	4.98701	-1.25037	0.18943	0.920634
Q9H3P7	4.81246	3.30818	6.31675	5.31034	3.80606	6.81463	1.64524	0.194458	0.920634
Q71RC2-4	5.10462	3.9246	6.28465	4.68622	3.5062	5.86625	-1.51954	0.186531	0.920634
Q13547	5.75189	5.32902	6.17477	6.10091	5.67803	6.52378	1.41767	0.180478	0.920634
Q6NZY4	4.84659	4.43953	5.25365	5.18508	4.77802	5.59214	1.40283	0.177902	0.920634
Q9NZB2-6	2.80764	1.73841	3.98068	3.30284	2.23328	4.52976	1.66876	0.172922	0.920634
Q9Y5K6	3.54917	3.29307	3.78692	3.78305	3.54532	4.05087	1.26349	0.202984	0.920634
Q14527	4.8124	4.0047	5.62009	5.3168	4.50911	6.1245	1.656	0.164826	0.920634
Q9BVA1	5.07208	4.83939	5.30476	5.26688	5.0342	5.49956	1.21507	0.175595	0.920634
Q9UM54	4.20329	2.05357	6.6864	4.17126	1.81776	6.45221	-1.26403	0.174656	0.920634
O15371	5.72862	3.52748	7.08264	5.43979	3.24126	6.79369	-1.33273	0.1832	0.920634
O75223	3.78765	3.55045	4.02486	3.97443	3.73723	4.21164	1.20536	0.197023	0.920634
Q9BQ67	1.80588	-0.995679	4.60744	2.02995	-0.383686	5.21355	1.82951	0.176198	0.920634
P17568	4.53623	4.3833	4.68916	4.41483	4.26189	4.56776	-1.12908	0.19412	0.920634
P08758	5.95657	3.27868	7.77266	5.76976	3.02815	7.52178	-1.2845	0.166041	0.920634
Q9Y2L5	3.93256	3.47041	4.39472	4.25255	3.8752	4.62989	1.3771	0.186403	0.920634
Q9UMR2	6.33617	3.14133	9.53103	5.9268	2.73195	9.12166	-1.50588	0.172589	0.920634
Q9Y3C4-3	3.79664	3.3235	4.26978	3.41377	2.94063	3.88691	-1.46649	0.187331	0.920634
Q07812-2	3.51625	2.92504	4.02764	4.0821	3.52392	4.64236	1.76095	0.16401	0.920634
P53007	6.42165	4.86641	7.97688	6.20083	4.64559	7.75607	-1.2471	0.167223	0.920634
O00186	4.72158	2.44075	6.85857	5.08552	2.8047	7.22252	1.439	0.192058	0.920634
O75340	4.85696	4.3302	5.38371	4.4212	3.89445	4.94796	-1.54614	0.179679	0.920634
Q14554	5.90118	5.72964	6.07273	6.03999	5.86844	6.21153	1.1489	0.187359	0.920634
Q08257	3.67892	3.42943	3.92842	3.88603	3.63654	4.13552	1.23011	0.178499	0.920634
P30260-2	6.06443	6.01042	6.11843	6.10685	6.05284	6.16085	1.04333	0.197902	0.920634
P82663	4.6903	4.4163	4.96429	4.45475	4.18076	4.72875	-1.2656	0.166737	0.920634
P32519	5.12524	4.77929	5.4712	5.39492	5.04896	5.74087	1.30954	0.200673	0.920634
Q15907	7.06785	6.9184	7.2173	7.19523	7.04579	7.34468	1.13585	0.169559	0.920634
P36551	5.04808	4.17632	5.87319	4.69176	3.94662	5.65309	-1.25619	0.197158	0.920634
P09601	3.94622	3.52128	4.37116	3.57079	3.14585	3.99573	-1.45561	0.165439	0.920634
Q9NSG2	4.97716	4.68524	5.26908	4.73629	4.44437	5.02821	-1.27236	0.180562	0.920634
Q9Y4U1	6.34061	5.97756	6.70366	6.65416	6.29111	7.01721	1.36827	0.165213	0.920634
Q9HC35	4.78614	3.07565	5.92397	4.17813	2.64774	5.47939	-1.56256	0.198618	0.920634
Q9GZR7	6.29092	6.1662	6.41563	6.39637	6.27166	6.52109	1.11122	0.172224	0.920634
Q9NQC3	4.29058	4.01582	4.56533	4.07378	3.79902	4.34854	-1.24209	0.196287	0.920634
Q9Y6E2	6.97634	6.69148	7.2612	7.10351	6.83824	7.41304	1.1577	0.164589	0.920634
Q16512-2	8.12816	7.88048	8.37585	8.32074	8.07305	8.56843	1.21237	0.201604	0.920634
P11310-2	5.17377	1.55798	8.78955	5.37571	1.75993	8.99149	1.22378	0.179438	0.920634
O95630	4.07398	0.100588	8.04737	4.47503	0.501638	8.44842	1.49339	0.187657	0.920634
O43809	6.48381	4.24439	8.1805	6.32684	4.08741	8.02352	-1.16997	0.197422	0.920634
P22694-2	7.65522	7.34758	7.96286	7.39148	7.08384	7.69912	-1.3018	0.167637	0.920634
Q969H8	7.45938	7.25995	7.6588	7.30251	7.10308	7.50194	-1.16984	0.197417	0.920634
P22087	6.41875	3.544	8.67792	6.84063	3.96588	9.0998	1.52482	0.185134	0.920634
P45877	3.88632	3.50047	4.27217	3.56618	3.18033	3.95203	-1.37732	0.178666	0.920634
P14618	4.75921	0.530971	8.98743	5.0765	0.848262	9.30472	1.3734	0.203509	0.920634
P07196	4.81815	4.53293	5.10336	5.17207	4.9626	5.53163	1.53346	0.183577	0.920634
Q6NXR4	4.21741	3.1589	5.27592	5.06073	4.00222	6.11924	2.32407	0.192833	0.920634
Q9GZN8-2	5.18339	4.84551	5.52127	5.42871	5.09083	5.76659	1.27803	0.193197	0.920634
Q05932	6.65899	6.07647	7.2415	7.13463	6.55212	7.71714	1.60905	0.184183	0.920634
Q13356-2	5.61897	4.2691	6.96884	4.78128	3.43141	6.13115	-2.31104	0.199628	0.920634
Q9Y2Q9	9.21973	9.07715	9.36232	9.09712	8.95454	9.23971	-1.13044	0.166646	0.920634
Q9NPA3	2.05621	1.26413	2.8483	1.5576	0.765509	2.34968	-1.64644	0.195548	0.920634
O43660	4.58927	-0.103452	8.3365	4.50564	0.256191	8.69417	1.40931	0.184287	0.920634
Q8N465	6.01239	5.73337	6.2914	5.7931	5.51409	6.07212	-1.24519	0.197708	0.920634
Q86XR7-2	4.59473	4.03323	5.15623	5.07375	4.51225	5.63525	1.61449	0.169275	0.920634
Q5ZPR3	3.44437	3.38235	3.50639	3.39618	3.33416	3.4582	-1.04937	0.201843	0.920634
O94991	6.41242	6.00649	6.81835	6.06564	5.65971	6.47157	-1.4145	0.168818	0.920634
Q05086	4.23415	1.43966	6.15962	3.57229	0.601636	5.32268	-2.31799	0.177493	0.920634
O60678	4.50369	-0.958592	9.13014	4.62906	-0.833227	9.2555	1.13356	0.179151	0.920634
P18085	4.94594	1.74579	8.1461	5.7889	2.35822	8.76152	1.85697	0.203291	0.920634
Q14019	4.01133	1.38011	6.29866	5.26717	1.7923	6.7214	1.52773	0.194958	0.920634
Q96GA3	6.02393	5.74876	6.29911	5.80615	5.53097	6.08132	-1.24332	0.195197	0.920634
Q9NQW6	4.81693	4.66471	4.96915	4.93815	4.78593	5.09037	1.12888	0.192978	0.920634
Q12756-2	5.42957	5.13337	5.72577	5.19358	4.89738	5.48978	-1.26617	0.19281	0.920634
Q6I9Y2	5.18508	4.76687	5.60329	5.54094	5.12272	5.95915	1.4274	0.170138	0.920634
Q5T0F9	3.46239	2.53703	4.38774	2.86762	1.94226	3.79297	-1.81262	0.189693	0.920634
Q9H2Z4	5.14898	4.53752	5.76045	5.62457	5.01311	6.23604	1.60896	0.201476	0.920634
Q8N9F7	5.15163	4.75543	5.54783	5.45762	5.06143	5.85382	1.35797	0.204042	0.921221
Q00839	4.66326	4.21986	5.10665	5.00521	4.56181	5.44861	1.4077	0.204568	0.921771
E9PAV3	5.65907	3.65689	6.87367	5.79345	3.79127	7.00806	1.14383	0.205605	0.922024
Q9BYC9-2	6.55778	6.30628	6.80928	6.75107	6.49957	7.00257	1.21323	0.205838	0.922024
P29144	6.13615	3.87177	8.40053	4.75765	2.49327	7.02203	-3.96896	0.205197	0.922024
P48637	6.01764	-0.673403	12.7087	5.76577	-0.925274	12.4568	-1.28643	0.206864	0.924804
Q92522	4.13578	3.92954	4.34201	4.33118	4.12494	4.53741	1.21579	0.209668	0.928457
Q9Y5Q9	5.53639	4.14386	6.92892	5.69604	4.30351	7.08857	1.1731	0.209574	0.928457
Q9UPT5	3.44774	2.38637	4.50911	2.63922	1.57785	3.70059	-2.24459	0.209098	0.928457
Q8N357	8.62319	8.45759	8.78879	8.49726	8.33166	8.66285	-1.13421	0.209717	0.928457
Q93034	4.83594	4.28293	5.38894	4.41392	3.86091	4.96692	-1.52504	0.208439	0.928457
Q9UJA5	4.82334	3.67095	5.97573	5.51255	4.36015	6.66494	1.99214	0.210435	0.929829
Q8WWH5	6.41948	6.08275	6.75621	6.67476	6.33803	7.01149	1.29082	0.210878	0.929983
Q13185	4.50254	3.5086	5.64995	5.06081	4.02249	6.175	1.68516	0.211351	0.930272
O43615	3.06614	2.15582	3.84093	3.25125	2.41182	4.09069	1.28309	0.213177	0.932827
O94979-8	5.54476	4.21426	6.44745	5.70601	4.37551	6.60869	1.17497	0.214387	0.932827
Q9UII4	5.276	4.6132	5.93879	5.7752	5.11241	6.43799	1.64741	0.213304	0.932827
Q12830	6.00881	4.91027	7.10736	5.18215	4.08361	6.2807	-2.28566	0.213644	0.932827
Q96EK6	3.8827	1.96642	5.79899	4.22923	2.56637	6.41373	1.85597	0.213657	0.932827
Q05639	1.6782	0.952734	2.40368	2.2442	1.35569	3.13272	1.7612	0.214369	0.932827
O75352	5.44134	5.305	5.57768	5.33913	5.20279	5.47546	-1.10762	0.215033	0.933857
Q9Y314	3.41286	2.73251	4.09322	3.92191	3.24155	4.60227	1.6637	0.215788	0.935354
P22570-3	4.18957	2.86428	5.51486	3.41351	2.08822	4.7388	-2.17289	0.216767	0.937763
Q9BTY7	5.99486	5.58758	6.40214	5.67194	5.16334	6.07114	-1.42403	0.21764	0.937763
P27797	6.31175	5.11248	6.93019	6.17654	4.93954	6.76181	-1.18559	0.217872	0.937763
Q969T7	4.28943	3.87685	4.70201	4.608	4.10269	5.11331	1.37516	0.217989	0.937763
P43487	3.94568	3.02437	4.73007	4.24992	3.2355	4.94774	1.24329	0.218539	0.938358
Q9H9Q2	4.8439	3.959	5.84425	4.28065	3.42047	5.42635	-1.62951	0.219198	0.939422
P49588	4.16335	2.28616	6.04055	4.11461	2.13517	5.89084	-1.16177	0.309744	0.940048
P49792	5.13676	2.72467	7.06545	5.4109	3.13458	7.46805	1.49655	0.280025	0.940048
P84090	6.0625	1.7168	10.4345	5.66978	1.51408	10.3312	-1.18062	0.23488	0.940048
O60341-2	6.29273	3.11194	9.47351	6.48587	3.30508	9.66665	1.21306	0.312637	0.940048
P12532-2	3.8763	1.30913	6.08147	4.00051	1.54137	6.3125	1.26028	0.296923	0.940048
Q02790	4.58343	3.71113	5.96006	4.70639	3.87119	6.11876	1.1725	0.284491	0.940048
P51659	5.15501	3.67568	6.57996	4.9182	3.42054	6.32392	-1.29127	0.234116	0.940048
Q9BRA2	4.01722	3.50605	4.52838	4.39557	3.88441	4.90673	1.45988	0.219842	0.940048
Q5JRA6	4.9628	4.60683	5.31877	5.20969	4.85371	5.56566	1.28004	0.244964	0.940048
Q5RKV6	5.42381	3.13105	7.01916	5.25012	2.95737	6.84547	-1.18968	0.312955	0.940048
P17980	5.34156	4.01058	5.93827	5.47839	4.18191	6.11054	1.18684	0.313721	0.940048
P04843	4.62275	3.58026	5.90948	4.86181	3.73187	6.06577	1.16718	0.284711	0.940048
Q15393	4.70991	3.3497	5.60287	4.89394	3.60272	5.85205	1.28392	0.299771	0.940048
P17858-2	6.28687	5.69989	6.74284	6.01425	5.42727	6.47022	-1.3134	0.232715	0.940048
P22392-2	6.34461	5.39318	7.61508	6.56643	5.5985	7.82069	1.22829	0.281636	0.940048
P07099	4.01084	2.55173	6.12669	3.92932	2.31459	5.89383	-1.26177	0.275278	0.940048
P22695	5.02906	2.03005	7.24599	4.97635	1.76872	6.99015	-1.29158	0.271615	0.940048
Q9UI10-2	5.05137	3.93931	6.14055	4.96127	3.85622	6.0563	-1.0873	0.294719	0.940048
Q8IUF8	3.45657	1.91527	4.78102	3.57626	2.20718	5.07267	1.33679	0.221089	0.940048
Q96DV4	4.23708	3.61554	4.77586	3.89962	3.32942	4.46983	-1.35904	0.276559	0.940048
Q9UQ35	4.26292	2.92484	4.91911	3.91483	2.74316	4.72765	-1.21258	0.310148	0.940048
P55010	4.89019	2.53201	6.08165	5.17586	2.84839	6.40606	1.37844	0.246835	0.940048
Q6FI81	3.57076	2.48174	4.02925	3.25531	2.30222	3.8475	-1.20517	0.236744	0.940048
Q8IZH2	4.53342	3.37377	5.69307	5.23127	4.07162	6.39092	2.00942	0.302875	0.940048
Q00610	4.74287	3.96307	5.26847	4.60998	3.82844	5.13862	-1.14141	0.270025	0.940048
Q6P9B9	5.45405	4.22497	6.49007	5.31462	4.00791	6.27031	-1.24187	0.291487	0.940048
Q9BXP5	4.36853	3.15588	5.72611	4.12529	2.76763	5.34044	-1.45525	0.251604	0.940048
P40926	5.26809	3.99404	5.75168	5.04617	3.83159	5.59158	-1.17486	0.232906	0.940048
P08243	5.70497	3.87976	5.82352	5.78755	3.59174	5.56873	-1.29699	0.259123	0.940048
Q6L8Q7	4.54197	3.78732	5.25013	4.35294	3.64441	5.10312	-1.15724	0.310125	0.940048
P13639	5.77003	4.63448	6.32491	5.92561	4.75826	6.44936	1.13245	0.308696	0.940048
O94992	4.99404	4.06713	5.92096	4.44527	3.51835	5.37218	-1.73113	0.309725	0.940048
P62847-4	4.05358	2.72135	6.69739	3.81653	2.54603	6.52157	-1.19229	0.292632	0.940048
Q8N0X7	2.89437	1.81744	3.73817	3.62478	2.24661	4.1908	1.55694	0.287613	0.940048
Q8NEZ5	6.39199	3.90744	8.87654	6.1844	3.69985	8.66895	-1.23071	0.273452	0.940048
Q9Y3D9	4.37693	1.61175	6.19738	4.62516	1.85999	6.44562	1.28176	0.291811	0.940048
O95881	4.43348	3.56417	5.97557	4.81244	3.91517	6.33148	1.4324	0.265637	0.940048
P49006	7.45886	6.96856	7.94916	7.55143	7.06113	8.04173	1.09699	0.30401	0.940048
Q7Z4H3	5.49535	4.97197	5.96764	5.7544	5.27544	6.30467	1.35188	0.283624	0.940048
Q08431	2.96291	2.35131	3.57451	2.54878	1.93718	3.16038	-1.51305	0.254477	0.940048
P23193	4.14995	1.45743	5.37602	5.15442	1.85319	5.84901	1.58341	0.234473	0.940048
Q9Y2W6	3.02961	2.80471	3.2545	3.17078	2.94588	3.39567	1.15162	0.285292	0.940048
P61158	5.25517	3.8531	6.27833	5.34393	3.72881	6.15711	-1.12911	0.278784	0.940048
Q9UHV9	4.99425	3.46123	6.16315	5.30484	3.77182	6.47374	1.36423	0.292149	0.940048
Q8WVD3	6.12094	2.89657	9.1368	6.48431	3.1422	9.38306	1.2833	0.292515	0.940048
Q9UBX3-2	3.69368	3.27967	4.10769	3.4385	3.02449	3.85252	-1.29068	0.292884	0.940048
Q9NUQ3	6.27176	1.38294	8.47633	6.2897	1.76186	8.84815	1.44972	0.279874	0.940048
Q9Y315	5.53079	-0.312652	10.4806	6.46105	-0.053651	10.7416	1.29862	0.266486	0.940048
Q00341	6.6624	5.09256	7.67273	6.50202	4.94158	7.51913	-1.16499	0.302729	0.940048
O15067	5.09624	1.91488	7.58454	5.8734	2.17708	7.85442	1.30639	0.275009	0.940048
P04080	5.38368	4.73192	6.03545	5.84487	5.1931	6.49663	1.58595	0.237114	0.940048
P31040	6.03913	5.63479	6.44347	5.91275	5.50841	6.31709	-1.13471	0.251887	0.940048
Q16555	4.0454	1.84665	6.24415	4.18601	1.98726	6.38476	1.15097	0.267	0.940048
P61604	5.0469	3.08193	6.48054	5.16606	3.31032	6.70618	1.25279	0.291817	0.940048
P78316	3.66784	2.32566	4.92176	3.83301	2.53623	5.1298	1.23219	0.22729	0.940048
Q9BZX2	3.9037	0.891937	6.25777	4.21542	1.01834	6.3852	1.13576	0.312627	0.940048
Q8IY37	5.4491	1.83133	8.51405	4.9614	1.62074	8.30205	-1.2363	0.26372	0.940048
Q96H79	6.95067	4.81721	9.08412	7.04475	4.91129	9.1782	1.09865	0.258024	0.940048
Q9P2R3-4	4.27049	3.59389	4.94709	3.84244	3.16583	4.51904	-1.53427	0.282067	0.940048
P29218-3	4.79226	1.5845	6.73681	3.97014	1.10059	6.24875	-1.66143	0.246275	0.940048
Q8NB46	5.45432	2.20067	8.70798	5.91023	2.65657	9.16388	1.5776	0.256861	0.940048
Q9NX70	4.81435	4.55016	5.07853	4.65133	4.38715	4.91552	-1.17705	0.292413	0.940048
O60749	4.91402	3.01987	6.28774	4.73331	2.83916	6.10703	-1.19807	0.238178	0.940048
Q8N3F8	4.66651	3.29214	5.58607	5.03214	3.86892	6.17368	1.73627	0.266121	0.940048
P00491	4.3147	2.51671	5.93444	4.65785	2.84187	6.2598	1.38003	0.263332	0.940048
P37837	5.68672	5.00709	6.32161	5.90151	5.22189	6.5364	1.2396	0.291594	0.940048
P51610-4	4.43	2.93925	5.32594	4.44477	3.12789	5.50313	1.19985	0.312987	0.940048
Q96FW1	5.48942	4.1076	6.77513	5.05515	3.67332	6.34085	-1.54384	0.232993	0.940048
Q16850	5.2782	3.45111	7.30238	5.4769	3.23527	7.10652	-1.22763	0.292758	0.940048
P09661	3.21386	1.69835	5.50761	3.25074	1.35459	5.14689	-1.40799	0.27992	0.940048
Q9Y2Z4	6.29526	2.74634	8.62882	6.19132	3.00854	8.88795	1.29534	0.226963	0.940048
Q16881	4.753	1.53525	7.97077	4.53693	1.31917	7.7547	-1.24119	0.282342	0.940048
P62269	6.19545	4.70834	7.49046	5.95368	4.54492	7.32259	-1.18229	0.256216	0.940048
Q6QNY0	6.93594	6.32752	7.54437	6.4382	5.82978	7.04663	-1.645	0.27848	0.940048
Q9UGN5	2.24942	1.80208	2.69676	2.52394	2.07661	2.97128	1.3159	0.294683	0.940048
P04844	5.16232	3.18024	6.41763	5.33834	3.56005	6.79131	1.44722	0.233923	0.940048
Q96GK7	3.7999	3.2789	4.3209	3.97437	3.45337	4.49537	1.19061	0.278145	0.940048
Q9Y6C9	3.80544	2.60002	5.58988	3.63948	2.32802	5.32185	-1.3354	0.28738	0.940048
P35222	4.09756	2.72864	5.29691	4.20528	2.9567	5.53297	1.25842	0.290033	0.940048
P61221	4.93313	2.07842	7.78785	5.06956	2.21485	7.92428	1.14618	0.253754	0.940048
Q15050	2.79375	1.88894	3.69857	2.18352	1.2787	3.08834	-1.84086	0.256078	0.940048
Q9H7S9	5.23184	4.64424	5.81944	5.70697	5.11937	6.29457	1.60823	0.31368	0.940048
C9JLW8	4.22216	3.68715	4.75717	3.90802	3.37301	4.44303	-1.36908	0.313216	0.940048
P61081	5.8621	1.51178	10.2124	5.44969	1.09938	9.80001	-1.51045	0.29556	0.940048
Q96AB3-2	6.19957	5.6335	6.76536	5.67217	4.97888	6.36546	-1.69451	0.271731	0.940048
O60610	4.38518	2.14151	6.90957	4.44696	1.863	6.63789	-1.31149	0.3094	0.940048
Q06203	3.59469	-0.85026	8.03963	4.1873	-0.62617	8.26469	1.25457	0.261171	0.940048
P49773	5.16727	2.15576	7.71882	4.97436	1.96285	7.52591	-1.21277	0.295543	0.940048
P21741	2.7329	1.73346	3.73234	3.32494	2.3255	4.32438	1.80768	0.30949	0.940048
Q13033	4.53383	4.06003	5.00763	4.22443	3.75063	4.69824	-1.3626	0.269099	0.940048
Q9BUJ2	5.60334	3.73083	7.16064	5.8363	3.95946	7.38951	1.25046	0.264715	0.940048
O75027-2	3.58569	2.68992	4.48147	4.13465	3.23887	5.03043	1.73145	0.295265	0.940048
Q96CW5	1.98336	0.838304	3.12842	1.4088	0.263742	2.55386	-1.77635	0.266402	0.940048
P30837	5.63622	4.73024	6.20094	5.77111	4.87147	6.34326	1.15211	0.280864	0.940048
Q9NSD9	5.64055	2.77762	8.5035	5.64928	2.64573	8.37223	-1.14042	0.303556	0.940048
O14773	5.51328	5.11199	5.91457	5.39694	4.99565	5.79823	-1.12338	0.291927	0.940048
Q16763	7.78045	5.28047	9.29847	8.0914	5.59142	9.60942	1.36472	0.291245	0.940048
O15318	2.18802	1.79022	2.58581	2.42991	2.10511	2.75471	1.27366	0.230823	0.940048
Q6IPR3	4.88638	4.49953	5.27322	5.12071	4.73386	5.50755	1.26406	0.300117	0.940048
P30086	3.75626	2.9754	4.27156	3.96727	3.21931	4.50751	1.26978	0.2539	0.940048
Q8NCM8-2	4.23177	1.23215	6.7796	4.6359	0.736165	6.2837	-1.64197	0.292598	0.940048
Q9NWV4	5.43969	4.06111	6.81827	5.21705	3.83847	6.59563	-1.24937	0.27568	0.940048
Q49A26	5.51213	5.12558	5.89868	5.26605	4.8795	5.6526	-1.279	0.279499	0.940048
Q9ULX6	4.55455	2.29267	6.47147	4.58617	2.49776	6.67457	1.22499	0.254333	0.940048
Q9HAV7	5.54879	1.92938	7.60658	5.73662	2.1656	7.84362	1.26643	0.241166	0.940048
Q9ULA0	4.00409	3.15354	4.73191	4.34478	3.47301	5.05679	1.37803	0.259632	0.940048
Q96BR5	5.16339	4.83302	5.49376	5.36369	5.03332	5.69406	1.22177	0.299749	0.940048
Q7Z6Z7	7.14291	0.672695	9.6707	5.86638	0.876775	9.87039	1.21985	0.278475	0.940048
Q10567-3	4.58286	3.87616	5.28957	5.2461	4.44478	6.04743	1.94107	0.246337	0.940048
O75821	4.41672	4.13643	4.69701	4.59294	4.3308	4.90375	1.20473	0.284969	0.940048
P30044	5.30887	4.8071	5.81064	4.87269	4.32303	5.42235	-1.54679	0.2658	0.940048
Q7Z4S6-4	6.04363	5.82982	6.25744	5.90651	5.6927	6.12032	-1.14697	0.27648	0.940048
Q14126	4.04359	3.16103	4.67313	4.20113	3.435	4.96726	1.31422	0.292823	0.940048
Q9NYR9	5.30793	4.79543	5.82042	4.99016	4.47766	5.50265	-1.37406	0.290392	0.940048
Q9BXS6	2.52835	-0.514615	4.89324	2.97737	0.0854236	5.49274	1.83239	0.249723	0.940048
P36405	5.2494	0.487605	7.3139	5.34298	0.942792	7.72411	1.55438	0.24691	0.940048
O60264	5.90734	5.00792	7.36753	6.09989	5.20026	7.56103	1.21286	0.22998	0.940048
P10746	3.39524	2.19871	4.59178	2.66973	1.47319	3.86627	-2.06579	0.299708	0.940048
Q9H0U4	6.0329	-1.48419	10.9704	5.9375	-1.5796	10.875	-1.10011	0.3109	0.940048
Q14444	6.11744	0.499926	11.7349	6.28776	0.670243	11.9053	1.18568	0.289836	0.940048
P42126	6.41912	3.37339	9.46485	6.52409	3.47836	9.56982	1.11068	0.293268	0.940048
Q14011	2.14579	1.43741	2.85417	1.66728	0.958897	2.37566	-1.61367	0.25544	0.940048
P46776	4.42812	3.44715	5.24933	5.12928	3.97337	6.01805	1.92448	0.253466	0.940048
O60244	4.08908	0.702233	8.83854	4.76883	0.0652069	8.20151	-1.891	0.232544	0.940048
Q9NTI5	7.0112	6.74326	7.27915	6.82464	6.5567	7.09258	-1.2051	0.243427	0.940048
Q9Y5P6-2	3.62605	0.279695	7.57473	4.43578	0.786372	8.08519	1.77442	0.300552	0.940048
Q8N684-3	5.69494	3.22622	7.35312	5.50036	3.03163	7.15853	-1.2148	0.310334	0.940048
Q7L2E3-2	5.43712	3.9426	6.36528	5.86516	4.07473	6.50306	1.14684	0.270295	0.940048
O14497	3.70506	1.52164	5.04904	3.46855	1.28513	4.81252	-1.26683	0.226862	0.940048
Q9H116	3.02246	2.21982	3.82509	2.53565	1.55262	3.51867	-1.62711	0.309374	0.940048
Q7Z5G4	3.36476	2.09251	4.637	2.49433	1.22209	3.76658	-2.38792	0.25036	0.940048
P49427	4.22619	3.21433	5.23806	3.76112	2.74925	4.77299	-1.59213	0.29689	0.940048
P15586	3.16294	2.20333	4.12256	3.68313	2.8996	4.46665	1.68233	0.273775	0.940048
Q10713	5.68558	5.38517	5.986	5.49065	5.19023	5.79107	-1.21523	0.271682	0.940048
P49589-3	5.46295	2.88867	7.64427	5.45947	3.08252	7.83641	1.21167	0.272894	0.940048
O95834-3	4.79134	3.75175	5.83094	4.07798	3.03838	5.11757	-2.04084	0.249185	0.940048
O43395	3.08375	2.7738	3.39369	3.38655	3.02866	3.74444	1.35365	0.236928	0.940048
P46779-3	5.48105	4.7414	5.9658	5.6163	4.87665	6.10106	1.14482	0.298207	0.940048
Q96KB5-2	4.53823	3.10368	5.81098	4.72074	3.36958	6.07191	1.2989	0.261144	0.940048
O15042	4.48524	1.71116	6.84065	4.98497	2.21089	7.34039	1.63947	0.304831	0.940048
Q9NPD3	8.45833	8.23152	8.68514	8.23009	8.00328	8.4569	-1.25639	0.248992	0.940048
P23588	5.66939	4.23415	7.39087	5.98972	4.49415	7.65178	1.29715	0.25486	0.940048
Q9NPJ3	3.09764	2.68085	3.51443	3.3829	2.96611	3.79969	1.3301	0.250221	0.940048
P51858	5.32735	2.74388	6.54963	5.03083	2.94739	6.74302	1.21231	0.307358	0.940048
Q15051	3.99206	3.59728	4.38684	4.22963	3.83485	4.62441	1.26817	0.302866	0.940048
O60884	4.50292	-1.8061	10.8119	4.88779	-1.42123	11.1968	1.46942	0.223878	0.940048
O75347-2	4.77608	4.17392	5.30691	4.37655	3.72442	4.74757	-1.61286	0.293653	0.940048
Q6UX04	5.94167	3.92741	7.95593	6.19617	4.18191	8.21042	1.28981	0.291849	0.940048
Q9NTZ6	5.02836	3.78191	6.27482	4.87884	3.63239	6.1253	-1.16127	0.222451	0.940048
P60520	4.49565	3.49689	5.49442	5.56681	4.41353	6.72008	2.91875	0.237191	0.940048
Q9P0L0-2	4.33491	2.9503	5.71952	4.15083	2.76622	5.53544	-1.20211	0.294627	0.940048
P49959-3	3.73817	2.31592	5.16043	3.54557	2.12331	4.96783	-1.2124	0.283483	0.940048
P52732	6.09259	-0.773712	10.6042	5.95856	-0.514631	10.862	1.29321	0.305744	0.940048
P43897-2	3.15435	2.69893	3.60978	3.42417	2.96874	3.8796	1.30973	0.309437	0.940048
Q9BRX2	5.3739	1.47098	7.94489	5.43475	1.93578	8.40093	1.57624	0.229345	0.940048
Q92925	4.20571	3.90679	4.50463	4.39308	4.09416	4.692	1.20607	0.285886	0.940048
Q99733-2	3.84961	3.67097	4.02825	3.70205	3.49697	3.88713	-1.16974	0.314174	0.940048
P09622	5.97711	4.01852	7.93569	5.78839	3.82981	7.74698	-1.2077	0.280791	0.940048
O94763	4.2278	2.42828	5.41403	4.16024	2.67143	5.64904	1.26394	0.233469	0.940048
P15170-3	6.41434	3.66107	9.16762	6.49785	3.74458	9.25113	1.0871	0.297654	0.940048
Q92696	3.06354	1.79386	4.33321	3.92747	2.65779	5.19714	2.37247	0.252535	0.940048
Q13308-6	4.14837	3.86993	4.42682	4.34772	4.06928	4.62616	1.2206	0.232573	0.940048
P00441	7.17566	5.79706	8.57431	7.2804	5.9018	8.67905	1.11042	0.283183	0.940048
Q5JPE7	4.34207	3.81887	4.86528	4.68393	4.16073	5.20714	1.40757	0.268854	0.940048
Q7L576	4.40506	1.8515	5.71684	3.76264	2.30109	6.16215	1.5185	0.262419	0.940048
Q05209	5.87225	5.5756	6.16889	5.67542	5.37877	5.97207	-1.21753	0.262638	0.940048
Q9NXH9	4.29525	3.72111	4.86939	4.64033	4.06619	5.21447	1.4121	0.303389	0.940048
O75822	6.10637	0.67045	11.5423	5.93082	0.494899	11.3667	-1.1919	0.295676	0.940048
Q9BYT8	4.61685	3.32658	5.4752	4.69745	3.67673	5.81134	1.38923	0.249547	0.940048
Q15417	3.52004	0.655204	5.40467	3.78091	0.916078	5.66553	1.31569	0.238666	0.940048
Q9Y376	5.59578	5.28667	5.9049	5.38831	5.07919	5.69742	-1.23057	0.257996	0.940048
Q92551	4.16703	2.88561	5.44845	3.53731	2.49104	4.58359	-1.87707	0.312459	0.940048
Q96HS1	3.62277	2.98657	4.25897	3.95319	3.26155	4.54692	1.33471	0.240667	0.940048
P63272	4.70197	4.02462	5.37932	5.3668	4.58466	6.14893	1.94415	0.234878	0.940048
Q13227	4.96664	4.26716	5.66612	5.45628	4.7568	6.15576	1.63173	0.241327	0.940048
Q9UNM6-2	5.28674	-0.607029	11.1805	5.05093	-0.842838	10.9447	-1.26593	0.270127	0.940048
Q9NQ29	4.2989	1.38228	6.76939	4.98876	1.176	6.5709	-1.21824	0.301861	0.940048
P20674	6.53655	6.43566	6.63744	6.47419	6.3733	6.57508	-1.06434	0.29173	0.940048
O43426	5.21791	4.86199	5.57384	4.99924	4.64332	5.35517	-1.24442	0.294216	0.940048
Q6JQN1-5	2.93305	2.37235	3.49374	3.29158	2.73089	3.85227	1.43123	0.277667	0.940048
Q14980-2	5.18407	4.83051	5.53763	4.93565	4.5821	5.28921	-1.282	0.239862	0.940048
Q9HD26	3.22845	2.4382	4.01869	3.96801	3.17777	4.75826	2.14156	0.270997	0.940048
Q9UKR5	3.1288	2.34566	3.91194	3.61182	2.82868	4.39496	1.62097	0.29259	0.940048
Q92610	2.91062	2.62936	3.19188	2.74508	2.46381	3.02634	-1.18004	0.312193	0.940048
P62879	4.57178	2.01944	6.73745	4.38396	1.53524	6.26606	-1.59993	0.22885	0.940048
Q9NVI1	5.82063	-0.649767	10.0705	5.74719	-0.723202	9.99705	-1.0762	0.28989	0.940048
Q9Y2W2	6.28493	6.03251	6.53736	6.12909	5.87666	6.38151	-1.16865	0.29217	0.940048
P49840	5.34897	3.1114	7.58654	4.99602	2.75845	7.2336	-1.42326	0.229976	0.940048
Q9NVX0	2.83162	2.41233	3.25092	3.11968	2.70039	3.53898	1.33384	0.248711	0.940048
Q9BXR0	4.13169	3.71113	4.55226	4.40024	3.97967	4.8208	1.30806	0.278263	0.940048
Q13951	6.63122	6.22944	7.033	6.90828	6.50651	7.31006	1.31925	0.247227	0.940048
Q15291	5.72206	5.44984	5.99429	5.92074	5.64851	6.19296	1.21978	0.225198	0.940048
Q9H6K4-2	5.71286	5.0689	6.35682	6.18942	5.40074	6.97811	1.61053	0.233109	0.940048
Q9H1A4	6.35514	6.06076	6.64953	6.17179	5.87741	6.46617	-1.20124	0.28852	0.940048
Q9H3H3-3	6.15035	5.95833	6.34237	6.03074	5.83872	6.22276	-1.12706	0.288489	0.940048
O75956	8.01559	7.83058	8.2006	7.90201	7.71701	8.08702	-1.12028	0.294535	0.940048
Q15020	4.14037	2.94461	5.33614	3.23017	1.76567	4.69468	-2.48482	0.223022	0.940048
P61421	3.25677	0.678146	7.17364	3.50007	0.254046	6.74609	-1.54903	0.300384	0.940048
P63000-2	6.27259	6.02436	6.52083	6.06792	5.81969	6.31616	-1.22712	0.283874	0.940048
P25685	5.83258	5.06166	6.60349	6.36271	5.59179	7.13362	1.69915	0.248336	0.940048
P31483	4.40999	3.38745	5.43254	3.79786	2.77531	4.8204	-1.84437	0.305066	0.940048
Q8IWS0	5.52816	5.13342	5.92289	5.8876	5.44627	6.32892	1.43252	0.279577	0.940048
Q01581	4.52984	3.98958	5.07011	4.15607	3.6158	4.69634	-1.45321	0.245945	0.940048
Q6NTE8	3.37927	1.36884	5.3897	2.25029	0.239859	4.26071	-3.09251	0.229664	0.940048
Q13409	4.31376	3.78295	4.84458	4.65448	4.12366	5.18529	1.40595	0.276124	0.940048
Q9BZ95	7.57477	7.07594	8.07359	7.24848	6.74965	7.7473	-1.38582	0.268412	0.940048
P84103	6.34431	6.04868	6.63993	6.1464	5.85078	6.44203	-1.21884	0.259058	0.940048
O15258	7.1086	6.90708	7.31012	6.96239	6.76087	7.16391	-1.15744	0.227442	0.940048
Q9BWJ5	4.68264	4.25796	5.10733	4.94985	4.52517	5.37454	1.30631	0.284326	0.940048
Q06787	6.69754	5.81917	7.57591	6.0777	5.19932	6.95607	-1.85864	0.238172	0.940048
Q9HAV4	4.47534	4.03757	4.9131	4.78469	4.34692	5.22245	1.36254	0.237633	0.940048
Q9NP72-2	5.84212	5.61349	6.07076	5.69043	5.46179	5.91907	-1.1638	0.262658	0.940048
A3KN83	5.93324	5.76906	6.09741	6.07351	5.90934	6.23768	1.15059	0.267769	0.940048
P49841-2	4.82799	4.64763	5.00834	4.72207	4.54171	4.90243	-1.11173	0.313143	0.940048
P14678-3	7.26899	5.18041	8.66191	7.23335	5.33473	8.81551	1.16392	0.274772	0.940048
P22307	5.44464	4.94336	5.94592	5.7385	5.23723	6.23978	1.3416	0.31389	0.940048
P78310-7	6.90353	6.81483	6.99222	6.96656	6.87787	7.05526	1.06506	0.23543	0.940048
Q06055-2	9.88706	9.69343	10.0807	10.0065	9.81284	10.2001	1.12683	0.292648	0.940048
Q8WUA4	6.49512	6.35811	6.63213	6.40037	6.26336	6.53739	-1.09938	0.246117	0.940048
Q15843	5.82913	5.69115	5.9671	5.74182	5.60385	5.87979	-1.09123	0.28198	0.940048
Q9BWS9-2	4.0629	3.079	5.04679	4.58864	3.78529	5.39199	1.69172	0.279333	0.940048
Q9Y394	4.90139	4.44008	5.3627	4.58118	4.11986	5.04249	-1.37742	0.244638	0.940048
P09234	3.2764	3.00472	3.54809	3.08153	2.80984	3.35321	-1.21516	0.231837	0.940048
Q3MHD2-2	3.48649	2.7008	4.27218	3.88577	3.24426	4.52728	1.49075	0.299059	0.940048
Q12768	6.22202	5.9478	6.49625	6.41979	6.14557	6.69402	1.21868	0.229752	0.940048
Q969T9	5.97986	5.72903	6.23068	5.80101	5.55019	6.05184	-1.19583	0.234146	0.940048
Q96C01	5.65856	4.46548	6.85165	6.48218	5.02095	7.9434	2.27871	0.258862	0.940048
P56589	4.04714	3.56416	4.53012	3.75259	3.26961	4.23557	-1.34252	0.297287	0.940048
Q96KP4	6.42706	5.77136	7.08276	5.96839	5.31269	6.62409	-1.58197	0.241603	0.940048
O43488	7.28821	7.08738	7.48904	7.16146	6.96063	7.36229	-1.13513	0.283059	0.940048
O00178	4.6411	2.26523	7.01696	4.49558	2.11971	6.87145	-1.15664	0.315299	0.940072
Q9P0M6	6.24073	5.79235	6.68911	5.97864	5.53025	6.42702	-1.29965	0.315108	0.940072
P13667	5.9821	3.84321	8.12099	5.97904	3.7419	8.01992	-1.1075	0.315419	0.940072
Q12996	2.73296	-0.0522283	5.51815	3.94276	1.15757	6.72795	3.35281	0.317238	0.943541
Q9BRS2	4.16413	3.51418	4.81408	3.78628	3.13632	4.43623	-1.45915	0.31741	0.943541
Q7Z6E9	4.63779	1.55847	7.25167	4.87493	1.78863	7.48212	1.24905	0.318484	0.94427
P61758	7.08164	6.87849	7.2848	7.19948	6.99632	7.40264	1.12506	0.318397	0.94427
Q13243	2.59199	2.25093	2.93304	2.79395	2.37624	3.21166	1.2238	0.318997	0.944563
P09417	4.13432	1.77026	6.03837	4.7189	2.15674	6.41272	1.46251	0.319496	0.944813
P52272	5.17821	4.31395	5.95306	4.98562	4.22114	5.859	-1.09858	0.320078	0.945206
O95347	5.77722	3.43559	7.49046	5.8469	3.30441	7.36079	-1.13862	0.321287	0.945206
Q9UI12	4.49955	2.43859	6.24888	4.39172	2.09092	5.91351	-1.39655	0.320918	0.945206
Q6IN85	4.78465	4.20576	5.32996	4.96751	4.39778	5.52309	1.21599	0.320712	0.945206
P17844	5.08023	4.31857	6.30608	5.31598	4.4172	6.40622	1.10494	0.32546	0.94649
Q9UBE0	7.26167	6.18853	8.01207	7.16899	6.09585	7.91938	-1.09711	0.325115	0.94649
P31930	3.25854	2.17996	4.20501	3.17706	1.88962	3.95386	-1.30382	0.32451	0.94649
Q6NXE6	4.07826	3.49966	4.65687	4.57837	3.93147	5.22527	1.57752	0.324479	0.94649
O95336	3.61842	1.6724	5.19925	3.91924	1.97323	5.50008	1.35031	0.325378	0.94649
Q969G3	7.31533	6.80601	7.82464	7.02464	6.51532	7.53396	-1.33734	0.325231	0.94649
Q5C9Z4	6.22391	5.75121	6.69661	6.50074	5.92181	7.07968	1.31895	0.323472	0.94649
Q9Y6V7	3.9975	0.507984	7.48703	4.8385	0.715317	7.69777	1.23652	0.324746	0.94649
Q15257	7.8473	7.72862	7.96598	7.77942	7.66074	7.8981	-1.07024	0.324304	0.94649
Q5VT52	3.78575	2.84669	4.72482	3.25119	2.31212	4.19025	-1.70671	0.326336	0.946624
Q12874	3.99624	1.51937	5.62097	4.32438	1.6891	5.7927	1.18771	0.326282	0.946624
Q9UN86	5.38398	0.981858	8.34465	5.11389	1.4734	8.82296	1.60099	0.326764	0.946661
Q9HC36	5.25373	4.89489	5.61258	5.45754	5.09869	5.81638	1.22606	0.327313	0.947049
P13489	4.1931	2.67194	5.892	4.39584	2.87468	6.09475	1.22476	0.329929	0.953408
Q96ST2	2.29173	1.54241	3.04105	1.86128	0.943558	2.779	-1.53795	0.331298	0.956152
P05388	6.08311	2.16749	8.40554	5.74539	2.00347	8.24375	-1.17585	0.33233	0.957918
Q9Y277	5.68467	5.27409	6.09526	5.44965	4.94679	5.95251	-1.26494	0.332753	0.957924
P49915	6.66138	5.69916	7.374	6.89571	5.95056	7.62875	1.28674	0.334909	0.959473
P51114	4.37039	0.0408384	8.05092	4.37496	0.371225	8.3787	1.3828	0.334285	0.959473
P62750	2.84231	0.362031	4.45901	3.40981	0.508514	4.56192	1.16214	0.333906	0.959473
P20073	6.03667	2.35847	8.26735	6.16222	2.48402	8.3929	1.13377	0.334974	0.959473
O95831	4.47073	3.42456	5.17493	4.36092	3.28056	5.03974	-1.14934	0.33582	0.96069
Q96IV0	4.27089	3.85	4.69178	4.037	3.61611	4.45789	-1.26351	0.336588	0.961679
P30419	5.38116	4.10707	6.46343	5.7456	4.32251	6.68922	1.25472	0.347136	0.962585
Q9H6U6-8	4.68223	4.03401	5.33045	4.38641	3.85714	4.91568	-1.34423	0.342479	0.962585
P19388	4.59011	1.51132	6.26884	4.76981	1.69102	6.44854	1.19686	0.339203	0.962585
P00338-3	7.19531	5.56369	8.81045	7.4814	5.84979	9.09655	1.33122	0.339987	0.962585
Q96EK5	5.34025	2.49841	8.1821	4.99596	2.15412	7.83781	-1.41099	0.34635	0.962585
P12277	5.37435	3.59974	5.33582	5.45293	3.79877	5.53099	1.21789	0.348897	0.962585
Q9NX63	5.79037	4.37574	7.205	5.69003	4.2754	7.10466	-1.10555	0.346033	0.962585
P08579	3.23683	2.49595	3.9777	3.7815	3.04062	4.52237	1.72404	0.343757	0.962585
P12268	5.89417	3.19407	7.53665	5.67606	3.36303	7.70283	1.18594	0.348419	0.962585
P31939	4.82738	3.65287	5.43781	5.05029	3.77656	5.56246	1.13259	0.345007	0.962585
Q92945	5.80371	3.53607	6.74905	6.18114	3.66055	6.87582	1.13449	0.342198	0.962585
P21281	4.14119	2.05808	6.41901	4.52579	2.44268	6.80361	1.46903	0.34443	0.962585
Q6IA86-6	6.18032	1.70982	9.12031	5.46191	1.45277	8.85885	-1.29949	0.349654	0.962585
Q9ULW3	5.79944	3.8289	7.4206	5.28003	3.62498	7.22146	-1.23333	0.350415	0.962585
Q7L5N1	2.98369	1.99634	4.36425	3.07557	1.76473	4.14162	-1.24182	0.342238	0.962585
Q9GZZ1	5.96186	3.37942	9.36283	6.31634	3.73391	9.71732	1.42545	0.340268	0.962585
P23634	2.82584	2.0824	4.11824	2.94625	2.6368	4.24142	1.34699	0.339733	0.962585
O00429-6	4.63932	3.75559	5.52305	4.15468	3.27095	5.03841	-1.62359	0.34224	0.962585
Q53GS9	3.96751	3.2437	4.69131	4.35951	3.63571	5.08332	1.47995	0.347584	0.962585
Q8N766	4.34388	2.86914	5.81862	4.62358	3.14884	6.09832	1.32273	0.350308	0.962585
P38159	5.91299	4.91258	6.95144	6.11413	5.0817	7.12276	1.18621	0.348426	0.962585
O14818	5.94063	4.13464	7.70026	5.84526	4.03927	7.60489	-1.10007	0.348846	0.962585
Q15024	2.76033	2.36724	3.15342	2.54345	2.15036	2.93654	-1.2422	0.339658	0.962585
Q9UNS2	5.64273	5.19834	6.08712	5.99402	5.54963	6.43841	1.4209	0.339116	0.962585
Q96BN8	4.19064	3.85034	4.53094	4.00311	3.66281	4.3434	-1.20627	0.34015	0.962585
Q6W2J9	6.33201	2.02684	9.16736	5.52315	1.66339	8.79497	-1.45269	0.340807	0.962585
P49750-4	5.02564	2.48088	7.57042	5.21016	2.66539	7.75493	1.20263	0.349691	0.962585
P62312	6.26606	5.92962	6.6025	6.44889	6.11245	6.78532	1.20061	0.346142	0.962585
Q9NYV6	6.96328	6.08991	7.83664	7.43961	6.56624	8.31297	1.61015	0.344593	0.962585
Q8NHQ9	4.63261	4.12921	5.136	4.36156	3.85816	4.86496	-1.31134	0.350089	0.962585
Q9BZE1	4.31766	3.9435	4.69182	4.11198	3.73782	4.48614	-1.22836	0.341227	0.962585
Q6PD74	5.08714	4.04967	6.12461	4.52377	3.4863	5.56124	-1.75658	0.346459	0.962585
P62266	5.49971	4.59578	7.25555	5.55346	4.72165	7.38029	1.13263	0.352451	0.965464
O15212	5.21018	4.46664	5.95373	5.34312	4.59958	6.08667	1.14218	0.352484	0.965464
P61224	5.8345	5.63197	6.03703	5.97447	5.77194	6.177	1.15024	0.353157	0.965464
P36776	5.11758	2.29143	7.94372	4.94918	2.12303	7.77532	-1.18341	0.352745	0.965464
Q16718	4.59551	3.04305	5.6553	5.01379	3.25364	5.88727	1.2525	0.362196	0.965842
Q9Y5L0-1	3.99501	1.38858	6.09702	4.29102	1.67924	6.38682	1.32794	0.383379	0.965842
O15381	5.91116	4.85214	6.97019	6.04398	4.98496	7.10301	1.14205	0.389774	0.965842
Q9H501	4.59964	3.54326	5.65602	4.68977	3.63339	5.74615	1.09432	0.381042	0.965842
P61201-2	5.44335	3.06619	7.82052	5.16359	2.83222	7.58885	-1.26647	0.393329	0.965842
Q99460	4.45751	1.91003	5.9765	4.45014	1.66626	5.73744	-1.29924	0.384694	0.965842
P53597	4.92333	4.30462	5.54204	4.6038	3.98509	5.2225	-1.37649	0.36796	0.965842
P30041	4.25917	3.49334	4.95936	4.2106	3.67036	5.14499	1.19593	0.369542	0.965842
O75116	3.43808	2.3156	4.56057	2.88473	1.76225	4.00721	-1.73908	0.387935	0.965842
P62316	4.20691	3.13082	5.52951	4.43767	3.37614	5.7664	1.25924	0.369948	0.965842
Q96P16	3.92442	1.99088	5.1978	4.42473	2.15144	5.37791	1.19864	0.384023	0.965842
P52209	4.80364	3.2314	7.03505	5.05077	3.47031	7.28429	1.27728	0.383219	0.965842
P06733	5.69178	4.68988	6.51517	5.74928	4.80902	6.63088	1.12397	0.366013	0.965842
Q96ER9	3.56121	1.94877	4.81356	4.02858	2.47539	5.36604	1.69086	0.37942	0.965842
O43747-2	5.93937	3.719	8.18118	6.08916	3.96284	8.4238	1.28057	0.363314	0.965842
Q6PJG6	2.59794	2.13265	3.06323	2.35957	1.78971	2.92943	-1.26918	0.378318	0.965842
Q8N8S7	5.45313	3.84443	6.75522	5.33114	3.52871	6.49381	-1.30135	0.366811	0.965842
Q6P2Q9	6.0351	4.84264	6.78506	6.18851	4.99306	6.93506	1.16023	0.37346	0.965842
P54577	5.27952	3.61433	6.88689	5.54602	3.46296	6.73744	-1.16116	0.37434	0.965842
P12955	3.72532	1.69448	5.33217	3.73683	1.91912	5.55454	1.24887	0.39045	0.965842
Q15286	3.70856	3.24521	4.17191	4.07056	3.48446	4.65666	1.4362	0.366308	0.965842
P62753	4.9223	2.40239	6.36147	4.82429	2.20374	6.16348	-1.22325	0.365499	0.965842
P54727	3.35117	2.21556	4.44099	3.60695	2.49775	4.71614	1.31596	0.391104	0.965842
Q9Y520-7	4.48087	3.74624	5.21549	4.17934	3.47567	4.95025	-1.30661	0.388844	0.965842
Q02880	5.88774	4.96543	6.81004	5.28189	4.48315	6.08063	-1.83281	0.38601	0.965842
P36578	5.46296	4.16185	6.05744	5.58425	4.33611	6.2289	1.18742	0.371891	0.965842
O75446	5.50364	5.27365	5.73364	5.65708	5.42708	5.88708	1.16583	0.381102	0.965842
Q8NI36	5.25916	4.00775	6.3009	5.48706	4.18008	6.47671	1.19099	0.356863	0.965842
Q9Y617	5.66544	3.99735	7.00176	5.71647	3.87058	6.87727	-1.13276	0.382407	0.965842
Q8N5K1	6.5117	5.41109	7.56988	6.67531	5.5747	7.73349	1.17776	0.390555	0.965842
P30049	4.27291	3.68351	4.8623	3.91533	3.364	4.46666	-1.43423	0.397658	0.965842
Q8WTW3	5.00565	2.77522	6.47219	5.11176	2.88133	6.57831	1.11195	0.400394	0.965842
P63244	5.46314	4.42547	6.38013	5.73071	4.55488	6.51666	1.14389	0.389505	0.965842
P16989	6.95044	6.72119	7.17969	6.83962	6.61037	7.06887	-1.1172	0.396336	0.965842
P30101	5.31952	3.64009	6.65626	5.77849	3.57468	6.59262	-1.06597	0.369653	0.965842
P08238	4.63412	2.76411	6.65405	4.97625	2.91965	6.81394	1.1716	0.388815	0.965842
P82930	2.40452	1.8082	3.00083	2.69703	1.9667	3.42737	1.3398	0.396271	0.965842
Q8IXM2-3	5.14238	-1.80561	12.0904	4.93399	-2.014	11.882	-1.23169	0.361565	0.965842
Q9NPL8	4.29434	3.85357	4.73511	4.50731	4.06654	4.94808	1.23735	0.396534	0.965842
Q14690	4.76594	3.07607	5.29613	4.89033	3.16471	5.38609	1.09353	0.378513	0.965842
P18124	6.26876	4.92543	6.91787	6.08524	4.86592	6.85647	-1.06357	0.393323	0.965842
Q9BY44	4.62499	-0.33936	9.58933	4.26961	-0.694739	9.23395	-1.42672	0.39711	0.965842
Q52LJ0-2	6.72813	5.82825	7.628	7.33661	6.31624	8.35697	1.83763	0.398048	0.965842
P20338	6.68591	6.3753	6.99651	6.84875	6.53814	7.15935	1.17685	0.361519	0.965842
P62995	3.65796	2.85503	4.5698	3.85975	3.04786	4.7626	1.21066	0.387527	0.965842
Q04206	5.24632	4.66038	5.83226	4.94794	4.362	5.53389	-1.34767	0.374016	0.965842
P62910	4.12675	3.43924	5.39082	4.43195	3.61139	5.55977	1.1882	0.37255	0.965842
P60228	5.09239	1.1135	6.39613	5.24025	1.28003	6.5631	1.18057	0.361595	0.965842
P38606	4.88011	0.163518	8.9644	4.70899	-0.00760886	8.79328	-1.18664	0.367094	0.965842
Q2TAY7	6.97573	5.87405	8.07742	6.67767	5.57598	7.77936	-1.34725	0.386683	0.965842
O00443	4.47311	3.79009	5.15613	4.11849	3.43547	4.80152	-1.42564	0.365698	0.965842
Q9BXS5-2	4.30549	2.37437	6.23661	4.16796	2.12344	6.00113	-1.27345	0.383843	0.965842
O94826	1.43427	0.763855	2.10468	1.8801	1.20969	2.55052	1.56179	0.40069	0.965842
O43592	4.9668	3.908	5.79608	5.22972	4.04873	5.93893	1.15425	0.38839	0.965842
P20618	4.98695	3.13599	6.32658	4.79694	2.95496	6.14656	-1.19042	0.364291	0.965842
Q9H0R4	4.27183	3.71902	4.82464	4.64979	4.09698	5.20259	1.4593	0.369823	0.965842
P52306-5	3.9777	0.872844	6.61009	4.63908	1.1755	6.92152	1.36673	0.367308	0.965842
P46459	4.61746	3.8361	5.5633	4.81709	3.66771	5.40959	-1.16461	0.395087	0.965842
Q9BSY4-2	4.87274	2.0512	7.69432	5.68971	2.28124	7.93278	1.27038	0.374517	0.965842
Q9BRU9	4.63505	4.27596	4.99414	4.8179	4.45881	5.17699	1.20063	0.374037	0.965842
O60220	4.41325	3.37037	5.45614	3.89289	2.61562	5.17016	-1.68264	0.389231	0.965842
Q1ED39	4.11825	3.37497	4.86152	4.48374	3.74046	5.22701	1.44122	0.389019	0.965842
O75164	3.5882	3.06884	4.10756	3.3402	2.82084	3.85956	-1.28146	0.401587	0.965842
Q7Z2W4	4.71026	0.930374	8.49015	4.92212	1.14223	8.702	1.23597	0.378822	0.965842
P48739-3	3.62418	2.14317	5.10519	3.66497	2.01212	4.97574	-1.13793	0.401388	0.965842
Q9NQH7	3.82444	3.08846	4.47331	4.16032	3.60852	4.99394	1.67478	0.375943	0.965842
Q9NXE4-2	8.95557	8.76229	9.14886	8.86057	8.66728	9.05385	-1.09966	0.38919	0.965842
Q01082	4.12475	3.45691	4.79259	4.48455	3.66662	5.30249	1.43304	0.357566	0.965842
Q5UIP0	5.18605	4.55648	5.95824	5.72962	5.24411	6.43219	1.84745	0.366099	0.965842
O00233	6.89894	5.94391	7.85397	6.39541	5.44038	7.35044	-1.65456	0.359093	0.965842
P51572-2	4.9541	2.42498	6.39331	4.90207	2.29186	6.2621	-1.14017	0.391482	0.965842
P42858	2.78688	2.44032	3.13345	2.61531	2.19086	3.03976	-1.18718	0.392459	0.965842
Q16543	3.56173	3.20423	3.91924	3.81012	3.43328	4.18697	1.28196	0.36317	0.965842
Q13148	6.40576	6.0392	6.77234	6.57909	6.21252	6.94566	1.18925	0.357724	0.965842
P68032	5.05846	2.26768	7.84923	5.48384	2.08216	7.66545	-1.20542	0.370359	0.965842
P12004	5.30934	4.4277	7.12367	5.132	4.224	6.9195	-1.22691	0.378934	0.965842
Q15366-2	4.8076	4.06288	5.82773	5.1108	4.19891	5.97503	1.15641	0.392634	0.965842
Q9NZC9	4.74204	4.12707	5.35701	4.42082	3.80585	5.03579	-1.37881	0.363105	0.965842
Q15477	7.60645	7.44963	7.76326	7.6842	7.52739	7.84101	1.08086	0.385438	0.965842
Q9Y281	6.69935	6.11526	7.28345	6.41909	5.83499	7.00318	-1.32348	0.399518	0.965842
Q9NTJ3	5.90689	4.63655	7.17723	5.7765	4.50616	7.04684	-1.13927	0.372632	0.965842
P50453	3.15354	2.67484	3.63223	2.92128	2.44258	3.39998	-1.26144	0.394764	0.965842
P61970	6.46981	0.514962	12.4247	7.98119	0.779163	12.693	1.30029	0.396238	0.965842
Q9BW85	7.04618	6.60863	7.48373	7.25594	6.81839	7.69349	1.23339	0.399895	0.965842
Q8NEN9	5.77739	5.42963	6.12514	5.95372	5.60597	6.30147	1.19283	0.375847	0.965842
Q7Z2T5	4.87182	4.64966	5.09397	4.97984	4.75769	5.202	1.11407	0.393833	0.965842
Q96EY1	4.63627	3.98667	5.28588	4.39346	3.74386	5.04307	-1.27482	0.37	0.965842
O60306	2.88401	-0.24395	6.01198	3.09373	-0.685519	5.58912	-1.52516	0.389164	0.965842
P63279	5.94774	5.76831	6.12717	6.03914	5.85971	6.21857	1.0957	0.373889	0.965842
Q9H5Q4	5.38008	5.13747	5.62269	5.50018	5.25757	5.7428	1.12761	0.386142	0.965842
P35237	1.72233	-0.966644	4.41131	0.723407	-1.96557	3.41238	-2.71536	0.375689	0.965842
Q9NWS0	3.34487	2.80242	3.88732	3.63285	3.0904	4.1753	1.33373	0.356142	0.965842
Q9BPZ7	5.36269	5.04077	5.68461	5.20782	4.8859	5.52974	-1.1675	0.398423	0.965842
P48147	5.86325	5.45057	6.27594	5.65612	5.24343	6.06881	-1.23014	0.380229	0.965842
P21266	6.20385	4.56686	7.84084	6.54461	4.90762	8.1816	1.40601	0.368577	0.965842
Q14118	5.44926	5.3385	5.56002	5.50552	5.39476	5.61628	1.05787	0.375111	0.965842
Q15637-5	6.34087	5.89855	6.78318	6.03344	5.54891	6.51797	-1.35992	0.387125	0.965842
O75155	6.1279	5.67332	6.58247	6.34641	5.89184	6.80099	1.24423	0.398735	0.965842
O00151	5.20034	4.93233	5.46836	5.06398	4.79596	5.33199	-1.1461	0.374374	0.965842
O00425	4.65708	4.3666	4.94755	4.5046	4.21412	4.79507	-1.16472	0.360973	0.965842
P08397	6.1097	0.755813	10.1661	6.18479	0.50556	9.91783	-1.27981	0.387506	0.965842
O75152	4.48856	2.02018	6.58446	4.63776	2.36002	6.91551	1.39142	0.387693	0.965842
Q9BQ04	3.77275	1.53283	6.01267	4.55077	2.31084	6.79069	2.17715	0.401415	0.965842
Q08043	6.3853	5.81616	6.95443	6.09377	5.52463	6.66291	-1.33847	0.371492	0.965842
Q8IZV5	4.06029	3.58899	4.5316	3.8517	3.46688	4.23652	-1.23194	0.355052	0.965842
Q9HAF1-3	6.13279	5.88114	6.38444	6.26526	6.01361	6.5169	1.14164	0.359779	0.965842
P08247	5.1953	3.91353	6.47707	5.2767	3.99493	6.55846	1.0848	0.377626	0.965842
Q9Y5R8	6.11362	5.54204	6.6852	6.33157	5.75999	6.90315	1.24353	0.365771	0.965842
P10109	4.54349	3.71686	5.37013	4.14732	3.32068	4.97395	-1.48613	0.400025	0.965842
O15143	5.17879	4.56469	5.7929	5.47387	4.85977	6.08797	1.34323	0.398922	0.965842
Q9UDX5	1.67526	0.0212644	3.32926	1.04351	-0.610492	2.6975	-1.88091	0.365129	0.965842
Q13085-4	5.29247	4.91914	5.6658	5.49156	5.11823	5.86489	1.22029	0.354212	0.965842
Q9Y6I7-4	6.53025	5.9563	7.1042	6.81484	6.24089	7.38879	1.32922	0.385445	0.965842
Q9UNF0	3.56685	2.86142	4.27228	3.20957	2.50414	3.91501	-1.42943	0.376353	0.965842
Q8TAA5	5.7917	4.33937	7.24402	6.49426	4.71553	8.27299	2.01892	0.402033	0.965895
P61019	4.24147	3.32502	5.06404	3.99188	3.04554	4.79671	-1.30822	0.430069	0.966066
P46940	5.68977	2.09605	7.24581	5.13564	1.9412	7.08791	-1.17129	0.403991	0.966066
P38646	4.84214	3.78542	5.39508	4.7351	3.70039	5.3116	-1.09008	0.420874	0.966066
P40227	5.18954	4.66275	5.8418	5.06662	4.48563	5.68996	-1.17352	0.423993	0.966066
Q9Y230	4.64367	2.94257	4.71917	4.58789	3.06893	4.84079	1.12769	0.41333	0.966066
P13861	4.03819	1.85271	5.00073	3.85889	1.68398	4.83241	-1.1821	0.402802	0.966066
P18754-2	4.31141	2.264	6.41058	4.38771	2.38387	6.52944	1.12688	0.404181	0.966066
Q9Y3F4-2	4.55171	2.9547	6.3554	4.8587	3.11061	6.51096	1.16234	0.431007	0.966066
Q9P2D3	4.39473	2.81614	5.97333	3.68256	1.74919	5.61594	-2.03841	0.4308	0.966066
Q9BQ52	4.45779	3.22192	5.27695	4.60824	3.53208	5.53155	1.30594	0.413136	0.966066
P30533	5.59394	3.17192	8.16362	5.77001	3.34799	8.3397	1.19252	0.406476	0.966066
Q9HBU6	7.08919	6.89672	7.28166	7.17523	6.98277	7.3677	1.08985	0.429673	0.966066
Q9UBI6	5.84286	5.5518	6.19282	5.66977	5.37871	5.96083	-1.18898	0.423595	0.966066
P16949-2	6.29334	2.8901	10.2931	6.54393	3.14958	10.5528	1.3028	0.425903	0.966066
O75534-4	5.17079	3.75343	6.61693	5.27716	3.59224	6.46216	-1.18027	0.418108	0.966066
Q16762	4.93672	4.28107	5.59237	4.54862	3.94161	5.15563	-1.47418	0.416278	0.966066
P15104	3.15982	2.46903	3.95988	2.95132	2.22735	3.73981	-1.25647	0.427937	0.966066
Q9Y3A3	4.01903	1.38689	6.25325	3.52179	1.09268	5.95089	-1.35397	0.424197	0.966066
Q5VZ89	4.68261	4.19533	5.16989	4.9089	4.42162	5.39618	1.25393	0.413504	0.966066
Q7Z4W1	4.74483	4.02987	5.92614	4.82888	4.11393	6.0102	1.08769	0.411032	0.966066
P23396	4.79328	3.96996	5.67519	4.79717	3.87338	5.58044	-1.0999	0.412075	0.966066
Q7KZ85	6.96722	5.49712	8.10313	7.30258	5.8686	8.48604	1.44941	0.415159	0.966066
P54709	7.06283	6.6889	7.43675	7.23634	6.86241	7.61027	1.18947	0.413836	0.966066
P49368	4.47311	3.54597	5.21098	4.38657	3.42721	5.09656	-1.12457	0.413643	0.966066
P50579	6.56235	1.78382	10.1973	6.71408	1.64475	10.059	-1.1483	0.425371	0.966066
O75306	5.19148	3.1532	7.24538	4.99415	2.9633	7.06069	-1.20614	0.411533	0.966066
O00203	6.85258	5.85548	7.44589	6.6215	5.63621	7.22207	-1.24314	0.41846	0.966066
Q9UFW8	4.70184	3.00788	6.79636	5.53682	3.54912	7.33731	1.74228	0.407088	0.966066
Q9NZL4-3	2.62352	0.830112	4.41441	2.88502	0.542576	4.15733	-1.29824	0.428972	0.966066
Q9UJX2	4.85799	4.56878	5.1472	4.72777	4.43856	5.01698	-1.13908	0.426652	0.966066
Q9NRH2	3.15706	2.69574	3.61837	3.36279	2.90147	3.8241	1.22842	0.43071	0.966066
Q9UKK9	5.248	3.67201	6.824	5.54432	3.96833	7.12032	1.3449	0.419334	0.966066
O15397	3.56723	3.10922	4.02525	3.77932	3.3213	4.23734	1.23626	0.414726	0.966066
P14406	3.8378	3.53099	4.1446	3.69566	3.38885	4.00246	-1.15273	0.414518	0.966066
O94874	3.72283	3.13942	4.21861	3.87994	3.22812	4.31274	1.09933	0.417938	0.966066
O94762	5.31068	4.76735	5.85402	5.06337	4.52003	5.6067	-1.28058	0.422028	0.966066
Q8TAG9	4.46513	3.68969	5.24056	4.17833	3.54519	4.81147	-1.33215	0.42914	0.966066
P16403	6.67256	5.58374	7.36371	6.53366	5.44484	7.22481	-1.14901	0.427519	0.966066
Q5JWF2	5.30172	3.18788	6.31514	5.13569	3.02186	6.14911	-1.18061	0.415722	0.966066
O75663	3.08747	2.5074	3.66755	3.28335	2.73628	3.9154	1.25623	0.404776	0.966066
P23381	5.16483	2.10162	7.76931	5.56004	2.49106	8.15906	1.46209	0.42398	0.966066
Q8IY18	2.6632	2.18457	3.14182	2.88857	2.40994	3.36719	1.25279	0.407579	0.966066
P52434	4.01608	1.17531	6.85684	3.09096	0.250198	5.93172	-2.52216	0.426211	0.966066
Q9ULV4-3	6.34219	5.41072	7.27366	6.26532	5.33386	7.19679	-1.0799	0.415961	0.966066
P63167	6.06661	5.52209	6.61113	5.7462	5.24208	6.25033	-1.37485	0.421918	0.966066
Q99459	5.51435	3.15495	7.87375	5.82424	2.99822	7.72251	-1.16427	0.405913	0.966066
Q9BZH6	6.73648	6.46994	7.00302	6.85886	6.59232	7.1254	1.13018	0.418338	0.966066
P04637	6.34182	2.45051	9.31062	6.47004	2.57874	9.43884	1.13681	0.405319	0.966066
P42684	2.4698	1.02713	3.91247	3.0051	1.82717	4.18304	1.70797	0.427803	0.966066
Q96HN2	6.13718	5.93901	6.33536	6.04833	5.85016	6.24651	-1.09292	0.428452	0.966066
Q9BWG6	5.99864	5.53117	6.46611	6.20846	5.74099	6.67593	1.23346	0.427977	0.966066
Q5QNW6-2	7.07369	4.11839	9.06125	6.33516	3.33768	8.26956	-2.18485	0.426477	0.966066
Q13724	3.81668	0.825637	7.34435	3.29174	0.470498	7.00735	-1.41759	0.416187	0.966066
Q8NFG4	3.86587	2.78976	4.94197	4.34506	3.26895	5.42116	1.61476	0.43134	0.966066
Q9Y289	4.94959	4.23165	5.66753	5.2811	4.56316	5.99904	1.39308	0.415922	0.966066
Q6YP21	2.11727	1.10037	3.13418	1.78856	0.771651	2.80547	-1.38918	0.429068	0.966066
P49642	4.195	1.98415	5.6586	4.12948	2.30289	5.95607	1.33116	0.426801	0.966066
O00471	4.02692	3.75979	4.29404	4.14749	3.88037	4.41462	1.12814	0.425593	0.966066
Q9Y4P3	5.66797	5.35947	5.97646	5.52259	5.2141	5.83109	-1.15647	0.407244	0.966066
Q9BUR5	4.35387	4.19748	4.51027	4.28272	4.12633	4.43912	-1.07374	0.422273	0.966066
Q6P1Q9	4.78569	4.26145	5.30994	4.53867	4.01443	5.06292	-1.2802	0.407292	0.966066
Q9ULX3	6.70164	6.57438	6.8289	6.64473	6.51747	6.77199	-1.05856	0.429536	0.966066
Q9H3U1	4.26999	3.06009	5.47989	3.73117	2.52127	4.94107	-1.71398	0.431301	0.966066
Q8IY81	4.65176	1.00154	8.30198	4.48495	0.834724	8.13516	-1.18154	0.41991	0.966066
Q9BR76	5.20828	4.57681	5.83974	4.91098	4.27952	5.54244	-1.34621	0.407642	0.966066
Q16254	5.7232	5.04061	6.40579	5.41369	4.7311	6.09628	-1.36276	0.423661	0.966066
Q9NR77	5.31052	4.94457	5.67648	5.14049	4.77453	5.50644	-1.18535	0.413273	0.966066
Q08379	8.17378	7.7983	8.54925	8.00332	7.62784	8.37879	-1.18585	0.423141	0.966066
Q5BKZ1	4.18774	2.9393	5.43618	3.61917	2.37073	4.86761	-1.76573	0.421803	0.966066
Q14204	4.55684	3.49744	5.08975	4.96415	3.54757	5.14348	1.05434	0.516644	0.968606
P40429	5.83993	5.03042	8.07985	6.10527	5.2383	8.291	1.2351	0.51746	0.968606
P68104	5.4649	4.22784	7.48323	5.60578	4.38388	7.64001	1.1693	0.460909	0.968606
O43175	5.21358	4.06191	6.09533	5.38758	3.99327	6.02968	-1.06887	0.468367	0.968606
P78371	4.65519	4.13953	5.67038	4.76901	4.20901	5.74692	1.07641	0.527012	0.968606
P61160	4.75575	3.13985	5.71793	4.47598	2.93528	5.50292	-1.24017	0.461264	0.968606
Q86UP2	2.88545	1.49201	5.82405	4.57923	1.68826	6.00955	1.22835	0.447522	0.968606
P33993	5.11965	3.56986	6.48183	5.49087	3.71449	6.63526	1.16334	0.445867	0.968606
Q13200	6.07965	3.93983	8.93128	5.9771	3.83729	8.82873	-1.10799	0.535174	0.968606
P50991	5.13547	3.78104	6.04487	5.08891	3.68177	5.94422	-1.10521	0.533858	0.968606
Q96CT7	4.35045	2.89067	6.47451	4.10939	2.6496	6.23345	-1.2726	0.472105	0.968606
Q9BVP2	3.2273	2.25213	3.86964	2.98894	2.11184	3.7198	-1.16278	0.503576	0.968606
P07954	5.39166	1.83324	8.52696	4.70707	1.64207	8.32051	-1.22607	0.478432	0.968606
Q9BTE3	5.56091	3.94592	6.53009	5.68678	4.06813	6.65234	1.12931	0.512213	0.968606
P11142	5.25922	4.42885	5.69486	5.3931	4.51813	5.79224	1.09807	0.460196	0.968606
Q9Y383	5.40366	3.75469	6.78923	5.19437	3.88634	6.91634	1.13551	0.449388	0.968606
P33316	4.21665	2.91762	5.45819	4.24483	2.79631	5.34064	-1.1184	0.526495	0.968606
Q13823	4.56326	1.79091	8.21907	4.80461	2.03226	8.46043	1.27298	0.441437	0.968606
P50570	5.2829	4.65393	5.78705	5.17619	4.51845	5.66056	-1.13908	0.466749	0.968606
Q07864	4.45502	3.39262	5.51743	4.87659	3.81418	5.93899	1.52435	0.479481	0.968606
P62318	5.52924	1.78531	6.7046	5.73054	2.02472	6.92735	1.27809	0.486195	0.968606
Q96A35	5.20615	4.45317	5.95913	4.9148	4.16183	5.66778	-1.33823	0.489783	0.968606
Q12931	5.29225	4.16355	5.92034	5.46881	4.2605	6.02493	1.10778	0.453333	0.968606
P22314	5.94961	4.44648	6.31939	6.24602	4.53569	6.41822	1.09954	0.529418	0.968606
P62979	6.66362	4.32924	7.71545	6.50884	4.12629	7.51663	-1.22056	0.528372	0.968606
P13798	2.50577	1.12981	4.09928	2.29823	0.885258	3.85462	-1.271	0.468335	0.968606
Q13151	4.39335	2.54285	5.96632	4.52653	2.67602	6.0995	1.14245	0.509552	0.968606
P35573	4.0271	1.89692	5.88184	3.92655	2.05729	6.04508	1.17823	0.509387	0.968606
Q7KZF4	5.95432	4.50117	6.40388	5.95471	4.38098	6.2963	-1.11851	0.480891	0.968606
Q13155	4.44907	1.10433	7.79379	4.82231	1.20026	7.8905	1.1029	0.507816	0.968606
Q9NU22	3.00993	1.93919	4.08067	2.87692	1.69074	3.84408	-1.2645	0.452692	0.968606
P42704	4.75615	4.0845	5.41703	4.97968	4.15704	5.48915	1.0759	0.46962	0.968606
P82979	5.04771	1.91835	7.96002	5.53181	2.08139	8.13241	1.18482	0.476148	0.968606
Q14683	4.61059	3.03107	6.1901	4.75772	3.18384	6.34306	1.16686	0.478726	0.968606
P33176	4.54408	2.88252	5.91693	5.01093	2.80039	5.8397	-1.0816	0.50356	0.968606
P09651	4.72601	3.83628	4.99715	4.8059	3.93505	5.10191	1.10675	0.45379	0.968606
Q7L592	3.37529	3.33045	3.53237	3.28744	3.19758	NA	-1.09529	0.438067	0.968606
O60645	3.53884	2.73753	4.34014	3.26534	2.46404	4.06665	-1.31455	0.539503	0.968606
P23246	5.83106	4.64289	6.84842	6.00977	4.76347	6.97163	1.13035	0.448431	0.968606
P39023	5.21948	4.53162	6.00531	5.4566	4.65014	6.12853	1.13378	0.49269	0.968606
P53634	7.25107	5.12951	9.37262	6.19783	4.36051	8.03512	-2.86691	0.505169	0.968606
O95861	5.53218	4.09288	6.17849	5.44814	4.17089	6.25394	1.07867	0.456295	0.968606
P55786	3.54955	2.85821	4.38182	3.90908	2.96984	4.50402	1.13133	0.526735	0.968606
Q9Y2W1	6.25578	4.27273	7.11587	6.07767	4.34739	7.18847	1.07601	0.483562	0.968606
O95163	5.04575	3.03239	6.16278	5.15162	2.95411	6.08555	-1.07999	0.495935	0.968606
P62258	5.26395	4.28285	5.90699	5.14738	4.18709	5.80848	-1.09946	0.444386	0.968606
O15144	5.02617	4.39281	5.65906	4.933	4.29965	5.5659	-1.09765	0.441664	0.968606
Q9BQE3	3.86176	0.787521	6.50985	4.03454	0.929314	6.65308	1.15358	0.484196	0.968606
Q13838-2	6.16365	3.73171	7.89829	6.46186	4.04623	8.21964	1.37242	0.440149	0.968606
Q9Y484-2	5.40068	5.05398	5.74739	5.26282	4.91612	5.60953	-1.14781	0.478632	0.968606
Q96GQ7	3.45151	2.80553	4.08548	3.62929	2.95236	4.24564	1.16936	0.502252	0.968606
Q14165	5.0875	3.87579	6.29921	5.21296	4.00126	6.42468	1.13368	0.508942	0.968606
O43684	4.85554	3.15753	6.48982	4.75034	3.05233	6.38462	-1.11093	0.52578	0.968606
O75489	4.77464	3.35909	6.19019	4.55169	3.05699	5.89257	-1.34213	0.434118	0.968606
Q9BR61	5.08837	2.67732	7.49942	4.89422	2.48317	7.30527	-1.21428	0.517175	0.968606
Q96LB3	3.87847	2.68037	5.07656	3.40776	1.9404	4.87512	-1.60113	0.486825	0.968606
Q96J01	4.83672	2.81479	6.08843	4.87418	2.73975	6.01509	-1.07658	0.455165	0.968606
P26641-2	5.31904	4.52166	5.8146	5.23171	4.38518	5.69037	-1.13792	0.528223	0.968606
Q9BW27	6.07926	5.66145	6.49706	6.2402	5.82239	6.658	1.17461	0.491599	0.968606
Q9NR31	5.87593	5.01137	6.7405	5.99613	5.13157	6.86069	1.12772	0.482586	0.968606
P05198	4.41627	2.59078	6.39137	4.814	2.81152	6.61329	1.25606	0.471386	0.968606
Q5JRX3-2	5.64088	3.52122	7.1976	5.58522	3.62833	7.30349	1.1118	0.50347	0.968606
Q00536-2	6.77545	6.5685	6.98241	6.70156	6.4946	6.90851	-1.07669	0.521947	0.968606
P26640	5.3904	4.48788	6.52387	5.40574	4.40492	6.43625	-1.08765	0.512886	0.968606
Q9GZL7	5.80648	4.31294	7.30002	5.71266	4.21912	7.2062	-1.09836	0.523409	0.968606
Q00796	4.51223	2.18771	8.38195	4.80834	2.41369	8.59138	1.24329	0.44141	0.968606
P28074	3.81152	2.1807	5.25897	4.03302	2.34298	5.42775	1.18111	0.453941	0.968606
O43707	5.25923	4.05448	5.49665	5.24355	3.95219	5.40011	-1.10314	0.504242	0.968606
P19623	4.22096	2.96364	4.97447	4.52233	3.11043	5.12239	1.16702	0.524752	0.968606
Q14C86-6	4.85659	2.68221	6.43936	5.20357	2.44219	6.20727	-1.25404	0.44693	0.968606
P19338	5.6029	4.22384	6.67721	5.57968	4.30184	6.75333	1.07966	0.436819	0.968606
P46087-4	4.86735	2.62717	6.3521	5.18056	2.79864	6.52548	1.19968	0.523977	0.968606
Q12905	5.40343	2.50079	7.91838	5.75559	2.38032	7.75878	-1.15042	0.438398	0.968606
P53582	3.90813	2.9273	5.09522	4.14045	3.05779	5.21884	1.14026	0.448907	0.968606
O95373	3.91308	2.20572	5.65953	4.29117	2.26919	5.72458	1.06742	0.504068	0.968606
P57678	3.90237	2.12535	5.99287	4.12751	2.35049	6.21801	1.2525	0.506474	0.968606
Q8NEJ9	6.85907	6.62351	7.09463	6.76858	6.53302	7.00414	-1.09471	0.492695	0.968606
Q9NP81-2	4.83636	4.00942	5.66331	4.39952	3.63392	5.16512	-1.54781	0.466784	0.968606
P58546	4.8831	3.18587	6.58032	5.85444	3.89466	7.81423	2.6415	0.505829	0.968606
P62937	6.3264	5.01911	7.39061	6.1952	4.88678	7.26054	-1.14108	0.482671	0.968606
P25705	5.19877	3.30348	7.13241	5.57653	3.38918	7.22077	1.09158	0.484099	0.968606
Q13098-7	4.48251	1.45262	7.3729	4.50651	1.23263	7.15611	-1.24243	0.45338	0.968606
Q9BRV8-2	4.7133	4.35797	5.06864	4.57268	4.21735	4.92802	-1.15099	0.480571	0.968606
O43795	5.57579	5.19472	6.1704	5.49067	5.05082	6.01403	-1.16221	0.503507	0.968606
Q7L5Y1	3.44046	2.25273	4.62818	3.88292	2.42826	5.33758	1.55653	0.507817	0.968606
Q86Y39-2	4.58173	2.57681	6.58665	4.40149	2.39657	6.40641	-1.19751	0.445005	0.968606
Q03701	6.1316	4.26948	7.99373	6.0534	4.19128	7.91553	-1.08134	0.510666	0.968606
Q9UBF2	3.37179	2.8875	3.98205	3.05367	2.6423	3.73248	-1.26922	0.449976	0.968606
O00267	5.28744	3.48259	6.76141	5.36672	3.34738	6.62977	-1.14007	0.437629	0.968606
P06730-2	5.17587	3.05505	6.25531	5.15357	2.94382	6.14724	-1.11492	0.52901	0.968606
Q6UN15	4.22739	3.04485	5.40992	3.79409	2.61155	4.97663	-1.54233	0.511709	0.968606
O43242	3.14231	1.97379	4.31083	3.64469	2.47617	4.81321	1.65265	0.446162	0.968606
Q13561-2	4.81976	3.11979	6.51973	4.90783	3.02369	6.42452	-1.09978	0.44305	0.968606
P52888	4.38857	3.60256	5.17459	4.51108	3.69401	5.26776	1.09784	0.485608	0.968606
O94788	1.69642	0.661813	2.73102	2.09188	0.824756	3.35901	1.48508	0.497709	0.968606
P54819	5.01275	3.12618	6.88774	5.32009	3.32327	7.09085	1.22366	0.462543	0.968606
Q96EL3	5.94933	5.65016	6.24851	5.84647	5.5473	6.14565	-1.10834	0.536682	0.968606
O75191	5.77812	5.58839	5.96786	5.87337	5.68364	6.06311	1.09993	0.506182	0.968606
P46778	6.50625	4.70436	8.57127	6.28094	4.45651	8.32277	-1.28201	0.503267	0.968606
P49411	5.277	4.12016	6.24232	5.16879	4.20811	6.32779	1.08956	0.539269	0.968606
Q96C19	5.8185	5.44774	6.18925	5.69185	5.3211	6.0626	-1.13502	0.539189	0.968606
P40763	4.44958	3.59582	5.30334	4.06752	3.02188	5.11316	-1.4653	0.434124	0.968606
Q8IYB5	5.32037	5.00729	5.63344	5.21095	4.89787	5.52403	-1.11563	0.530336	0.968606
Q7RTV0	4.245	3.76123	4.72876	4.44487	3.96111	4.92863	1.22125	0.462793	0.968606
P07437	5.16464	3.23448	7.25641	5.54502	3.53415	7.5656	1.35604	0.527813	0.968606
P09211	4.97101	2.28863	7.50972	5.19007	2.48973	7.71137	1.21723	0.447312	0.968606
P07737	4.9967	3.77443	5.94022	5.25041	3.95311	6.13051	1.20913	0.436572	0.968606
Q14498	5.36811	1.63074	9.56863	5.81511	1.79347	9.73401	1.18032	0.440519	0.968606
P26368	4.87322	3.37683	6.15837	5.0703	3.56421	6.34548	1.20034	0.524429	0.968606
Q9UKF6	6.62473	4.34541	8.90404	6.73702	4.4577	9.01633	1.11884	0.463269	0.968606
Q99829	6.07485	1.27568	10.874	5.98886	1.18969	10.788	-1.0898	0.46098	0.968606
P99999	6.72976	3.44556	8.3047	6.91134	3.62714	8.48627	1.19911	0.434821	0.968606
Q9NWW5	6.56975	5.88561	7.2539	6.92481	6.11532	7.7343	1.42626	0.529901	0.968606
O95551-2	6.52193	6.39163	6.65224	6.47696	6.34665	6.60726	-1.046	0.535173	0.968606
Q13428-4	4.581	2.98807	5.50529	4.72408	3.1442	5.66729	1.17262	0.446094	0.968606
Q9Y276	3.75341	2.36123	4.72919	4.45855	3.37617	5.54093	1.73256	0.468658	0.968606
Q9H6T3	4.16599	1.15958	6.1465	3.70893	1.01085	5.99382	-1.16598	0.528501	0.968606
P45985-2	3.9664	3.34052	4.59228	3.75151	3.12563	4.37739	-1.23972	0.537228	0.968606
P56270-2	3.98508	3.73686	4.2333	4.09014	3.84192	4.33836	1.11078	0.452723	0.968606
Q15643	4.12812	-1.54175	8.94297	4.60837	-1.72908	8.75825	-1.20723	0.531076	0.968606
Q8TDD1-2	4.66347	2.15875	7.53911	4.60953	1.9184	7.30067	-1.26902	0.510396	0.968606
Q8N9R8-2	5.36041	4.5774	6.14342	5.04676	4.26375	5.82977	-1.36841	0.475598	0.968606
P14923	5.72886	1.32513	8.73236	5.58173	1.54723	8.95049	1.22564	0.483253	0.968606
Q9NRN7	5.54231	4.22198	6.9169	5.49484	4.00997	6.72652	-1.21356	0.516671	0.968606
O43447	5.40714	1.95674	8.18215	5.80408	1.91937	8.145	-1.03781	0.514808	0.968606
Q9BVI4	3.83355	2.64312	4.94284	3.99596	2.85417	5.13463	1.21448	0.499806	0.968606
P36542	5.8452	5.29925	6.47358	5.75201	5.20606	6.38039	-1.09767	0.439421	0.968606
P30566	5.36954	3.71656	6.35337	5.05976	3.61289	6.23094	-1.12742	0.501278	0.968606
Q07021	2.48624	1.7566	3.43785	2.60725	1.93757	3.61002	1.18625	0.494985	0.968606
P54920	4.45105	2.88394	6.57388	4.0555	2.67676	6.3708	-1.23061	0.457575	0.968606
P09884	6.02055	4.74008	7.30101	5.65673	4.37626	6.9372	-1.43881	0.478464	0.968606
P51149	3.4879	2.42967	4.57057	3.59063	2.57288	4.71984	1.15618	0.486684	0.968606
Q8NBQ5	5.47505	3.96255	6.98755	5.71511	4.20261	7.22761	1.27132	0.484459	0.968606
P46781	6.27339	5.23002	6.80022	6.15545	5.14214	6.71192	-1.0923	0.530368	0.968606
Q9BSJ8-2	7.05302	6.56976	7.53628	6.893	6.40975	7.37627	-1.17353	0.485934	0.968606
Q9NV88	3.73054	3.16978	4.29129	3.47989	2.79311	4.16668	-1.28485	0.434609	0.968606
Q9Y4A5	5.58991	2.97497	7.57263	5.45778	2.84284	7.4405	-1.14126	0.508034	0.968606
Q96C36	4.82417	1.38869	8.25964	5.03377	1.5983	8.46924	1.23319	0.446154	0.968606
Q5JTV8-3	3.83083	0.875007	6.26825	4.22152	0.438597	5.83686	-1.53934	0.43488	0.968606
Q9NYH9	5.65684	5.06549	6.49582	5.49999	4.95938	6.38731	-1.11501	0.539805	0.968606
Q9H000	6.77058	6.55552	6.98565	6.69494	6.47988	6.91	-1.07858	0.527847	0.968606
Q9BV20	5.31187	4.47388	6.14986	5.25251	4.41452	6.09051	-1.06115	0.49999	0.968606
Q9BQP7	4.37885	3.06413	5.45691	4.22141	2.94637	5.33897	-1.11066	0.515406	0.968606
P51148-2	3.98871	2.6536	5.48952	4.52255	2.99695	5.84439	1.42672	0.517555	0.968606
Q9UKY7	2.19324	1.17913	3.20735	1.87231	1.04429	2.70033	-1.37841	0.492215	0.968606
Q86XI2-2	5.32742	4.53468	6.12017	5.43744	4.6447	6.23018	1.1163	0.537688	0.968606
Q9Y2T2	7.97252	7.72945	8.21558	8.06268	7.81962	8.30574	1.09436	0.506783	0.968606
O95602	3.97321	2.14335	5.52433	4.7215	2.31024	5.73994	1.24768	0.539956	0.968606
O14979	4.95617	4.73121	5.18112	4.87318	4.64823	5.09814	-1.08652	0.509028	0.968606
Q9UIA9	3.80897	3.41939	4.19856	3.64718	3.17004	4.12432	-1.17562	0.464549	0.968606
Q15007	5.80813	4.33297	7.28329	5.37596	3.9008	6.85112	-1.5406	0.466801	0.968606
O43768-4	6.22156	5.30803	7.13509	6.58275	5.66923	7.49628	1.43504	0.48095	0.968606
Q96T58	4.79061	2.92372	6.65751	4.7654	2.68906	6.43568	-1.23299	0.535499	0.968606
Q9UKM9	6.64632	5.67434	7.32155	6.27479	5.47656	7.07302	-1.29142	0.477241	0.968606
O75533	5.40678	3.08254	7.03561	6.00861	3.19482	7.15619	1.12815	0.532555	0.968606
Q13492	5.06611	1.70826	9.14245	5.12284	1.56963	9.00501	-1.14632	0.445014	0.968606
P18621-3	6.35198	3.5553	8.18867	6.92701	3.72003	8.37604	1.20754	0.531824	0.968606
Q9ULU4-19	4.00062	3.55114	4.45009	3.84675	3.39728	4.29622	-1.16634	0.538357	0.968606
Q8WVM8	5.28796	4.84382	5.7321	5.13067	4.68653	5.57482	-1.17033	0.525173	0.968606
P51991	4.32832	0.650626	6.85635	4.24009	0.787819	6.99226	1.14605	0.496338	0.968606
Q9UBB4	4.41512	2.2488	6.39006	5.22322	2.36913	6.52641	1.14351	0.457769	0.968606
P62249	5.48562	3.73414	7.03467	5.49273	3.62857	6.93019	-1.1109	0.522241	0.968606
Q9NZC3	6.44453	6.3149	6.57415	6.39615	6.26652	6.52578	-1.04957	0.504372	0.968606
Q5JTZ9	3.82119	-0.114015	7.7564	4.52042	0.279448	8.15802	1.50891	0.474811	0.968606
Q8IXB1	4.55378	3.95254	5.15503	4.29632	3.69507	4.89756	-1.29365	0.447828	0.968606
Q9UBT2	5.45366	4.83022	6.21973	5.49025	4.87069	6.26019	1.04196	0.500663	0.968606
Q9H7Z7	2.67375	0.565515	4.78198	3.23036	1.12213	5.33859	1.74476	0.506115	0.968606
Q9BYD2	2.05911	0.437242	3.68098	2.54433	0.922456	4.1662	1.62452	0.458794	0.968606
Q9UK59	4.92818	3.25878	6.03951	4.98862	3.47131	6.25167	1.22906	0.496809	0.968606
Q9UGY1	3.36383	2.36347	4.36418	3.71312	2.71277	4.71347	1.41807	0.530688	0.968606
P43307	6.258	5.3037	6.87921	5.87473	5.10597	6.6435	-1.31359	0.459666	0.968606
Q9NZL9	4.46498	2.16799	5.61338	4.07404	2.01966	5.45492	-1.17203	0.463849	0.968606
Q6DD87	4.78489	4.51141	5.05837	4.92903	4.65556	5.20251	1.15505	0.48569	0.968606
Q92506	5.46373	3.8779	7.04957	5.98552	4.69069	7.28035	1.68503	0.476688	0.968606
P13674-2	6.27479	0.179836	9.9978	6.37024	0.275289	10.0933	1.10016	0.505903	0.968606
Q9ULK4	5.22301	-0.880608	10.1834	4.71535	-1.14426	9.92167	-1.30183	0.468164	0.968606
Q5VZE5	6.21112	5.59459	6.82765	6.33694	5.72042	6.95347	1.13408	0.534507	0.968606
Q96AE4	2.52937	1.22641	3.83233	2.09286	1.029	3.15672	-1.5473	0.469437	0.968606
Q05682-3	6.95277	2.86435	8.84669	5.94199	2.65839	8.63184	-1.23991	0.496943	0.968606
O00483	4.44279	3.78436	4.88599	4.2539	3.66624	4.75537	-1.14082	0.454214	0.968606
Q8ND56	4.5863	2.94584	6.22677	4.35724	2.71678	5.99771	-1.25742	0.467617	0.968606
Q13395	4.57613	2.7202	6.15631	4.47961	2.40338	5.8668	-1.33215	0.533645	0.968606
Q13247	6.23519	3.38372	8.0258	6.0252	3.48097	8.11913	1.09819	0.51342	0.968606
Q9P0J0-2	4.58058	3.91137	5.24978	4.86574	4.19653	5.53494	1.32998	0.449897	0.968606
Q9H2G2	4.13219	3.7755	4.48888	3.98223	3.54537	4.41908	-1.16179	0.459589	0.968606
P30042	7.43952	7.17539	7.70364	7.34494	7.08081	7.60906	-1.0992	0.52081	0.968606
O00139-4	4.08445	0.476493	7.69241	4.41231	0.804351	8.02027	1.38799	0.465931	0.968606
O60524	4.55324	4.23195	4.87453	4.68987	4.36857	5.01116	1.1464	0.539835	0.968606
P60900	4.77345	4.62721	4.91969	4.70656	4.57117	4.84195	-1.06917	0.527362	0.968606
Q8TAD8	6.18299	5.64143	6.72455	6.41785	5.75458	7.08113	1.26474	0.446963	0.968606
P51692	3.38543	2.48465	4.28622	3.02377	2.12299	3.92456	-1.43571	0.47465	0.968606
Q9ULW0-2	8.88099	0.785375	14.1987	8.14277	0.880862	14.2935	1.09936	0.513921	0.968606
Q96SB8-2	5.09706	4.91119	5.28294	5.16805	4.98217	5.35393	1.07356	0.495108	0.968606
Q96I99	5.82518	0.802685	10.8477	5.6858	0.663311	10.7083	-1.14955	0.525068	0.968606
P30876	2.7604	-0.39724	5.91803	2.90843	-0.687782	5.6378	-1.32109	0.501255	0.968606
O95232	6.69093	4.5081	8.87377	6.80969	4.62686	8.99252	1.1261	0.476883	0.968606
Q9UL46	6.27186	5.98342	6.56029	6.16299	5.87456	6.45142	-1.11502	0.499819	0.968606
O43505	4.91038	4.5734	5.24736	4.77753	4.44055	5.11451	-1.14208	0.482137	0.968606
Q9BT25	2.33068	1.27547	3.38589	1.8605	0.568138	3.15287	-1.60028	0.435892	0.968606
Q3ZAQ7	2.62217	1.85	3.39433	2.35368	1.72321	2.98415	-1.30799	0.454383	0.968606
Q68CP9	2.62701	1.65712	3.5969	2.21739	1.2475	3.18728	-1.50624	0.453633	0.968606
Q9GZP4	4.34062	3.99797	4.68326	4.19441	3.85177	4.53705	-1.15743	0.44933	0.968606
P60604	3.26064	2.83543	3.68586	3.07921	2.654	3.50443	-1.19893	0.449343	0.968606
Q99961	4.52265	-1.70567	8.61659	4.71985	-1.50846	8.81379	1.21799	0.503316	0.968606
Q15370-2	3.25379	2.61984	3.88775	3.47137	2.69494	4.2478	1.24306	0.539346	0.968606
Q9HDC9	4.05636	1.17513	6.9376	4.40721	1.52599	7.28845	1.42028	0.497227	0.968606
O14908	4.16593	1.6829	6.64895	3.26067	0.219598	6.30174	-2.47257	0.516212	0.968606
P55263	4.29534	3.73173	4.77216	4.49538	3.93177	4.9722	1.22145	0.466303	0.968606
Q15369	5.66587	5.4623	5.86944	5.77052	5.56695	5.97409	1.11033	0.528962	0.968606
Q99497	5.13598	3.72661	6.37588	5.04016	3.48388	6.13625	-1.27515	0.515895	0.968606
P19838-2	4.49963	4.15387	4.84539	4.36387	4.0181	4.70963	-1.14541	0.483796	0.968606
P24534	8.53838	8.31099	8.76578	8.62441	8.39701	8.8518	1.08983	0.498925	0.968606
P49585	4.79737	1.45466	6.99366	4.87658	1.53387	7.07287	1.08243	0.470404	0.968606
O95782	3.81876	2.79938	4.67035	3.61529	2.32079	4.32647	-1.50565	0.512908	0.968606
P54687-5	3.68675	3.33901	4.03448	3.80641	3.45867	4.15415	1.12712	0.536348	0.968606
P62158	4.77673	-0.518686	10.0721	4.99474	-0.300684	10.2901	1.24359	0.448316	0.968606
Q96NC0	3.75389	2.87844	4.62933	3.37493	2.49948	4.25037	-1.46076	0.443286	0.968606
Q12834	4.42769	3.80382	5.05156	4.64922	4.02534	5.27309	1.24798	0.524121	0.968606
Q9Y613	4.73814	3.23342	6.24286	4.21481	2.98621	5.44341	-1.68763	0.454287	0.968606
Q6NUQ4	3.83969	2.86078	4.81861	4.22566	3.02673	5.42458	1.47103	0.485411	0.968606
O75330-3	6.55604	6.297	6.81508	6.46722	6.20817	6.72626	-1.09288	0.537737	0.968606
Q15070	5.42053	5.14645	5.6946	5.3083	5.03422	5.58237	-1.11877	0.466492	0.968606
Q96L50	6.25874	5.87386	6.64362	6.39953	6.01465	6.78441	1.15118	0.512371	0.968606
P47755	4.2877	3.91688	4.65852	4.55971	4.03529	5.08413	1.28441	0.466111	0.968606
Q96BW5	3.99934	3.78672	4.21197	3.91012	3.69749	4.12275	-1.09332	0.456331	0.968606
Q9GZU8	3.8967	2.71549	5.07791	4.36742	3.18621	5.54863	1.60114	0.477725	0.968606
Q96BW9-3	6.22586	5.89462	6.5571	6.36208	6.03084	6.69331	1.14593	0.464733	0.968606
Q9UL40-2	7.89093	7.73334	8.04853	7.83012	7.67252	7.98771	-1.0627	0.490868	0.968606
P84243	5.02982	4.76168	5.29797	5.13055	4.86241	5.3987	1.10598	0.501734	0.968606
P25789	3.98391	2.54981	5.41802	4.11183	2.67772	5.54593	1.13645	0.500057	0.968606
Q9H6Z4	7.3808	6.70413	8.05747	7.12166	6.44499	7.79833	-1.29582	0.493962	0.968606
Q6DKI1	5.97834	5.24985	6.70682	6.19052	5.59572	6.78533	1.23638	0.524615	0.968606
Q9NRV9	5.20062	4.7501	5.65114	5.03926	4.58874	5.48978	-1.1751	0.520735	0.968606
O14578-4	3.07592	2.7675	3.38435	3.18546	2.87704	3.49388	1.11576	0.52406	0.968606
P53701	3.99839	2.82509	5.17169	3.53955	2.36626	4.71285	-1.58223	0.485447	0.968606
Q8WUD4	6.40615	3.54039	8.70092	6.51066	3.78144	8.94109	1.297	0.525437	0.968606
P55061-2	4.13141	3.70211	4.56071	4.30983	3.88053	4.73912	1.19532	0.460348	0.968606
Q9NQ50	2.50139	1.75853	3.24424	2.28109	1.67456	2.88763	-1.24644	0.517684	0.968606
Q9Y2P8	8.14424	7.87154	8.41693	8.24799	7.97529	8.52068	1.10932	0.496617	0.968606
Q6P1L8	5.26074	4.72147	5.80002	4.97952	4.44024	5.5188	-1.32476	0.490219	0.968606
Q86XP3	3.71481	1.27399	6.15564	3.83272	1.39189	6.27354	1.12513	0.537614	0.968606
Q13523	5.59844	5.10022	6.09665	5.3964	4.89819	5.89462	-1.22389	0.470535	0.968606
Q96CN9	6.78337	6.27254	7.29421	6.59037	6.07953	7.10121	-1.21289	0.499426	0.968606
O75648	5.18443	4.79492	5.57393	5.33841	4.9489	5.72791	1.16647	0.481008	0.968606
P48507	4.98957	4.85135	5.12779	5.04148	4.90326	5.1797	1.05328	0.501875	0.968606
Q5JPH6-2	5.24222	4.69871	5.78573	5.01287	4.46936	5.55638	-1.25778	0.453991	0.968606
O15498	4.19572	3.88411	4.50733	4.32491	4.0133	4.63652	1.1379	0.46136	0.968606
Q13505	6.29139	5.93904	6.64375	6.15542	5.80306	6.50777	-1.14565	0.490862	0.968606
Q9H9T3	4.59043	3.74857	5.43229	4.37527	3.53341	5.21714	-1.24006	0.442874	0.968606
Q9NVT9	3.67541	1.79776	5.55307	4.21954	2.68644	5.75264	1.72311	0.526566	0.968606
Q6NYC1-3	4.72669	3.9936	5.45978	4.93519	4.2021	5.66828	1.23183	0.478087	0.968606
Q8N5C6	4.65487	3.8081	5.50163	4.9661	4.11934	5.81286	1.36511	0.510464	0.968606
Q2KHR3	6.60381	6.29569	6.91193	6.48179	6.17367	6.78991	-1.12977	0.480304	0.968606
O75964	4.72985	2.76016	6.19613	4.94437	2.92859	6.36789	1.17604	0.540947	0.969622
P42167	7.27925	4.21966	9.84642	7.02132	4.13617	9.76239	-1.08772	0.543394	0.970224
Q96HY6	2.60824	2.16915	3.37952	3.09693	2.49167	3.70214	1.41518	0.542571	0.970224
P61586	7.21331	2.26532	13.7362	8.02316	2.62046	14.1008	1.44072	0.543531	0.970224
P41250	5.07898	4.63069	5.52727	4.92769	4.4794	5.37598	-1.16334	0.543836	0.970224
O14617-5	6.50345	6.20469	6.8022	6.40217	6.10342	6.70092	-1.10658	0.542122	0.970224
Q9BYD1	5.39705	5.0843	5.70979	5.50299	5.19024	5.81573	1.11176	0.542409	0.970224
Q13423	4.42187	3.8989	5.17603	4.30935	3.78638	5.06351	-1.1191	0.544901	0.970368
Q99436	6.36273	3.21798	9.5075	6.27246	3.1277	9.41723	-1.09447	0.545194	0.970368
Q15758	5.40287	1.73544	7.57554	4.94623	1.93288	7.76997	1.20665	0.544709	0.970368
Q16576	4.07195	1.77467	7.70166	4.25454	1.87363	7.80128	1.10463	0.547064	0.971604
O75909-4	4.87664	4.36496	5.38833	4.70546	4.19378	5.21715	-1.1867	0.547187	0.971604
P06576	5.08125	3.69417	6.27415	5.35071	3.79536	6.38018	1.10993	0.548166	0.971604
P62993	5.43135	4.4194	6.43692	5.46208	4.34384	6.36176	-1.07952	0.548445	0.971604
Q99729-3	4.97976	2.47287	6.9716	4.6346	2.69351	7.20065	1.2435	0.546648	0.971604
Q8NBU5	6.94596	6.55931	7.3326	7.07496	6.68831	7.4616	1.13769	0.548219	0.971604
Q9NQ55-3	3.94311	-0.44776	7.64539	5.40742	-0.316691	7.78225	1.14747	0.549485	0.971936
P57060	6.04524	5.09763	6.99285	6.30388	5.53016	7.0776	1.29516	0.54925	0.971936
P06753-2	5.87769	4.45557	7.42249	5.9711	4.56326	7.52984	1.1172	0.552001	0.972613
P45974	4.01138	1.07278	6.35495	3.68869	0.806078	6.08342	-1.27982	0.551265	0.972613
P53350	4.33805	3.24851	5.4276	3.97612	2.6417	5.31054	-1.4361	0.551591	0.972613
P35080-2	4.90054	2.13375	6.73283	4.75751	1.89059	6.50313	-1.26183	0.550744	0.972613
Q9Y4J8	4.40897	3.62577	5.19218	4.66866	3.88546	5.45187	1.29653	0.550572	0.972613
Q8TED0	4.81668	4.30615	5.32721	4.64939	4.13886	5.15991	-1.1821	0.555034	0.9731
Q8TF68	7.06074	6.81297	7.30851	6.98097	6.73321	7.22874	-1.08304	0.561666	0.9731
O43765	5.56983	3.04316	6.94772	5.07886	2.95135	6.85201	-1.10256	0.558658	0.9731
P54886	4.39592	3.34614	6.14386	4.60251	3.26141	6.06116	-1.08601	0.558422	0.9731
O95870	4.65485	3.65652	5.65319	4.32885	3.33051	5.32718	-1.38542	0.556345	0.9731
P04818	2.0255	1.19028	2.86071	1.83269	0.997473	2.6679	-1.21265	0.555202	0.9731
Q9UJC3	5.36272	5.12518	5.60026	5.25713	5.01959	5.49467	-1.11137	0.555121	0.9731
Q99615	4.11712	1.78799	6.13914	4.13409	1.60312	5.96312	-1.19294	0.561502	0.9731
Q9Y450	4.38773	1.85603	6.91942	4.28919	1.75749	6.82088	-1.10355	0.559112	0.9731
Q8WUM0	5.54169	3.75783	7.68296	5.63077	3.84691	7.77205	1.09317	0.559994	0.9731
Q9UBM7	3.01258	1.89771	4.12744	3.37218	2.25732	4.48705	1.43277	0.560965	0.9731
P23284	5.31818	3.26752	6.77863	5.23989	3.47912	7.00065	1.23401	0.553283	0.9731
Q96SB4-3	5.90406	2.2791	8.13611	5.615	2.38131	8.23681	1.10259	0.556969	0.9731
Q96DM3	4.44406	2.4931	6.39502	3.79982	1.4104	6.18925	-1.90453	0.553804	0.9731
P60983	6.46577	4.65287	8.27867	6.54867	4.73577	8.36157	1.08644	0.56101	0.9731
Q96S59	3.32113	2.38844	4.25382	3.62494	2.69225	4.55763	1.35501	0.557288	0.9731
Q96EH3	6.6454	6.11058	7.18021	6.81831	6.2835	7.35313	1.18876	0.560084	0.9731
P04040	6.30177	5.32791	7.27563	6.22191	5.24804	7.19577	-1.08314	0.55781	0.9731
Q969Z0	6.06206	5.74972	6.3744	6.16268	5.85034	6.47501	1.10585	0.561441	0.9731
Q7Z2W9	5.22841	4.80832	5.6485	5.36393	4.94384	5.78402	1.14513	0.560914	0.9731
Q13011	3.97592	3.34863	4.60321	4.18129	3.554	4.80858	1.22797	0.555385	0.9731
Q9BXW6	1.9111	1.17409	2.64811	1.66882	0.931812	2.40584	-1.27415	0.553841	0.9731
P50395	4.93201	1.74508	5.91616	4.9945	1.97344	6.12061	1.23216	0.567975	0.973722
Q96DI7-2	4.58713	4.23431	4.93995	4.73855	4.38573	5.09137	1.16349	0.568622	0.973722
O75691	4.76403	3.71791	5.68473	4.82869	3.78258	5.74939	1.0668	0.564252	0.973722
Q12788	4.92771	2.57374	7.35814	5.29504	2.65888	7.44258	1.08926	0.568803	0.973722
P11940	6.29706	4.64148	6.91655	6.28442	4.5587	6.83582	-1.08454	0.567816	0.973722
Q15005	6.44377	4.19564	8.22734	6.29934	4.07565	8.10823	-1.1272	0.56878	0.973722
Q06323-2	6.44207	5.22966	7.37947	6.63002	5.44717	7.60672	1.24264	0.566808	0.973722
Q01968	6.48966	5.61513	7.36419	6.21203	5.3375	7.08656	-1.32001	0.566884	0.973722
Q5T2D3	6.50688	5.71774	7.29603	6.75608	5.96694	7.54522	1.28299	0.568859	0.973722
Q14674	4.61886	3.82991	5.40781	4.87145	3.90519	5.83771	1.28735	0.565197	0.973722
O94966-5	3.61725	2.92603	4.30848	3.82065	3.12942	4.51187	1.22555	0.566552	0.973722
Q00169	4.18773	3.65007	4.72539	4.36023	3.82257	4.89788	1.18827	0.562966	0.973722
P09496	3.36537	0.584572	6.14621	3.73872	0.377938	5.95322	-1.21122	0.566405	0.973722
Q15645	2.51856	1.20818	3.82894	2.09793	0.493042	3.70281	-1.52293	0.564235	0.973722
Q9BYG3	6.20984	5.44776	6.97193	6.45328	5.6912	7.21537	1.27563	0.564591	0.973722
Q13509	9.2761	8.71063	9.84158	9.45775	8.89228	10.0232	1.19919	0.562498	0.973722
Q9NVP1	4.20553	3.33402	5.07704	3.98086	3.26927	4.69244	-1.25191	0.570266	0.974668
Q9H0R1	3.95728	2.71208	5.20248	3.6817	2.43649	4.9269	-1.3173	0.570116	0.974668
Q969V3	4.84995	3.6219	6.88736	4.67121	3.44315	6.70862	-1.19571	0.572246	0.976776
Q8TEQ6	4.82207	3.15803	6.01978	4.92419	3.25959	6.12134	1.10677	0.573869	0.976776
P11172	4.77187	2.97131	6.2975	4.90621	2.89844	6.22668	-1.07313	0.572575	0.976776
Q6UB35	5.34109	1.62074	8.2516	5.01511	1.46199	8.08976	-1.17467	0.574266	0.976776
P15954	6.36942	4.59233	8.8737	5.87385	4.14139	8.40671	-1.59511	0.574499	0.976776
P54619-3	7.17353	6.70958	7.63747	7.31781	6.85386	7.78175	1.15521	0.574493	0.976776
Q9UHJ6	4.26724	3.18974	5.34475	3.99163	3.11185	4.87141	-1.31734	0.573091	0.976776
P34897	5.21547	3.97125	5.95822	4.99196	3.85431	5.82268	-1.14216	0.594786	0.978099
Q9NRW3	5.86978	4.89638	6.62138	6.16038	5.0308	6.69433	1.21324	0.589329	0.978099
P16152	5.37038	3.62589	6.06748	5.51049	3.70076	6.14076	1.07709	0.589703	0.978099
P10809	4.91647	3.55624	5.85213	5.24252	3.65093	5.9502	1.10741	0.593619	0.978099
O43143	5.19568	4.72344	5.88453	5.04173	4.62	5.7821	-1.1114	0.590273	0.978099
P25398	6.10905	4.98657	7.99363	5.99198	4.8695	7.87656	-1.1242	0.58826	0.978099
Q9BT78	4.26307	3.00324	5.34049	4.27698	2.88192	5.22222	-1.12929	0.586142	0.978099
Q9Y5M8	4.01931	2.24587	6.66073	4.25133	2.08624	6.53548	-1.15431	0.580492	0.978099
Q96D46	3.32571	2.89957	3.73012	3.49879	3.0126	3.85277	1.14343	0.591635	0.978099
O60942	4.62808	2.27246	6.98371	4.73075	2.37513	7.08637	1.10812	0.592784	0.978099
Q9BW92	4.93392	2.90746	6.39287	5.18049	3.05507	6.54567	1.16321	0.594652	0.978099
P62829	4.13515	3.51153	5.29859	4.41161	3.60863	5.41288	1.11562	0.58939	0.978099
P62241	4.87988	4.14391	6.1765	4.86272	3.94804	6.00453	-1.1847	0.59453	0.978099
Q96ST3	5.57584	1.27318	9.22105	5.45085	1.14819	9.09606	-1.13313	0.581665	0.978099
Q4V328	6.05655	5.81568	6.29743	6.12745	5.88657	6.36833	1.07347	0.594359	0.978099
Q9Y2S7	4.94161	3.26932	6.76303	5.19036	3.32353	6.81981	1.05792	0.594418	0.978099
Q06210	5.11286	4.00905	6.21668	5.18289	4.07908	6.2867	1.07253	0.594446	0.978099
Q8TDN6	6.54721	0.833475	10.3491	5.92206	1.17828	10.6658	1.31819	0.583288	0.978099
O00567	5.81407	3.68348	8.56338	6.16067	3.74336	8.62409	1.06243	0.584018	0.978099
Q96CS3	6.60991	4.06994	9.14989	6.53619	3.99622	9.07617	-1.07651	0.583494	0.978099
Q9NQP4	2.77614	2.23347	3.3188	2.36176	1.8191	2.90443	-1.51343	0.592437	0.978099
Q07960	4.7872	-1.52833	10.1363	6.80935	-1.44054	10.227	1.09545	0.583686	0.978099
Q13177	3.55694	2.5237	4.77338	3.54474	2.644	4.90339	1.12664	0.591872	0.978099
Q8WWY3	3.71891	1.49102	5.08312	3.75842	1.64373	5.23103	1.16102	0.590751	0.978099
Q9H267	5.38617	5.14795	5.6244	5.45701	5.21878	5.69524	1.07341	0.590708	0.978099
P18031	4.29091	3.02766	5.12189	4.2537	2.91175	5.01031	-1.11836	0.576579	0.978099
Q9H773	6.13528	2.82777	9.44279	6.18886	2.88135	9.49637	1.05504	0.590233	0.978099
O75935	5.15193	0.80213	8.83942	5.05024	1.03442	9.06606	1.25568	0.590808	0.978099
Q9UHD8	5.76498	0.290858	9.12368	5.62494	0.150815	8.98364	-1.15032	0.589683	0.978099
P61619	6.31957	5.93504	6.70411	6.1617	5.77717	6.54624	-1.17101	0.579004	0.978099
O95985	4.45602	3.22861	5.68343	4.54631	3.3189	5.77372	1.09449	0.588133	0.978099
Q07666	4.97955	2.15475	6.76078	5.1279	2.0555	6.66267	-1.10153	0.585353	0.978099
Q6ZN55-2	5.05352	4.69784	5.4092	5.15801	4.80233	5.51369	1.11014	0.59501	0.978099
P17028	4.4368	2.37411	6.4995	4.28281	2.18213	6.30937	-1.21048	0.588403	0.978099
O75190	6.65041	6.0766	7.22422	6.47949	5.90567	7.0533	-1.1864	0.590082	0.978099
Q8N726	6.91021	4.01138	8.52398	7.01175	4.32	8.80359	1.32094	0.585383	0.978099
Q9HCK8	4.65973	3.12919	6.45822	5.01706	3.34556	6.68857	1.2609	0.578095	0.978099
Q9H0E9	5.91763	5.66195	6.17332	5.99538	5.73969	6.25106	1.08085	0.582687	0.978099
Q9BSF4	2.96241	2.35131	3.57351	3.15197	2.40352	3.90041	1.20871	0.576669	0.978099
P51003	3.11136	2.63427	3.58844	3.25853	2.78145	3.73562	1.15856	0.577437	0.978099
O75153	3.74573	1.32126	5.87323	3.77306	1.22065	5.77692	-1.10265	0.590686	0.978099
Q8IX12	6.14413	5.70686	6.5814	6.27871	5.84143	6.71598	1.14405	0.578296	0.978099
Q8NFF5	5.56914	5.03457	6.10372	5.40667	4.87209	5.94125	-1.17641	0.58285	0.978099
Q9NXV6	5.00638	4.70425	5.30851	4.91378	4.61166	5.21591	-1.09702	0.579828	0.978099
Q7L4I2	5.22582	4.77621	5.67543	5.36124	4.91163	5.81085	1.14502	0.586108	0.978099
Q9UJV9	5.22105	3.4556	6.98651	5.12792	3.36247	6.89338	-1.09761	0.585051	0.978099
Q9UNN5	7.46726	6.99681	7.93771	7.32959	6.85914	7.80005	-1.14759	0.596395	0.978964
P06899	4.49926	3.84372	5.55586	4.66937	4.01384	5.72597	1.18544	0.596302	0.978964
P46060	5.98901	4.16899	6.86762	6.06144	4.28247	6.98128	1.12007	0.59799	0.979031
Q15021	3.78358	2.50384	4.75864	4.23223	2.34138	4.63171	-1.13025	0.598063	0.979031
Q01105	5.98319	2.70945	8.01587	6.05251	2.90186	8.20022	1.20541	0.601165	0.979031
Q9NVH2	3.62706	2.94917	4.30494	3.82334	3.14546	4.50123	1.21688	0.600109	0.979031
Q96AG4	5.73088	4.35249	7.23903	5.84152	4.26588	7.15221	-1.08963	0.598913	0.979031
Q9NWZ8	3.04778	1.91206	4.18351	3.2771	2.14137	4.41283	1.25774	0.601589	0.979031
Q15121-2	7.0189	6.3096	7.7282	6.8141	6.10481	7.5234	-1.22728	0.601109	0.979031
Q8TCG1	6.26955	5.02398	7.38732	6.20388	4.95832	7.32165	-1.06787	0.599675	0.979031
Q15014	6.21473	4.97927	7.27058	6.38402	5.14909	7.45499	1.227	0.601344	0.979031
Q53GQ0	6.11971	2.14824	10.0912	6.37527	2.07459	10.0182	-1.08315	0.598914	0.979031
Q92800-2	4.67876	4.41847	4.93905	4.60278	4.34249	4.86307	-1.07894	0.597275	0.979031
Q9NQW7-3	5.46646	5.12734	5.80557	5.3681	5.02898	5.70721	-1.10336	0.599512	0.979031
Q8NAT1	3.18943	2.4346	3.94425	3.34142	2.5866	4.09625	1.16415	0.602495	0.979806
Q8NFH3	3.86049	3.42576	4.29522	3.73597	3.30124	4.17071	-1.1326	0.603921	0.981426
P17812	6.3337	4.50171	8.18514	6.16663	4.31431	8.00096	-1.20275	0.605479	0.982557
P62917	4.7867	2.97389	6.29582	5.04642	3.03801	6.36436	1.07039	0.605461	0.982557
P62906	6.17784	4.86537	7.1329	6.25063	4.96881	7.236	1.10854	0.611044	0.983169
Q9NVH1	3.40376	1.59948	6.85218	3.96568	1.35292	6.57846	-1.2606	0.611462	0.983169
P45880-1	4.83151	3.1458	6.51721	4.9525	3.26679	6.6382	1.12862	0.607467	0.983169
Q14684	4.6204	2.74611	6.49469	4.48286	2.60857	6.35716	-1.14744	0.609229	0.983169
Q9C0C2	4.26411	0.231137	6.92321	4.07679	0.461899	7.14211	1.24303	0.608085	0.983169
Q86Y56	5.42815	3.27869	7.07445	5.18017	3.0307	6.82646	-1.28144	0.606299	0.983169
P48047	6.38477	5.69874	7.19406	6.53812	5.82144	7.32115	1.13544	0.610595	0.983169
P07339	4.66223	1.45731	7.86716	4.7688	1.56388	7.97373	1.11246	0.610577	0.983169
P41214	1.8064	0.384882	3.22791	2.20761	0.466618	3.9486	1.49364	0.609714	0.983169
O60684	4.5884	4.42609	4.75071	4.54233	4.38002	4.70464	-1.04715	0.607017	0.983169
Q9UBS4	4.28962	4.01824	4.561	4.21283	3.94145	4.48421	-1.07981	0.608156	0.983169
P67936-2	4.66414	4.19865	5.12963	4.79477	4.32928	5.26026	1.13955	0.610994	0.983169
P51116	3.06357	2.21876	3.90839	3.3682	2.66467	4.15934	1.41172	0.611401	0.983169
Q9BWW4	5.1907	-0.490403	10.8718	5.27118	-0.409917	10.9523	1.08381	0.613518	0.985002
Q9Y4K4	6.65135	6.08813	7.21458	6.80839	6.24517	7.37162	1.17004	0.613218	0.985002
Q9UBS8	4.18273	3.97686	4.38861	4.24002	4.03415	4.4459	1.05896	0.613898	0.985002
P54578	6.20102	5.36676	6.96201	6.2678	5.43338	7.02861	1.06863	0.616829	0.989009
Q9Y2R4	2.9685	2.17756	3.75944	3.04426	2.25333	3.8352	1.0787	0.62044	0.989925
P11908-2	4.72884	3.71012	5.74756	4.4495	3.43078	5.46822	-1.32225	0.618913	0.989925
Q69YN4	4.47124	3.59556	5.34693	4.71085	3.83516	5.58653	1.27074	0.619636	0.989925
P49189	5.77153	3.69043	8.50657	5.97855	3.78166	8.59813	1.09554	0.620237	0.989925
Q99598	7.91685	7.22592	8.60779	8.18866	7.43177	8.94554	1.31233	0.619371	0.989925
O75718	6.44908	5.23582	7.47446	6.66339	5.32624	7.57112	1.10169	0.618675	0.989925
O15355	3.34416	1.50076	4.91225	3.03	1.3299	4.73011	-1.20084	0.617925	0.989925
Q9BXJ9	4.65765	2.77029	5.79215	4.76371	2.87053	5.89242	1.10645	0.622632	0.992441
P42224	4.65776	0.76559	7.25552	4.95791	0.835837	7.32629	1.07162	0.622888	0.992441
P62888	5.53597	1.35566	7.75947	5.50903	1.47326	7.87839	1.12481	0.623453	0.992648
P49756	4.36377	3.67245	5.05509	4.25654	3.56522	4.94786	-1.11319	0.625468	0.993927
P26599-3	4.02887	2.41005	6.26074	4.15698	2.33695	6.19075	-1.07655	0.625884	0.993927
P30084	4.08578	2.361	5.6669	4.37988	2.50164	5.82236	1.16156	0.625096	0.993927
O94776	5.55409	3.34836	7.21954	5.95956	3.57711	7.46682	1.28356	0.627253	0.993927
Q13057-2	3.73255	0.811382	6.65371	3.53422	0.613058	6.45539	-1.21936	0.626628	0.993927
Q13309	1.94331	0.614441	3.27217	1.58738	0.258511	2.91624	-1.42751	0.6268	0.993927
Q99986	5.92746	5.72284	6.13208	5.98218	5.77756	6.1868	1.05625	0.627308	0.993927
O43818	3.28818	1.1066	5.13709	4.1052	1.23692	5.31069	1.19592	0.62843	0.994324
P30626	6.99156	6.70855	7.27457	6.91608	6.63308	7.19909	-1.0784	0.628239	0.994324
Q9Y3Z3	3.98122	3.68586	4.27658	3.90268	3.60733	4.19804	-1.0817	0.629222	0.994887
Q4VC31	5.51352	4.86722	6.15983	5.68512	5.03882	6.33142	1.18719	0.629729	0.994998
Q99623	5.2016	4.78004	6.28465	5.17112	4.7298	6.23497	-1.05177	0.826097	0.995378
Q14839-2	5.13479	4.01565	6.25392	4.85122	3.82959	5.87284	-1.32786	0.725019	0.995378
Q92900	5.21973	3.16957	6.94471	5.39862	3.13776	6.91578	-1.03013	0.830857	0.995378
P0DMV9	4.93613	4.41177	6.022	4.90532	4.34529	5.9547	-1.06863	0.69435	0.995378
P35580-4	4.40009	3.42553	5.16513	4.59508	3.38608	5.13778	-1.03368	0.83794	0.995378
O75832	5.85773	3.20228	8.51317	5.81475	3.1593	8.47019	-1.04392	0.859956	0.995378
P35579	5.50153	4.00975	5.99173	5.6007	4.06972	6.05271	1.06255	0.698766	0.995378
P12956	5.23423	3.84379	6.08122	5.37029	3.88361	6.12216	1.04114	0.706972	0.995378
P13010	5.99664	4.74795	6.76359	5.90646	4.78566	6.79529	1.03158	0.803186	0.995378
P52907	4.28273	1.64597	5.65204	4.16835	1.47384	5.47713	-1.18714	0.730469	0.995378
P06493	3.15754	2.3929	4.11273	3.13847	2.44618	4.18448	1.05746	0.864215	0.995378
Q12974	5.13885	3.47337	6.60858	4.99865	3.37384	6.51581	-1.10296	0.793667	0.995378
Q12894-2	4.39024	4.16545	4.61503	4.42935	4.15404	4.70465	1.03988	0.749353	0.995378
P62280	6.18232	4.33937	7.3727	6.06673	4.29598	7.32479	-1.0484	0.845751	0.995378
O95292	4.49429	-0.255189	7.62209	4.17162	-0.086524	7.78108	1.15645	0.736034	0.995378
P35998	5.19141	4.4547	5.8638	5.22358	4.40703	5.82146	-1.04466	0.636137	0.995378
Q12792-3	5.9705	5.38352	6.55748	5.86873	5.28174	6.45571	-1.10713	0.816578	0.995378
P63104	4.87875	2.70921	5.56859	5.31317	2.77839	5.6555	1.08377	0.683638	0.995378
Q99832	5.51439	4.10767	6.03736	5.42773	4.05238	5.9834	-1.05653	0.721825	0.995378
O00571	5.77234	4.56586	6.48501	5.77044	4.60391	6.52252	1.03748	0.796869	0.995378
P48643	6.12112	4.4605	6.9405	6.19333	4.48964	6.97173	1.03122	0.832837	0.995378
P05141	4.38658	1.73536	5.97298	4.3362	1.81948	6.05277	1.08311	0.711078	0.995378
Q9H0D6	4.17435	3.45274	4.565	4.08023	3.49981	4.59546	1.02709	0.86942	0.995378
Q09028	4.9656	3.89556	6.69064	5.08523	3.95135	6.75125	1.06298	0.862988	0.995378
Q6WCQ1-2	3.64098	2.53468	5.09484	3.76122	2.47526	5.04719	-1.04817	0.846439	0.995378
P07195	6.82059	4.82097	7.37365	6.92978	4.89539	7.45053	1.07875	0.67567	0.995378
Q96N67	5.13559	4.27297	5.9982	4.92936	4.06674	5.79197	-1.22904	0.663249	0.995378
Q08211	5.92484	4.69856	6.51059	6.0362	4.66576	6.48181	-1.0304	0.828881	0.995378
Q9UJZ1	4.73901	0.56935	6.47311	4.06273	0.456951	6.385	-1.13179	0.715581	0.995378
P35232	5.44374	2.97579	7.10929	5.58054	3.11247	7.25062	1.14854	0.741675	0.995378
P61086	4.2475	3.7749	4.7201	4.13403	3.72474	4.54331	-1.12017	0.742694	0.995378
Q9UQ80	5.57327	4.36684	6.57668	5.61267	4.3975	6.60882	1.03192	0.83788	0.995378
Q8NE71	4.30715	3.20725	5.12631	4.45171	2.96004	5.19132	-1.08669	0.86536	0.995378
P20290	5.85557	4.85878	6.60946	5.98383	5.00115	6.76091	1.15316	0.736516	0.995378
O43290	4.68134	0.963088	8.39961	4.64934	0.931087	8.36761	-1.03252	0.854009	0.995378
P27348	3.81153	1.39157	5.67149	3.66107	1.26619	5.49549	-1.16237	0.798375	0.995378
P09012	3.8201	2.71664	4.92356	3.96491	2.86145	5.06837	1.15582	0.861912	0.995378
A6NHR9	5.75755	4.58539	7.25412	5.82991	4.65775	7.32649	1.07505	0.683447	0.995378
Q9UBQ0-2	5.56047	5.0691	6.04056	5.61792	5.1142	6.09215	1.05913	0.868486	0.995378
P25205-2	4.48241	3.51788	5.76637	4.55987	3.57013	5.81916	1.05403	0.779873	0.995378
Q5VW32	4.4188	3.80365	4.80072	4.41434	4.00232	4.84605	1.13313	0.670502	0.995378
P12081	5.37879	3.28772	6.49858	5.44642	3.33875	6.54828	1.05188	0.672649	0.995378
Q9NSE4	4.76873	3.67534	5.69279	4.6202	3.59231	5.60221	-1.09389	0.740791	0.995378
Q7Z478	2.77158	0.805458	3.89096	2.64784	0.730253	3.80681	-1.08211	0.765524	0.995378
P09874	5.53677	4.71872	6.10556	5.45584	4.67605	6.05588	-1.04935	0.787157	0.995378
Q92598	4.39682	2.77578	5.53054	4.36694	2.82034	5.57365	1.04446	0.792818	0.995378
O75694	4.28565	2.49866	5.49677	4.84039	2.60482	5.69314	1.17436	0.67308	0.995378
Q9GZT3	3.69567	1.98703	5.59153	3.64171	2.07031	5.6747	1.08501	0.709477	0.995378
P61204	4.57445	3.64009	6.01075	4.52041	3.51097	5.88829	-1.12965	0.745846	0.995378
P22061-2	2.34371	1.73106	2.95636	2.41647	1.66613	3.16681	1.07547	0.826474	0.995378
P13804	5.37037	3.77504	6.94116	5.232	3.63668	6.8028	-1.14839	0.63805	0.995378
P43243	5.62918	4.22081	6.01239	5.8009	4.19712	5.99091	-1.02498	0.849395	0.995378
O00299	3.50492	2.40031	4.77264	3.57313	2.45735	4.82896	1.05944	0.709234	0.995378
Q8TCJ2	3.99968	2.2147	6.70434	4.06413	2.27914	6.76878	1.06657	0.835882	0.995378
P30050	5.13748	3.81504	6.93598	4.9684	3.81395	6.85049	-1.07459	0.850455	0.995378
P47897	4.98387	3.17608	6.15486	5.00833	3.20053	6.17932	1.02475	0.8319	0.995378
Q9BSH5	5.58053	5.00694	6.15411	5.47498	4.90139	6.04856	-1.11133	0.736162	0.995378
O14929	4.78555	1.6048	6.60389	5.11382	1.67092	6.67261	1.07139	0.688332	0.995378
P22234-2	5.21345	3.84609	6.6074	5.31862	3.90981	6.67145	1.06567	0.685618	0.995378
Q9NP79	6.87796	6.66861	7.08732	6.84882	6.63947	7.05818	-1.02957	0.798198	0.995378
O76003	6.23886	3.4679	8.02474	5.99076	3.48393	8.04022	1.01556	0.859188	0.995378
P24928	3.58934	2.63147	4.09498	3.58666	2.5593	4.04517	-1.05558	0.846247	0.995378
P13693	4.66649	2.27519	7.05784	4.66302	2.34879	7.12671	1.07115	0.8722	0.995378
Q96F86	4.64891	1.75674	6.97423	5.09216	1.83425	7.05441	1.08407	0.658055	0.995378
P33991	5.40617	3.93419	5.99761	5.38419	3.98717	6.04181	1.05068	0.746192	0.995378
P00167	6.12462	5.87167	6.37757	6.19414	5.94119	6.44709	1.072	0.713691	0.995378
Q86VP6	4.63413	3.04417	6.32036	4.89481	3.07929	6.35629	1.03653	0.71144	0.995378
Q8WVV9	3.18025	2.49809	3.86242	3.11144	2.42928	3.7936	-1.07124	0.852669	0.995378
P11586	5.38183	4.50687	6.45429	5.40623	4.56809	6.51864	1.06449	0.641957	0.995378
P07900-2	5.81524	4.27059	6.11423	5.88573	4.30852	6.16224	1.04422	0.859488	0.995378
Q15274	5.03123	2.3718	7.69065	6.30487	2.52204	7.8986	1.23787	0.675135	0.995378
O00487	5.83746	4.66303	6.91112	5.95414	4.75459	7.00438	1.09728	0.682193	0.995378
P11387	6.70698	4.90255	8.23292	6.78789	4.95079	8.2826	1.04988	0.829671	0.995378
Q14257-2	5.13848	4.2149	6.06206	5.16946	4.24588	6.09304	1.03146	0.808648	0.995378
P29372	3.86988	3.38528	4.35448	3.80269	3.24312	4.36226	-1.06949	0.86904	0.995378
P14625	6.14266	4.59374	7.50324	6.52468	4.62879	7.53956	1.03712	0.740369	0.995378
P23526	4.68575	3.3175	5.61426	4.835	3.3501	5.65407	1.04103	0.769886	0.995378
P08237-3	4.39074	3.17729	5.42341	4.35585	3.06831	5.34229	-1.09502	0.76237	0.995378
Q8N8A6	4.84628	3.86338	5.78795	4.96293	3.80458	5.73376	-1.05261	0.751503	0.995378
O75396	2.88768	2.22203	4.11894	3.08416	2.17208	4.2517	1.16182	0.743087	0.995378
Q92667	5.20951	1.25999	9.15903	5.60944	1.33225	9.23318	1.07714	0.746045	0.995378
O75390	7.07848	4.96153	8.25937	7.0296	4.91265	8.2105	-1.05009	0.634022	0.995378
Q9BWD1	5.33327	2.89489	7.65773	5.665	2.8357	7.60927	-1.05151	0.827248	0.995378
P60866	6.78285	5.43352	8.59977	6.6844	5.33508	8.50133	-1.10345	0.864281	0.995378
Q9UKV3	4.39486	3.37591	5.57203	4.79961	3.46181	5.66016	1.0951	0.681464	0.995378
P55209	4.68561	2.76445	5.55063	4.98269	2.80622	5.59359	1.04534	0.842853	0.995378
P41252	5.87527	4.09736	7.21706	5.93353	4.20066	7.32596	1.11009	0.787335	0.995378
P55060	6.37415	4.65488	8.40018	6.20141	4.60388	8.34729	-1.05394	0.776394	0.995378
Q8IZL8	3.83311	1.4929	5.59532	4.00711	1.41602	5.5042	-1.07744	0.872087	0.995378
Q8IVD9	4.67713	4.13732	5.21694	4.55237	4.01256	5.09218	-1.13288	0.67354	0.995378
O75122-3	4.94666	3.86924	6.02409	5.13315	3.9642	6.1296	1.11216	0.704857	0.995378
O95071	2.41041	0.700097	4.12073	2.63977	0.566238	4.01857	-1.10454	0.799976	0.995378
Q16595	5.82305	4.05269	7.5934	5.86826	4.0979	7.63861	1.04625	0.640448	0.995378
Q9HCJ3	5.65133	3.36265	7.94001	5.40691	3.30634	7.88565	-1.0581	0.750165	0.995378
A8MWD9	3.72868	3.11234	4.34502	3.85836	3.24202	4.4747	1.13846	0.775342	0.995378
P18074	6.05169	4.94296	7.16043	6.10843	4.9997	7.21717	1.05839	0.825506	0.995378
Q07065	5.03458	4.06719	5.62392	4.99503	4.02765	5.58438	-1.04034	0.827479	0.995378
Q9BVC4	5.70711	4.22904	7.18519	5.65898	4.1809	7.13705	-1.04931	0.71441	0.995378
P08754	6.1894	5.80995	6.56885	6.14174	5.7623	6.52119	-1.04881	0.817376	0.995378
Q99613	5.33779	4.33184	6.34373	5.45512	4.35249	6.36521	1.02172	0.832625	0.995378
P26358-2	5.37487	3.48966	6.0532	5.18957	3.56119	6.10781	1.05946	0.726919	0.995378
P49736	6.28682	4.68406	7.4222	6.42616	4.73673	7.47579	1.05473	0.680592	0.995378
Q8N1G4	6.49565	2.95929	9.31578	6.95123	2.98478	9.34201	1.0267	0.813716	0.995378
P22102	5.1571	3.07371	6.05489	5.352	3.12747	6.11135	1.05724	0.756928	0.995378
Q9H307	4.8576	3.44961	6.06052	4.98521	3.49091	6.10519	1.04464	0.748111	0.995378
Q14166	4.2936	2.53856	5.52378	4.52087	2.59336	5.58198	1.06311	0.820205	0.995378
P37198	4.53408	1.90383	7.16434	4.86412	2.01893	7.28614	1.13476	0.748225	0.995378
Q01844-5	4.66289	0.999528	10.5883	4.65938	0.85368	10.4444	-1.15472	0.672701	0.995378
P00813	5.99951	5.67365	6.32537	6.07945	5.7536	6.40531	1.08322	0.655227	0.995378
O76021	6.3258	5.02733	7.87079	6.65263	5.05111	7.89671	1.02624	0.8031	0.995378
Q9UBB6-3	5.72296	2.78876	8.44551	6.09701	2.71359	8.37766	-1.07653	0.794001	0.995378
Q96BK5	6.46646	3.98867	8.35532	6.58035	4.10256	8.46921	1.12063	0.78695	0.995378
Q9HCS7	6.4583	5.58569	7.33092	6.53474	5.66213	7.40736	1.07944	0.674154	0.995378
P04406	5.83115	4.68425	6.38277	5.817	4.66175	6.36073	-1.02324	0.867772	0.995378
P35606	2.76191	1.38798	4.13583	2.71149	1.33757	4.08542	-1.0517	0.800984	0.995378
Q15233	5.75908	4.26815	6.96948	5.8339	4.3314	7.03029	1.06164	0.700047	0.995378
Q92621	5.35627	3.58523	6.80733	5.49771	3.64086	6.85903	1.05661	0.860179	0.995378
Q02878	5.73948	4.17346	7.82428	5.75649	4.13353	7.78463	-1.04041	0.79871	0.995378
P25325-2	4.76168	2.17073	7.35264	4.65022	2.22772	7.41065	1.05818	0.76406	0.995378
P42696	5.49425	4.42693	6.14975	5.38457	4.31725	6.04007	-1.11592	0.7218	0.995378
Q9Y483	4.27158	3.79114	4.75202	4.14493	3.66449	4.62537	-1.13502	0.632092	0.995378
P23528	6.88828	4.49329	8.50671	6.95259	4.5576	8.57102	1.06642	0.807086	0.995378
P11388-4	5.14529	1.21281	7.4312	5.41597	1.1632	7.37965	-1.03683	0.841732	0.995378
Q13162	4.65767	2.50409	6.39604	4.91123	2.4491	6.34461	-1.05194	0.793383	0.995378
Q16531	5.55542	4.46353	6.76519	5.80458	4.53028	6.83148	1.06253	0.697589	0.995378
P05023	5.28915	3.81992	6.02241	5.27115	3.80193	6.00442	-1.0184	0.863204	0.995378
Q8WUM4	5.21808	4.3477	6.03341	5.12306	4.32358	6.00777	-1.02597	0.835509	0.995378
P62195	4.05405	2.71904	5.05545	4.42722	2.76397	5.11362	1.06311	0.744214	0.995378
Q07020	4.90211	3.23421	5.43113	5.06971	3.43176	5.61883	1.20642	0.637314	0.995378
Q15084-2	4.76415	1.7787	6.08966	5.25315	1.70339	6.02217	-1.07033	0.720785	0.995378
P38919	3.80764	2.4963	5.04924	3.60768	2.433	4.98522	-1.07026	0.724499	0.995378
Q16891	5.29444	4.8632	5.72568	5.23538	4.80414	5.66662	-1.06084	0.801335	0.995378
Q13564-4	5.36453	4.90275	5.82632	5.48388	5.02209	5.94566	1.12676	0.638584	0.995378
O00303	5.33154	1.93048	8.08907	5.28255	1.98114	8.14063	1.05195	0.8092	0.995378
P49757	4.40286	2.85879	5.94692	4.65938	3.11532	6.20345	1.29243	0.663439	0.995378
P12814-4	5.09763	3.55024	6.38586	5.13704	3.49773	6.33632	-1.05134	0.744348	0.995378
Q86U44	4.77592	4.15852	5.39332	4.88247	4.26506	5.49987	1.11243	0.751804	0.995378
P09936	4.69181	3.96569	5.39872	4.66126	3.88872	5.32525	-1.07532	0.774653	0.995378
Q9C0C9	5.05421	3.11857	5.79468	5.06247	3.02938	5.7119	-1.08829	0.767275	0.995378
Q96IU4	5.60295	4.81887	6.38703	5.48837	4.70429	6.27245	-1.12141	0.788431	0.995378
Q8N9N8	3.55249	1.92375	5.69445	3.88055	1.98783	5.77327	1.08285	0.809766	0.995378
Q92688	5.09739	2.60677	7.58803	5.30489	2.81427	7.79553	1.23059	0.696275	0.995378
P61289-2	4.49838	2.06119	5.52802	4.2723	2.12405	5.58794	1.05931	0.750081	0.995378
O43681	5.57531	3.99087	7.96964	5.60749	3.93657	7.91325	-1.05983	0.847536	0.995378
Q14691	4.21683	3.54354	4.89013	4.38831	3.71501	5.06161	1.18706	0.64333	0.995378
Q12849	5.17147	4.7909	5.55204	5.2469	4.86633	5.62747	1.07835	0.717004	0.995378
P78346-2	4.18487	3.58898	4.80612	4.3134	3.68785	4.93741	1.12067	0.672697	0.995378
Q15365	5.43642	4.40261	6.37963	5.37078	4.46681	6.44001	1.06298	0.677945	0.995378
P08195-4	6.27124	2.90218	7.04909	6.14592	2.98558	7.12945	1.08383	0.654851	0.995378
Q9BQ39	5.91804	1.04118	9.1296	5.78573	0.908865	8.99729	-1.14146	0.749644	0.995378
P32189	4.95124	3.983	5.91948	5.08578	4.11754	6.05401	1.14401	0.798516	0.995378
P56385	5.31458	5.04015	5.589	5.2652	4.99078	5.53963	-1.05061	0.809827	0.995378
P53992	6.05096	4.5927	7.50922	5.96233	4.43831	7.35972	-1.16458	0.652679	0.995378
P30046	7.28227	6.41593	7.9835	7.18461	6.32374	7.88386	-1.10049	0.713255	0.995378
O00148	6.33246	4.71211	8.03558	6.41174	4.79138	8.11486	1.0825	0.648226	0.995378
O75431	5.9375	5.29033	6.58467	5.80931	5.16214	6.45648	-1.13677	0.717183	0.995378
Q9UI26-2	4.70561	1.64471	7.29882	5.02175	1.60887	7.26546	-1.03362	0.851869	0.995378
O75955	2.22785	1.40894	3.04677	2.59138	1.72817	3.45459	1.4384	0.635493	0.995378
P62701	5.95177	4.44238	7.04141	5.98136	4.47446	7.07618	1.03508	0.829426	0.995378
Q15031	6.60077	5.09183	8.10971	6.61969	5.11076	8.12863	1.01911	0.85796	0.995378
P26583	5.22096	4.12435	6.31757	5.64519	4.30212	6.98826	1.52842	0.648437	0.995378
P52597	4.25713	2.35673	6.70325	4.22061	2.42385	6.76774	1.06653	0.832854	0.995378
Q9UHD1	5.84182	4.59815	7.01203	5.96228	4.53259	6.95298	-1.06084	0.723757	0.995378
P28066	4.73041	4.18699	5.32288	4.56434	4.0438	5.13938	-1.17887	0.710749	0.995378
Q8NBS9	4.62112	2.64403	6.14945	5.09815	2.75296	6.27455	1.1357	0.683771	0.995378
P31689	5.04551	2.7078	6.53528	5.2008	2.76095	6.58978	1.05543	0.733798	0.995378
Q9NSI2	4.90799	3.86993	5.94604	4.85076	3.81271	5.88882	-1.05889	0.728454	0.995378
P08621	6.97007	5.49733	8.44282	6.94656	5.47382	8.41931	-1.02379	0.763296	0.995378
Q9H857-2	4.50545	4.13899	4.87191	4.47816	4.1117	4.84463	-1.02766	0.864231	0.995378
Q9NRL2	6.60879	6.42049	6.7971	6.64342	6.45511	6.83173	1.03524	0.736338	0.995378
O00231-2	5.57703	3.98858	7.16548	5.39848	3.91986	7.09878	-1.07102	0.664742	0.995378
Q9Y263	4.57604	4.11368	5.03661	4.50579	4.01539	4.9962	-1.07277	0.841666	0.995378
Q9Y265	4.79828	3.80001	5.41481	4.87883	3.84438	5.4636	1.04826	0.826703	0.995378
P67870	5.11492	4.58564	5.6442	5.04507	4.5158	5.57435	-1.07234	0.808356	0.995378
Q12972	4.40358	1.18607	6.53387	4.06311	1.40366	6.72255	1.15693	0.736636	0.995378
Q14203	3.64793	1.51782	5.35945	3.39272	1.47287	5.31258	-1.04837	0.779971	0.995378
O95747	6.25922	6.01451	6.50393	6.28848	6.04377	6.5332	1.0297	0.825917	0.995378
P83731	6.02665	4.93472	7.88986	6.12975	5.04277	8.00157	1.1163	0.633055	0.995378
Q7Z417	3.8574	2.80859	4.9062	3.62794	2.57914	4.67675	-1.25792	0.689673	0.995378
Q15008-4	6.36722	3.17336	7.06494	6.93138	3.13023	7.03466	-1.03187	0.869234	0.995378
Q8N6T7	5.05983	4.31292	5.80673	5.14147	4.39457	5.88838	1.08507	0.840572	0.995378
P54105	2.49697	1.05817	4.4527	2.53767	1.24836	4.64538	1.22338	0.694963	0.995378
Q12907	5.35917	3.52411	6.92923	5.56239	3.49542	6.90183	-1.02832	0.872474	0.995378
P49790-3	4.39917	3.90016	4.89818	4.28577	3.67461	4.89693	-1.12008	0.678486	0.995378
P32322-3	6.40776	1.95424	10.8613	6.54079	2.08727	10.9943	1.14228	0.810281	0.995378
Q9UJW0-3	5.16805	4.1065	5.86611	5.13851	4.07697	5.83658	-1.02997	0.706833	0.995378
P31948-2	5.72552	3.79391	6.26857	5.81242	3.69163	6.18855	-1.09172	0.663976	0.995378
O15164	4.52561	3.36499	5.68623	4.67112	3.24966	6.09259	1.15663	0.817071	0.995378
P19404	4.43143	2.49041	6.11812	4.54196	2.34168	5.98213	-1.16135	0.710747	0.995378
P14868	5.62676	3.91982	6.64974	5.78881	3.86067	6.5977	-1.05121	0.845977	0.995378
Q96FF9	2.80237	1.73702	3.86772	3.0218	1.95645	4.08714	1.24536	0.706638	0.995378
Q9HCJ0-2	5.26321	4.48618	6.04025	5.07592	4.29888	5.85296	-1.20598	0.660731	0.995378
P11177	4.43989	4.14826	5.25806	4.55139	4.18556	5.31435	1.05873	0.818408	0.995378
P49005	3.9401	2.8773	4.8062	3.89514	2.77758	4.73982	-1.08165	0.800575	0.995378
Q16181	3.79491	2.73099	4.85884	3.86706	2.78185	4.91167	1.05344	0.701529	0.995378
P31943	3.35637	1.95646	5.05744	3.77113	2.03715	5.14358	1.08921	0.659693	0.995378
Q9BZZ5	5.48695	2.03804	8.10135	5.58322	2.13431	8.19762	1.10106	0.666631	0.995378
P48729-2	6.30469	1.88012	8.46939	6.41483	2.02942	8.61894	1.15427	0.650746	0.995378
O14964	4.79779	3.46461	6.11171	4.97293	3.42094	6.07884	-1.03246	0.860746	0.995378
P09110	5.89238	5.19123	6.80002	5.69033	4.6346	6.74606	-1.33121	0.712273	0.995378
Q9Y4X5	4.88773	4.66942	5.10605	4.83478	4.61647	5.0531	-1.05438	0.658786	0.995378
P00387-3	2.89853	1.95385	3.84322	3.13318	2.1885	4.07786	1.26446	0.651324	0.995378
P25787	5.82196	4.39493	7.80229	5.86856	4.39506	7.77951	-1.02323	0.848047	0.995378
Q13347	4.84515	3.9752	5.7151	5.0759	4.17311	5.97869	1.25955	0.72199	0.995378
Q9BRX5-3	4.55068	4.00926	5.0921	4.65999	4.11857	5.20141	1.1155	0.712075	0.995378
P32119	6.55494	5.09468	8.56606	6.75612	5.17794	8.65782	1.09473	0.818104	0.995378
P31942	6.79744	3.88423	9.34713	6.73885	3.8344	9.29754	-1.04811	0.704545	0.995378
Q99584	4.10612	3.21241	4.99982	4.22827	3.33457	5.12198	1.12993	0.853922	0.995378
P78344	5.17079	4.04819	6.27419	5.535	4.12137	6.35692	1.0919	0.848229	0.995378
P04908	7.42223	6.57486	8.26959	7.60114	6.72178	8.48049	1.19591	0.776909	0.995378
Q9Y678	4.53047	0.616378	7.64172	3.99951	0.56329	7.58919	-1.0741	0.707729	0.995378
Q9NS69	4.95969	3.20325	7.16219	5.1172	3.40981	7.35851	1.19486	0.678937	0.995378
Q8NI27	3.82855	3.61207	4.04503	3.88011	3.66364	4.09659	1.05292	0.66439	0.995378
Q14152	5.90464	5.35761	6.66244	6.00504	5.41921	6.73166	1.06896	0.633288	0.995378
O94925-3	5.1757	2.84622	7.50519	5.1502	2.82072	7.47969	-1.02583	0.786188	0.995378
P04183	5.92177	5.55992	6.28362	5.81513	5.45328	6.17698	-1.11253	0.721523	0.995378
Q15459	4.09177	2.80221	5.06715	4.11147	2.87195	5.14064	1.07567	0.666812	0.995378
O43324	4.05063	3.72249	4.37878	4.11239	3.78424	4.44054	1.0637	0.723739	0.995378
O15347	6.33598	3.2726	7.25517	6.23764	3.42909	7.38822	1.1415	0.723045	0.995378
P12270	4.96871	3.77821	5.93852	5.07506	3.81261	5.97343	1.03504	0.767816	0.995378
P46013	3.87481	3.05548	4.86298	3.76985	2.9856	4.81208	-1.0669	0.830682	0.995378
O15027-5	4.69463	1.52656	7.8627	4.73027	1.5622	7.89834	1.03628	0.82339	0.995378
P78345	4.59938	3.31983	5.87894	4.71951	3.15238	6.28664	1.12764	0.862184	0.995378
Q14966	4.17237	3.65826	4.68648	4.23361	3.7195	4.74772	1.06316	0.826565	0.995378
P67809	4.90968	2.34803	7.46309	5.05177	1.96485	7.38695	-1.08409	0.826433	0.995378
O60925	7.92623	7.06752	8.78494	8.0609	7.20219	8.91961	1.14416	0.833778	0.995378
P07738	6.74414	6.32173	7.16654	6.78762	6.36522	7.21003	1.04445	0.849683	0.995378
Q8NBX0	6.31963	5.82136	6.81791	6.38071	5.88243	6.87898	1.06297	0.821674	0.995378
O75937	6.05339	-2.18031	13.1107	8.68182	-2.13058	13.1607	1.05128	0.733293	0.995378
P41091	6.13316	0.80284	10.174	6.24682	0.9165	10.2877	1.12037	0.750586	0.995378
P47756-2	4.71647	1.78297	9.3708	4.62538	1.69188	9.27972	-1.09537	0.742511	0.995378
P42766	6.69958	5.42985	7.96387	6.76527	5.49554	8.02956	1.0679	0.810894	0.995378
Q13435	5.56502	2.45616	8.13484	6.1478	2.52756	8.20838	1.07377	0.668301	0.995378
P14314	6.00267	5.20579	6.66075	5.98324	5.18636	6.64132	-1.01962	0.865923	0.995378
P26373	6.90586	4.87191	9.3355	7.21142	4.80412	9.27054	-1.06744	0.71288	0.995378
Q16822	4.67644	0.797898	7.17655	3.99955	0.625026	6.98852	-1.1862	0.699583	0.995378
Q16537	8.77336	8.45257	9.09416	8.7176	8.39681	9.0384	-1.05734	0.750088	0.995378
Q7L5D6	4.67209	4.25306	5.09113	4.7285	4.30947	5.14754	1.05803	0.804619	0.995378
Q13043	6.99653	6.73657	7.25649	6.94147	6.68151	7.20143	-1.0566	0.698892	0.995378
P55769	3.25264	2.08953	6.98715	4.07601	2.17749	7.10567	1.17942	0.732923	0.995378
Q9NWT1	4.21829	3.26712	5.16946	4.29607	3.3449	5.24724	1.08089	0.653662	0.995378
Q9UN37	3.2852	2.84621	3.72418	3.36286	2.92387	3.80184	1.08075	0.745865	0.995378
Q9NWY4	2.91557	-0.444831	5.83384	2.85055	-0.548369	5.73006	-1.11336	0.710645	0.995378
P17987	5.64557	4.89672	6.54881	5.60048	4.8389	6.495	-1.05709	0.671232	0.995378
P00492	5.97357	3.2181	6.72967	5.85264	3.17183	6.68399	-1.04738	0.814049	0.995378
P49321-3	4.78331	3.68211	5.86006	4.82261	3.74384	5.92609	1.06427	0.74162	0.995378
Q9P287-2	5.18031	3.78331	6.4223	5.22317	3.82617	6.46516	1.04966	0.772875	0.995378
P61353	5.77923	4.14173	6.96958	5.95054	4.20859	7.03909	1.07204	0.726859	0.995378
Q9Y5N6	6.65575	5.90256	7.40894	6.8197	6.06652	7.57289	1.17816	0.69112	0.995378
Q06124	5.62416	4.64312	6.60521	5.68371	4.70266	6.66475	1.06135	0.665304	0.995378
Q16630-2	3.62297	1.63609	5.29796	3.69853	1.5629	5.22834	-1.0662	0.737965	0.995378
Q06265-2	3.75846	1.83958	5.38671	3.53637	1.76533	5.30741	-1.08299	0.75025	0.995378
Q969Y2-2	5.36365	0.417532	8.18966	5.20244	0.581646	8.36974	1.21494	0.703836	0.995378
P19174-2	4.73092	1.7183	7.74353	4.63849	1.62587	7.6511	-1.09684	0.655143	0.995378
Q8WW12	5.49739	3.03274	8.17493	5.77259	2.98342	8.12991	-1.04651	0.849257	0.995378
P08559-4	5.08584	4.102	6.07209	5.05661	4.07276	6.04285	-1.02967	0.790527	0.995378
P55265-4	5.50791	3.7635	6.85846	5.43222	3.78706	6.88129	1.02324	0.828644	0.995378
P46109	4.94328	2.64935	7.23722	4.90252	2.60859	7.19646	-1.0416	0.732772	0.995378
Q9NTK5	7.76931	5.90978	9.62884	7.79602	5.93649	9.65556	1.02707	0.790631	0.995378
Q9UIC8-2	5.85982	2.34544	9.3742	5.81066	2.29628	9.32503	-1.05039	0.779515	0.995378
P29401-2	5.87178	4.8699	6.83363	5.98751	4.98993	6.9575	1.1295	0.718403	0.995378
P50402	5.94177	5.17672	6.59631	5.94789	5.13932	6.5555	-1.03769	0.835808	0.995378
Q13895	4.2969	2.58272	5.75757	4.29131	2.55143	5.72817	-1.03063	0.872515	0.995378
Q9NR09	4.04628	3.66582	4.42674	3.99809	3.61763	4.37855	-1.04937	0.815877	0.995378
P47914	7.92721	6.36624	9.48817	7.90366	6.3427	9.46462	-1.02382	0.795288	0.995378
P26440	5.78877	5.45223	6.12532	5.82864	5.4921	6.16518	1.04067	0.827505	0.995378
O76071	5.14016	4.69441	5.5859	5.03167	4.58592	5.47742	-1.11459	0.657725	0.995378
Q92841	4.64423	3.18198	5.26016	4.78394	3.11912	5.19938	-1.06113	0.721606	0.995378
Q8TEX9-2	2.94559	1.9295	4.18675	3.09629	1.95607	4.26579	1.06026	0.864266	0.995378
O14737	5.50882	1.35511	8.96084	5.52745	1.53115	9.1336	1.18852	0.687072	0.995378
O00116	4.07868	-1.84582	10.0032	4.14679	-1.77771	10.0713	1.07048	0.827228	0.995378
P50914	6.26901	5.3998	7.19234	6.30554	5.43633	7.22887	1.03721	0.861246	0.995378
Q96G61	2.17603	0.797472	3.55458	2.41972	1.04117	3.79828	1.27596	0.74604	0.995378
Q9BVG4	3.02379	1.81288	5.07003	3.57792	1.93707	5.18614	1.18601	0.801992	0.995378
Q9Y2R9	5.45286	3.70884	6.3507	5.51834	3.77431	6.41618	1.06767	0.824848	0.995378
O75179	4.72531	3.5881	5.86252	4.57349	3.43628	5.7107	-1.16394	0.806198	0.995378
Q15018	4.10542	2.91262	5.29821	4.2708	3.078	5.46359	1.17984	0.650347	0.995378
Q9GZZ9	4.59042	2.42223	5.8793	4.53502	2.48648	6.4562	1.05642	0.862742	0.995378
Q14746	4.45926	3.62119	4.94019	4.23295	3.54185	4.86084	-1.08259	0.867039	0.995378
Q9UMS0	4.72888	3.3481	6.10967	4.3961	3.01531	5.77689	-1.39484	0.660766	0.995378
Q96CN7	5.43605	4.10554	6.76657	5.5124	4.18189	6.84292	1.07934	0.674926	0.995378
A3KMH1	4.99974	4.77072	5.22875	4.95688	4.72787	5.18589	-1.04378	0.731962	0.995378
Q9NRG9	3.20226	1.67863	4.7259	3.33014	1.80651	4.85378	1.13641	0.679317	0.995378
Q9NVG8	4.38098	3.65348	6.32309	5.04231	3.6757	6.39058	1.18407	0.715316	0.995378
P62875	4.56714	3.80031	5.33398	4.65583	3.889	5.42267	1.09274	0.781261	0.995378
P26639	4.87491	3.73295	5.54347	4.77719	3.65983	5.46882	-1.07694	0.651213	0.995378
Q92552-2	4.97257	2.18559	7.08873	5.08753	2.30056	7.2037	1.12183	0.700948	0.995378
Q12789	5.40331	3.4628	7.34382	5.35525	3.41475	7.29576	-1.04923	0.769619	0.995378
Q2VPK5	3.51052	0.69942	6.32162	3.28014	0.46904	6.09124	-1.25908	0.826368	0.995378
Q01831	3.43823	-1.25626	6.5253	3.55668	-1.13782	6.64374	1.12574	0.662762	0.995378
O95433	5.06397	1.09382	7.76668	5.11973	1.03743	7.71041	-1.06288	0.834348	0.995378
Q9NQG5	1.75942	0.906271	2.61258	1.6968	0.843648	2.54995	-1.06463	0.84402	0.995378
Q9NW13	5.71003	3.96989	7.45017	5.27845	3.92445	7.40866	-1.04172	0.833256	0.995378
P30040	7.06145	3.39415	9.0275	7.02763	3.55908	9.18191	1.16511	0.673114	0.995378
P63173	4.95819	4.54369	5.37268	4.99891	4.58442	5.41341	1.04157	0.856427	0.995378
P63151-2	5.36743	3.44784	7.28702	5.34107	3.42149	7.26067	-1.0267	0.758154	0.995378
P61020	5.74089	5.23724	6.24454	5.83808	5.33443	6.34173	1.10206	0.724064	0.995378
P62913	4.49738	3.71064	5.23978	4.56292	3.75633	5.28588	1.04273	0.865259	0.995378
Q08945	4.88048	2.4579	6.75457	4.82769	2.52814	6.80603	1.0631	0.842087	0.995378
P17174	3.3738	2.56598	4.23661	3.56182	2.63348	4.29804	1.06362	0.777009	0.995378
Q8N6T3-2	2.54238	2.2143	2.87045	2.57761	2.24953	2.90569	1.03586	0.843326	0.995378
P62330	5.20168	4.82192	5.58144	5.25074	4.87098	5.6305	1.05029	0.812273	0.995378
P46063	6.73557	3.65461	9.34567	7.54984	3.51599	9.22956	-1.11972	0.721017	0.995378
Q9Y4W2	4.06998	0.787448	5.84741	4.25418	0.971647	6.03161	1.20226	0.643455	0.995378
O43852-3	5.07508	4.43472	5.71544	4.99542	4.35507	5.63578	-1.08292	0.647682	0.995378
P78347	3.62606	2.2176	5.03452	3.57074	2.16228	4.9792	-1.05688	0.753099	0.995378
Q00839-2	5.05973	4.55049	5.56897	5.19672	4.68748	5.70596	1.14681	0.719489	0.995378
Q9UNE7	6.07688	0.933518	9.43089	5.95736	0.814003	9.31137	-1.12695	0.804282	0.995378
O15460	5.33756	0.773251	9.20389	5.29161	0.727295	9.15793	-1.04703	0.783233	0.995378
Q9ULV3	3.51748	2.39057	4.64438	3.73874	2.35857	5.1189	1.24765	0.719125	0.995378
Q8WYA6	4.95042	0.833905	9.06693	5.69863	0.725278	8.97272	-1.09726	0.822202	0.995378
Q15293	4.79715	3.14368	6.45062	4.6743	3.02083	6.32777	-1.13072	0.679423	0.995378
P09001	6.0538	5.80166	6.30593	6.01386	5.76173	6.266	-1.04074	0.82879	0.995378
P62857	5.71017	0.244271	8.9033	5.61709	0.151189	8.81022	-1.09755	0.766569	0.995378
Q9H0W5	6.06165	4.0646	8.0587	5.71973	4.08915	7.35032	-1.40765	0.701402	0.995378
P31153	5.24534	3.36432	6.39787	5.27439	3.39337	6.42693	1.02948	0.822316	0.995378
P49761	7.51419	7.22761	7.80077	7.48082	7.19423	7.7674	-1.03394	0.830374	0.995378
Q13868	4.50891	0.994626	8.02553	4.30737	0.858621	7.89257	-1.14237	0.637604	0.995378
Q8N122	5.86965	5.43999	6.2993	5.72386	5.2942	6.15351	-1.15695	0.651163	0.995378
P42695	6.28317	4.09601	8.47032	6.30128	4.11412	8.48844	1.01828	0.854418	0.995378
P10412	5.91419	5.45844	6.36993	6.0413	5.58102	6.50158	1.1349	0.702426	0.995378
Q9ULT8	4.28049	2.77547	5.65215	4.4753	2.82018	5.70144	1.04953	0.811403	0.995378
P46379-3	4.43699	2.67891	6.45181	4.74361	2.69794	6.47276	1.02092	0.871141	0.995378
P62081	6.57786	4.56182	8.9555	6.55108	4.49049	8.89429	-1.06722	0.837225	0.995378
P62333	5.89495	3.90813	7.88177	5.83564	3.84883	7.82246	-1.0611	0.636068	0.995378
Q5JTH9	4.43789	3.17051	5.19483	4.60911	3.20724	5.24006	1.04042	0.855024	0.995378
Q14677-3	4.65376	2.3395	5.35897	4.0666	2.43384	5.41305	1.05986	0.87039	0.995378
Q92625	8.61436	7.62338	9.60534	8.49673	7.50574	9.48771	-1.12484	0.827159	0.995378
Q96G28-2	6.16878	5.85922	6.47835	6.12036	5.81079	6.42993	-1.04961	0.774097	0.995378
Q9Y6D9	4.78018	2.39605	7.16431	4.72483	2.3407	7.10896	-1.05691	0.798378	0.995378
P43246	5.08887	3.00307	6.51989	5.18393	3.09813	6.61495	1.09972	0.75959	0.995378
Q9Y3A5	5.35304	4.47738	6.1598	5.42181	4.54621	6.22589	1.0712	0.703886	0.995378
P11802	4.87017	4.36393	5.37641	4.81747	4.31123	5.32371	-1.05412	0.848026	0.995378
Q92878-2	4.03815	2.88756	4.84392	3.98615	2.82303	4.78059	-1.06232	0.863076	0.995378
Q96A33	5.23618	4.3358	6.29703	4.9956	3.978	6.19782	-1.30152	0.717777	0.995378
P28749	5.40953	5.11412	5.70495	5.33714	5.04172	5.63255	-1.07508	0.655558	0.995378
Q04721	5.64646	5.11004	6.18287	5.70108	5.16466	6.2375	1.05615	0.851287	0.995378
Q9H0S4	4.57887	2.6206	5.89305	4.8711	2.78162	6.10345	1.22161	0.689583	0.995378
Q00535	4.7892	-0.204797	9.05321	6.26513	-0.280489	8.97827	-1.07777	0.63319	0.995378
Q6NW29	2.83194	1.07723	4.58665	3.15589	1.72318	4.58861	1.38259	0.679947	0.995378
Q9BTT0	3.93606	2.99186	4.88026	4.1231	3.17891	5.0673	1.20568	0.788128	0.995378
Q9H223	3.20082	1.77429	4.62735	3.64359	1.91028	4.80366	1.19657	0.657191	0.995378
P27635	6.67937	2.03525	9.85325	6.89974	2.12974	9.95275	1.10592	0.644903	0.995378
P19367-3	4.7225	1.97743	7.05212	5.13213	2.06793	7.15776	1.11329	0.795162	0.995378
Q9H078-2	5.99885	5.40926	6.58845	6.0578	5.46821	6.6474	1.06072	0.853949	0.995378
Q96I24	4.90867	1.72766	8.0897	4.87666	1.69565	8.05769	-1.03253	0.846955	0.995378
Q96II8-2	5.34348	5.0752	5.61176	5.36859	5.10031	5.63686	1.02542	0.863173	0.995378
Q9NUL7	5.69852	5.2479	6.14914	5.74464	5.29402	6.19526	1.0472	0.85056	0.995378
Q96GM5	4.21905	1.56224	5.97024	4.14427	1.48746	5.89546	-1.07765	0.775436	0.995378
Q14574	7.26622	7.09873	7.4337	7.32513	7.15764	7.49261	1.06068	0.639429	0.995378
P52701	3.5283	2.50026	4.55634	3.34287	2.31483	4.37091	-1.20374	0.741131	0.995378
Q9NYL9	4.52384	4.04794	4.99974	4.41618	3.94028	4.89208	-1.11367	0.679913	0.995378
Q9Y6Y8	4.38304	3.52742	5.23866	4.27416	3.41854	5.12977	-1.11504	0.815015	0.995378
Q9P035	5.25161	0.532125	8.83366	6.08453	0.702816	9.02901	1.21723	0.704728	0.995378
Q15750	3.23768	2.44069	4.03467	2.84793	2.18585	4.03398	-1.14426	0.759622	0.995378
O60256	4.73069	3.72053	5.74086	4.63033	3.62017	5.64049	-1.10557	0.769721	0.995378
Q8NC51	5.0383	4.44627	5.70123	5.01784	4.42581	5.68077	-1.02067	0.852369	0.995378
Q92544	4.2483	-2.57441	11.071	6.90598	-2.74637	10.9096	-1.17389	0.66661	0.995378
P49643	4.01388	1.92587	6.10189	4.08579	1.99779	6.1738	1.07457	0.752537	0.995378
Q02978	7.04902	6.05805	8.04	7.26403	6.27305	8.255	1.23987	0.692066	0.995378
P25786-2	7.55696	6.30939	8.80453	7.51092	6.26335	8.75849	-1.04712	0.733901	0.995378
Q13242	5.5178	2.85177	10.1886	5.59923	2.9332	10.27	1.08484	0.838301	0.995378
Q9ULC4-3	6.09075	4.27349	7.90801	6.37248	4.40312	8.0447	1.14544	0.671367	0.995378
Q9Y4Z0	8.92229	8.5265	9.31808	9.00944	8.61366	9.40523	1.09107	0.687798	0.995378
Q5JSH3	7.85632	2.15825	11.6031	7.4314	2.31856	11.7591	1.16802	0.657799	0.995378
Q6PL18	7.21341	2.23546	10.4833	7.19797	2.22002	10.4678	-1.01556	0.862911	0.995378
Q8TBC4	4.46066	2.78487	6.13646	4.39243	2.71663	6.06823	-1.07062	0.643797	0.995378
P38117-2	5.62846	3.5779	6.93808	5.63289	3.45193	6.8244	-1.11914	0.704881	0.995378
P46783	7.49029	5.80972	9.09879	7.53942	5.85957	9.14797	1.05036	0.632862	0.995378
P49207	5.5103	2.87025	7.0139	5.95961	2.9495	7.13005	1.11114	0.799442	0.995378
O95573	3.1101	2.75558	3.46463	3.03581	2.68129	3.39034	-1.07712	0.701883	0.995378
O00232	5.69087	4.29173	7.09001	5.87471	4.32779	7.12681	1.03756	0.717043	0.995378
P10606	4.19046	3.86812	4.51281	4.29761	3.97527	4.61995	1.1131	0.650519	0.995378
Q6PKG0	4.75114	3.1063	5.93176	4.78614	3.12358	5.95056	1.01816	0.872702	0.995378
Q96IJ6-2	6.67848	2.74527	9.26681	6.62762	2.69441	9.21595	-1.05217	0.842943	0.995378
Q16222	6.7613	-1.21499	12.8044	7.1805	-1.28043	12.7417	-1.06461	0.858333	0.995378
Q9UBB9	4.94809	3.82028	6.0759	4.89881	3.771	6.02662	-1.05051	0.809979	0.995378
P30048	5.49162	3.26329	7.31264	5.78203	3.29064	7.34241	1.0306	0.843267	0.995378
Q9Y696	8.66973	8.39515	8.94431	8.57962	8.30504	8.8542	-1.0943	0.694601	0.995378
P41227	7.10283	5.50197	8.70368	7.14232	5.54146	8.74317	1.04028	0.692206	0.995378
O00273	9.30403	8.878	9.73007	9.39466	8.96863	9.8207	1.09487	0.69765	0.995378
Q92734	4.82705	1.00275	8.65135	4.86633	1.04202	8.69062	1.04006	0.790465	0.995378
Q02809-2	4.63152	2.36742	7.29422	4.79941	2.53531	7.46211	1.1828	0.744821	0.995378
P62854	3.87403	1.21812	6.52993	3.80045	1.14454	6.45635	-1.07636	0.663692	0.995378
Q86X53	6.23461	5.65748	6.81175	6.14987	5.67864	6.6211	-1.08844	0.741371	0.995378
P49916	4.06267	2.6373	4.60584	4.07222	NA	4.3414	-1.18298	0.663853	0.995378
O75175	4.08253	3.6662	4.49887	3.97442	3.55808	4.39075	-1.11418	0.63701	0.995378
Q0VDF9	5.14954	4.97236	5.32672	5.202	5.02527	5.37874	1.05387	0.692059	0.995378
Q9BYD6	4.76143	3.30862	6.14091	4.92584	3.17302	6.01637	-1.13232	0.639963	0.995378
Q96SK2	3.81931	2.51602	5.12259	3.47692	1.88073	5.0731	-1.40831	0.633585	0.995378
P48444	5.09297	3.89947	5.93199	5.02612	3.83261	5.86514	-1.06914	0.801019	0.995378
Q15363	7.23417	7.04328	7.42507	7.20624	7.01534	7.39714	-1.02833	0.852015	0.995378
O60888-2	6.42832	6.02135	6.83528	6.53498	6.12802	6.94194	1.11256	0.633985	0.995378
Q9UHB9	5.54752	3.44633	7.64872	5.47333	3.37213	7.57452	-1.07702	0.660799	0.995378
Q96JG8-4	5.21451	4.45039	5.97863	5.14687	4.38275	5.91099	-1.06998	0.870476	0.995378
P06280	5.94017	3.70935	8.171	5.8519	3.62108	8.08273	-1.09228	0.657368	0.995378
Q9UI09	5.29143	3.8949	6.68796	5.40897	4.26871	6.54923	1.12473	0.848922	0.995378
Q9BSV6	4.68325	3.53858	5.82791	4.93458	3.78991	6.07924	1.28573	0.775338	0.995378
P51665	5.94803	4.19405	7.70201	5.91515	4.16117	7.66913	-1.03343	0.847054	0.995378
P21964	2.41893	1.05658	4.45438	2.93852	1.24677	4.63028	1.24457	0.679588	0.995378
Q13310-3	5.7691	2.14943	8.249	5.79251	2.24028	8.34174	1.09503	0.783716	0.995378
P57737-3	3.8204	2.96224	4.50503	3.29594	2.2976	4.29427	-1.51677	0.721074	0.995378
P63208	6.10452	5.67153	6.53751	6.18694	5.75395	6.61993	1.08592	0.799048	0.995378
Q8IZP0	1.9952	0.25434	3.73605	1.69006	-0.442043	3.82217	-1.35681	0.747576	0.995378
P55196-5	6.05791	4.72266	7.39316	5.74046	4.67517	7.35495	-1.04958	0.79766	0.995378
Q9BQ75	5.23728	4.60056	5.87401	5.07662	4.4399	5.71335	-1.17428	0.646326	0.995378
P37840	5.05847	3.52153	6.59541	5.14858	3.61165	6.68553	1.0943	0.766563	0.995378
Q9H2J4	3.88728	3.75485	4.01971	3.85893	3.7265	3.99136	-1.02875	0.774756	0.995378
Q15691	2.8333	2.10326	3.7759	3.33427	2.18324	4.4853	1.48471	0.715743	0.995378
Q9NRW7	3.83956	1.9044	5.15348	3.36293	1.75053	4.99428	-1.21568	0.778151	0.995378
A1L0T0	4.29486	3.42678	5.16294	4.10873	3.24065	4.9768	-1.20458	0.695421	0.995378
O96000	5.19296	2.96738	7.41854	5.26168	3.0361	7.48726	1.07113	0.681023	0.995378
P19784	4.78693	4.55567	5.01819	4.75997	4.52871	4.99123	-1.02733	0.830171	0.995378
O94905	5.62742	5.38745	5.86739	5.59982	5.35985	5.83979	-1.02798	0.832437	0.995378
Q9Y3B4	5.45648	4.79444	6.11852	5.23193	4.69016	6.05766	-1.15151	0.690253	0.995378
O15305	5.07494	4.79996	5.34993	5.02108	4.74609	5.29606	-1.05534	0.720118	0.995378
Q9Y262	5.86542	0.510734	9.19767	5.77828	0.430806	9.11775	-1.07255	0.713007	0.995378
Q16891-4	3.50111	3.21301	3.78922	3.46355	3.17545	3.75166	-1.03828	0.810608	0.995378
P49458	6.50034	4.35669	8.64404	7.18707	4.7564	9.61842	1.98721	0.685381	0.995378
Q9BS26	5.07296	3.28111	6.86481	4.92647	3.13462	6.71832	-1.15776	0.826783	0.995378
O14981	6.12756	4.74889	7.21638	6.20761	4.80653	7.28164	1.06737	0.84671	0.995378
P18887	4.55799	4.1803	4.93567	4.50625	4.12856	4.88394	-1.0531	0.80128	0.995378
Q9P0P0	3.71954	2.47667	4.9624	3.46519	2.4504	4.47998	-1.28962	0.648651	0.995378
O15320-5	5.02214	4.44556	5.59871	4.95638	4.37981	5.53296	-1.06796	0.833815	0.995378
P61163	4.36332	2.46585	5.95385	4.41281	2.51424	6.00222	1.04902	0.842634	0.995378
Q9HD47	6.00817	5.79855	6.21779	5.9727	5.76308	6.18232	-1.0361	0.756434	0.995378
Q16643-3	4.90802	0.927485	8.88856	5.01464	1.0341	8.99518	1.11251	0.818113	0.995378
Q5VTR2	4.33796	1.47774	6.17948	4.52053	1.36026	6.07288	-1.10571	0.786481	0.995378
P52429	4.51979	3.68521	5.35437	4.39759	3.37544	5.41973	-1.12998	0.787436	0.995378
P35658-5	4.59459	3.58244	5.79139	4.67995	3.66781	5.87676	1.08912	0.733174	0.995378
Q9NUQ8	4.78494	4.38605	5.18383	4.86278	4.46388	5.26167	1.08094	0.721145	0.995378
Q9UJX3	5.16939	4.64345	5.69532	5.23988	4.71394	5.76581	1.07303	0.805453	0.995378
P10155	5.88298	5.33694	6.23819	5.97845	5.4324	6.37168	1.10017	0.708355	0.995378
P60953	4.9704	0.866445	7.53928	4.88945	0.784303	7.45703	-1.08881	0.812569	0.995378
Q8IZ21-2	7.79829	7.55186	8.04472	7.73812	7.49169	7.98455	-1.06202	0.656701	0.995378
Q70UQ0-4	5.60522	0.761267	10.4492	5.6571	0.813144	10.501	1.05325	0.8257	0.995378
P28070	4.6134	3.33843	5.88838	4.69994	3.1496	5.74019	-1.14947	0.727414	0.995378
Q9UHG3	4.38047	-3.92691	11.4165	6.87035	-3.98035	11.3644	-1.05324	0.688128	0.995378
O43847-2	4.46502	3.87233	5.30492	4.71743	3.97188	5.40828	1.10518	0.833952	0.995378
O43709-3	5.9219	5.52436	6.31944	6.06465	5.6671	6.46219	1.15344	0.632529	0.995378
Q02818	6.56226	6.24722	6.87731	6.53204	6.217	6.84709	-1.03068	0.8598	0.995378
Q96I59	3.1673	-1.12355	7.45815	3.56425	-0.726595	7.8551	1.48728	0.804807	0.995378
Q12846	6.74642	6.00996	7.48288	6.91465	6.1782	7.65111	1.18321	0.760152	0.995378
P13073	6.57325	0.00849354	11.5471	6.68737	0.12261	11.6612	1.12088	0.697218	0.995378
Q99575	5.26726	0.237991	10.2965	5.24255	0.213281	10.2718	-1.02502	0.834476	0.995378
Q96PU8	2.48898	1.06969	3.90828	2.65596	0.917684	4.39424	1.18173	0.828063	0.995378
O75394	5.67786	5.31058	6.04515	5.58891	5.22163	5.95619	-1.09303	0.659244	0.995378
Q01085-2	3.96341	3.42902	4.4978	4.04944	3.51504	4.58383	1.08984	0.767772	0.995378
Q9H910-3	2.68843	1.89417	3.48269	2.54876	1.576	3.52152	-1.14989	0.746801	0.995378
Q13126-2	7.18322	5.57486	8.79158	7.29241	5.68406	8.90077	1.11537	0.683314	0.995378
Q96MU7	7.17083	6.88379	7.45786	7.13584	6.84881	7.42288	-1.03561	0.822631	0.995378
P67812-3	3.26841	2.84965	3.68717	3.35544	2.93668	3.7742	1.09093	0.70416	0.995378
Q9Y6M7-7	6.23839	5.78032	6.69647	6.18559	5.72752	6.64367	-1.05422	0.832063	0.995378
Q9BUQ8	5.72456	4.27269	6.85586	5.69481	4.24295	6.82612	-1.03019	0.827682	0.995378
Q6P1M0	5.18596	1.48093	8.89098	5.51548	1.81046	9.2205	1.39031	0.812071	0.995378
Q9H7D7	2.85609	1.40731	4.05714	2.9421	1.71372	4.49797	1.49339	0.730632	0.995378
O00560	5.74744	5.50594	5.98894	5.69719	5.45569	5.93869	-1.05153	0.703847	0.995378
P55199	3.83725	3.0295	4.645	3.67236	2.68308	4.66165	-1.17926	0.708748	0.995378
Q96ED9	7.70581	7.40756	8.00406	7.75274	7.45449	8.05099	1.04805	0.772807	0.995378
Q9Y597	5.75285	5.42135	6.08436	5.81476	5.48326	6.14627	1.06387	0.732455	0.995378
Q9UK76-2	5.73612	0.53662	10.9356	6.65695	0.380704	10.7906	-1.13856	0.73896	0.995378
Q99747	1.43164	0.577351	2.28593	1.50676	0.460474	2.55304	1.07801	0.870793	0.995378
Q08AM6	2.5036	1.6247	3.3825	2.34933	1.63171	3.06695	-1.1668	0.69446	0.995378
P16615	3.71627	0.108224	7.32431	3.82453	0.216484	7.43256	1.11434	0.697259	0.995378
P05386	4.41713	3.01856	6.2973	4.85396	3.18346	7.15539	1.65225	0.741421	0.995378
Q13888	2.70696	1.97265	3.44127	2.53875	1.80443	3.27306	-1.18319	0.676196	0.995378
Q9HAB8	2.86203	0.951789	4.77227	3.05274	1.1425	4.96298	1.21011	0.790006	0.995378
Q14738	3.79984	3.56919	4.03049	3.7597	3.52905	3.99035	-1.04096	0.749803	0.995378
P62304	6.85597	-1.30291	10.2598	6.36327	-1.10271	10.4327	1.18941	0.698547	0.995378
P46976	5.74715	4.95115	6.42682	5.67707	4.88107	6.35673	-1.07259	0.749799	0.995378
Q9BTX1	5.40221	4.14878	6.65565	5.6737	4.78739	6.56002	1.31192	0.754471	0.995378
Q5VW36	3.77405	3.20135	4.34676	3.84351	3.2708	4.41622	1.07192	0.82351	0.995378
Q86YV9	4.1947	3.23794	5.15145	4.1358	3.17904	5.09255	-1.06067	0.868708	0.995378
Q99661	4.6067	3.98153	5.23188	4.6358	4.01062	5.26098	1.02952	0.804672	0.995378
Q6SJ96	6.78005	6.42633	7.13377	6.85542	6.5017	7.20914	1.07828	0.697189	0.995378
P60660	4.84678	1.54468	8.14888	4.7933	1.4912	8.0954	-1.05493	0.86777	0.995378
O43665-3	3.71221	2.57214	4.85229	3.82286	2.42656	5.21916	1.117	0.857609	0.995378
Q3ZCQ8-2	5.47919	5.17778	5.78054	5.54867	5.24726	5.85002	1.07195	0.739405	0.995378
Q13017	3.22227	2.91045	3.53409	3.17872	2.8669	3.49055	-1.04451	0.797531	0.995378
P84098	4.97678	4.44956	5.504	4.86949	4.34227	5.39671	-1.11325	0.709931	0.995378
P11216	5.69161	5.43568	5.94753	5.65875	5.40282	5.91467	-1.0334	0.813415	0.995378
P11413-2	4.80825	2.11337	7.50314	4.87345	2.17857	7.56834	1.06738	0.797085	0.995378
P01111	3.87274	3.64272	4.10277	3.85065	3.62062	4.08068	-1.02234	0.859628	0.995378
P0CG08	1.72174	-0.266172	3.70965	1.42154	-0.566375	3.40945	-1.35013	0.691017	0.995378
Q9P2I0	3.64789	2.88783	4.71436	3.79823	2.93892	4.7597	1.06122	0.831751	0.995378
P48735	6.68222	6.34887	7.01557	6.73622	6.40287	7.06956	1.05548	0.766395	0.995378
Q9H4A3-7	3.99702	3.07321	4.92084	3.86981	2.73837	5.00125	-1.13566	0.799655	0.995378
Q9Y679	6.08993	0.0366614	11.2191	6.26098	0.207714	11.3902	1.18322	0.692962	0.995378
P07305	6.31427	4.70904	7.91949	6.35424	4.74902	7.95947	1.04079	0.713812	0.995378
Q99717	5.71884	0.805298	8.95318	5.80448	0.884722	9.034	1.06035	0.812078	0.995378
Q9C0I3	6.18055	5.97414	6.38696	6.13521	5.9288	6.34162	-1.04638	0.688513	0.995378
Q8TD19	9.10537	8.64874	9.562	9.05382	8.59719	9.51045	-1.0529	0.835454	0.995378
Q8N584	5.17	4.63694	5.70307	5.10307	4.57	5.63613	-1.06923	0.817412	0.995378
Q3V6T2	3.82777	3.44398	4.21156	3.79075	3.40696	4.17454	-1.03771	0.859025	0.995378
Q9HCE5	4.97668	4.59505	5.3583	5.06452	4.68289	5.44615	1.09182	0.674746	0.995378
Q13642-4	4.73196	3.98086	5.48307	4.65936	3.90826	5.41047	-1.0753	0.858733	0.995378
P16278	4.15205	2.40211	5.902	3.87001	1.72677	6.01325	-1.32584	0.766937	0.995378
P40616	8.85772	8.48426	9.23118	8.91063	8.53717	9.28409	1.05433	0.794687	0.995378
O95721	2.40013	1.78729	3.01296	2.5244	1.77383	3.27497	1.13233	0.826613	0.995378
P11171	5.76421	3.7928	7.73562	5.80074	3.82933	7.77215	1.0372	0.784285	0.995378
O75934	2.73322	2.02997	3.59491	2.57955	1.96949	3.30475	-1.18579	0.747528	0.995378
O60216	5.75023	5.15232	6.39923	5.51561	5.03678	6.29319	-1.11959	0.669296	0.995378
Q12965	6.12418	5.71325	6.53512	6.03434	5.6234	6.44527	-1.09401	0.689848	0.995378
Q92843-2	7.16648	5.78688	8.5461	7.06686	5.68725	8.44647	-1.10476	0.716239	0.995378
Q92530	4.30723	3.73455	4.87991	4.247	3.67432	4.81968	-1.06208	0.8465	0.995378
Q8WVE0	4.69573	4.39256	4.9989	4.75802	4.45485	5.0612	1.06427	0.707295	0.995378
Q14320	5.48006	5.03299	5.92713	5.53444	5.08737	5.98151	1.05589	0.822985	0.995378
O95989	2.48081	1.68074	3.28088	2.40617	1.6061	3.20624	-1.07749	0.803236	0.995378
O94760	2.34637	0.498639	4.19409	2.18109	-0.0819068	4.44408	-1.17972	0.868596	0.995378
P49406	6.01883	4.97327	7.06438	6.13273	4.85219	7.41327	1.12065	0.840507	0.995378
Q66K14	4.10373	3.60158	4.60588	4.15942	3.65727	4.66157	1.05727	0.838299	0.995378
P55212	5.05133	4.51062	5.59205	4.99543	4.45472	5.53614	-1.05749	0.849064	0.995378
Q9BRP4	5.54732	5.26553	5.82911	5.47477	5.19298	5.75655	-1.07525	0.639804	0.995378
P49257	5.31621	0.690773	9.94164	6.23194	0.647666	9.9009	-1.04133	0.819784	0.995378
Q9Y221	4.64319	4.13373	5.15265	4.68681	4.17735	5.19627	1.04459	0.818838	0.995378
Q8N5M9	2.57566	1.75602	3.3953	2.69058	1.68673	3.69443	1.12179	0.796131	0.995378
Q9Y4E8	6.41421	6.12688	6.70155	6.36445	6.07712	6.65178	-1.05102	0.750946	0.995378
Q9UNH7	3.79942	-1.11948	7.96745	4.20028	-1.28488	7.80825	-1.17173	0.657088	0.995378
Q96GM8	6.61124	6.00473	7.21776	6.76349	6.15697	7.37001	1.16445	0.647974	0.995378
Q96FN9	5.6346	4.41934	6.84985	5.35752	4.14227	6.57278	-1.31926	0.677603	0.995378
Q53H12	2.55427	2.23403	2.87451	2.52158	2.12937	2.9138	-1.03323	0.850383	0.995378
Q9NYV4	3.29181	-1.58554	7.42545	4.00329	-1.49073	7.52848	1.08956	0.81018	0.995378
Q8TCC3-2	6.21396	6.03577	6.39215	6.1799	6.0017	6.35809	-1.03465	0.726493	0.995378
O95625	4.92011	4.40542	5.4348	4.98834	4.47365	5.50302	1.07061	0.807513	0.995378
Q9NNW5	6.20233	5.8801	6.52455	6.25119	5.92897	6.57341	1.05007	0.780755	0.995378
P47712	4.76036	4.39304	5.12768	4.69653	4.32922	5.06385	-1.06591	0.750165	0.995378
Q15388	6.43775	6.14369	6.73181	6.37808	6.08402	6.67214	-1.06149	0.710679	0.995378
P86790	4.09994	3.86753	4.33235	4.12572	3.89331	4.35813	1.02611	0.838291	0.995378
P55036	3.89015	2.83546	4.94483	3.72212	2.4304	5.01384	-1.18297	0.769504	0.995378
Q9UMY4	3.73766	1.03706	6.43827	3.33011	0.629505	6.03072	-1.50313	0.691209	0.995378
P48556	6.23433	5.1276	7.63196	6.17634	5.06961	7.57397	-1.05971	0.703992	0.995378
Q5T280	6.65122	6.40294	6.89951	6.70563	6.45734	6.95391	1.05591	0.689237	0.995378
Q13123	6.20092	2.27811	10.1237	6.2826	2.35978	10.2054	1.0851	0.705355	0.995378
O15260	3.66686	3.15289	4.18082	3.61786	3.10389	4.13182	-1.05022	0.860636	0.995378
Q12769	2.52156	1.86077	3.18236	2.62024	1.95945	3.28104	1.10371	0.783962	0.995378
P21912	4.442	3.20955	5.67444	5.06621	3.30636	5.82452	1.16654	0.653856	0.995378
P06865	5.51614	5.22655	5.80572	5.55387	5.26428	5.84346	1.03845	0.810717	0.995378
Q9UHY7	5.58628	4.87601	6.29656	5.71338	5.00311	6.42365	1.13552	0.743088	0.995378
Q9C0D2-3	6.43626	6.16502	6.70749	6.48931	6.21808	6.76055	1.05449	0.720495	0.995378
Q9HB09	5.06315	-0.418108	10.5444	5.55457	0.0733046	11.0358	1.63462	0.810617	0.995378
O95376	1.76614	-0.636644	4.16893	1.37592	-1.02687	3.7787	-1.47731	0.670166	0.995378
Q9H1X3-3	5.07157	4.01491	6.12824	5.14232	4.08566	6.19898	1.07331	0.768887	0.995378
P41279	5.10722	4.72366	5.49079	5.02571	4.64215	5.40928	-1.08492	0.697951	0.995378
Q8WTS6	3.49635	1.96499	5.02771	3.72001	2.18865	5.25137	1.25064	0.788557	0.995378
Q9HCE1	6.27749	5.50468	6.77238	5.96296	5.39896	6.6775	-1.11122	0.835193	0.995378
Q9GZS1	5.94247	5.41087	6.47407	5.81114	5.27954	6.34274	-1.14034	0.65303	0.995378
Q96MX6	3.85845	3.45161	4.2653	3.96239	3.55555	4.36923	1.10953	0.642323	0.995378
Q8WUQ7-2	5.53715	5.31311	5.76119	5.49616	5.27213	5.7202	-1.04184	0.737626	0.995378
O75351	7.0822	6.85732	7.30709	7.03698	6.81209	7.26186	-1.04627	0.713107	0.995378
Q9BX40	4.78373	4.38169	5.18577	4.73591	4.33387	5.13794	-1.04899	0.826812	0.995378
Q9UEE9	6.16141	4.84927	7.47356	5.94645	4.87508	7.01781	-1.23982	0.713387	0.995378
P00403	3.70294	2.53154	4.53885	3.8405	2.66297	4.62109	1.06941	0.836941	0.995378
O14602	8.59289	8.3014	8.88439	8.63991	8.34841	8.9314	1.04814	0.767331	0.995378
Q9Y388	5.47378	5.05776	5.88981	5.39625	4.98022	5.81228	-1.08062	0.732984	0.995378
P03928	7.15331	6.96682	7.33979	7.12545	6.93897	7.31194	-1.02825	0.783909	0.995378
P27105	3.56856	3.22682	3.91029	3.60886	3.26712	3.95059	1.04112	0.828283	0.995378
[truncated: 281 more rows]

## Sheet: FC 1.5 adjpval 0.1
Uniprot	CTRL.mean	CTRL.cil	CTRL.ciu	ADAT2 KD.mean	ADAT2 KD.cil	ADAT2 KD.ciu	FC	pvalue	adj.pvalue	Gene Name
P00918	4.86968	2.10197	7.63739	2.8458	-1.0755	4.47468	-23.5952	1.02307e-05	0.00777534	CA2	Carbonic anhidrase 2
Q9HBK9	5.44879	5.25696	5.64062	4.43668	4.24485	4.62852	-2.75139	2.76976e-05	0.00902151	AS3MT	Arsenite methyltransferase
Q9NUQ9	7.22993	0.997777	12.5084	7.30348	0.355942	11.8668	-1.89948	0.000118818	0.0338632	CYRB	CYFIP-related Rac1 interactor B
P36871	5.13211	4.02257	6.30339	4.64223	3.53269	5.8135	-1.63213	1.78875e-05	0.0084815	PGM1	Phosphoglucomutase-1
Q9NZ45	5.89626	3.58963	8.20291	5.44012	3.13348	7.74677	-1.57797	0.000371948	0.084804	CISD1	CDGSH iron-sulfur domain-containing protein 1
Q16658	5.02244	1.8838	8.16108	5.4776	2.33896	8.61624	1.57643	0.000231364	0.0586122	FSCN1	Fascin
P21333	4.98636	4.04621	5.30796	5.68381	4.79196	6.05352	2.10697	1.86717e-11	4.25715e-08	FLNA	Filamin-A
