# Supplementary material for: Human tRNAs with inosine 34 are essential to efficiently translate eukarya-specific low-complexity proteins
Source: Nucleic Acids Res. 2021 Jun 14;49(12):7011–34. doi: 10.1093/nar/gkab461 (PMC8266599; doi:10.1093/nar/gkab461)
Supplement: gkab461_Supplemental_Files [file gkab461_supplemental_files.zip › 2021_Torres NAR_Table S4.xlsx]

## Sheet: All Data
EntrezID	EnsemblGene	Symbol	GeneName	TOTAL log2FoldChange	padj	rej.010	HP log2FoldChange	padj	rej.010
9625	ENSG00000181409	AATK	apoptosis associated tyrosine kinase	-0.489398	0.431901	0	-0.702836	0.0592549	-1
20	ENSG00000107331	ABCA2	ATP binding cassette subfamily A member 2	-0.209694	0.830512	0	-0.596839	0.0187728	-1
11194	ENSG00000197150	ABCB8	ATP binding cassette subfamily B member 8	-0.28396	0.577468	0	-0.698101	0.00170614	-1
9619	ENSG00000160179	ABCG1	ATP binding cassette subfamily G member 1	-0.786205	0.0808247	-1	-0.860176	0.0262623	-1
64137	ENSG00000172350	ABCG4	ATP binding cassette subfamily G member 4	-1.08203	0.00993293	-1	-0.735199	0.0935043	-1
63874	ENSG00000100439	ABHD4	abhydrolase domain containing 4	-0.39094	0.490397	0	-0.642504	0.0432199	-1
84532	ENSG00000154930	ACSS1	acyl-CoA synthetase short chain family member 1	-0.640362	0.0761145	-1	-0.636044	0.0665268	-1
59	ENSG00000107796	ACTA2	actin, alpha 2, smooth muscle, aorta	-0.799614	0.443686	0	-1.08006	0.0822017	-1
134637	ENSG00000189007	ADAT2	adenosine deaminase, tRNA specific 2	-0.134359	0.998872	0	-0.991597	0.0539066	-1
117	ENSG00000078549	ADCYAP1R1	ADCYAP receptor type I	-0.656442	0.0787071	-1	-0.975716	0.000493724	-1
25960	ENSG00000020181	ADGRA2	adhesion G protein-coupled receptor A2	-0.72847	0.0217456	-1	-0.879849	0.00139387	-1
575	ENSG00000181790	ADGRB1	adhesion G protein-coupled receptor B1	-2.88209	6.19883e-05	-1	-2.35671	3.48434e-05	-1
576	ENSG00000121753	ADGRB2	adhesion G protein-coupled receptor B2	-0.600062	0.142042	0	-0.834401	0.00768043	-1
116986	ENSG00000135439	AGAP2	ArfGAP with GTPase domain, ankyrin repeat and PH domain 2	-0.938819	0.0268137	-1	-0.798308	0.0431883	-1
51390	ENSG00000146416	AIG1	androgen induced 1	-0.683138	0.0435244	-1	-0.616606	0.0846194	-1
389658	ENSG00000196711	ALKAL1	ALK and LTK ligand 1	-2.42992	0.00307163	-1	-2.04464	0.0176631	-1
154796	ENSG00000126016	AMOT	angiomotin	-4.73193	1.63951e-47	-1	-4.20733	1.40109e-31	-1
286	ENSG00000029534	ANK1	ankyrin 1	-2.69312	0.000327353	-1	-2.77399	0.0093922	-1
284615	ENSG00000272031	ANKRD34A	ankyrin repeat domain 34A	0.0844453	0.998872	0	-1.19983	0.000162123	-1
8862	ENSG00000171388	APLN	apelin	-1.62097	1.18019e-06	-1	-1.66508	1.67533e-10	-1
367	ENSG00000169083	AR	androgen receptor	-4.46242	1.23812e-16	-1	-4.41383	0.000146894	-1
115703	ENSG00000004777	ARHGAP33	Rho GTPase activating protein 33	-0.392676	0.547446	0	-0.798031	0.00765278	-1
80728	ENSG00000147799	ARHGAP39	Rho GTPase activating protein 39	-0.796428	0.0225292	-1	-0.716971	0.0438088	-1
396	ENSG00000141522	ARHGDIA	Rho GDP dissociation inhibitor alpha	-0.411856	0.50087	0	-0.769525	0.0236273	-1
50649	ENSG00000136002	ARHGEF4	Rho guanine nucleotide exchange factor 4	-0.623761	0.0302508	-1	-0.773852	0.00335341	-1
55701	ENSG00000165801	ARHGEF40	Rho guanine nucleotide exchange factor 40	-0.334556	0.559219	0	-0.697073	0.00973643	-1
9459	ENSG00000129675	ARHGEF6	Rac/Cdc42 guanine nucleotide exchange factor 6	-2.19318	4.69267e-10	-1	-2.41453	3.50549e-09	-1
8874	ENSG00000102606	ARHGEF7	Rho guanine nucleotide exchange factor 7	-0.588527	0.0110269	-1	-0.643217	0.00629855	-1
138715	ENSG00000205143	ARID3C	AT-rich interaction domain 3C	-0.487379	0.905777	0	-1.19036	0.0662872	-1
83734	ENSG00000152348	ATG10	autophagy related 10	-0.343777	0.683822	0	-0.79178	0.0767028	-1
10632	ENSG00000167283	ATP5L	ATP synthase, H+ transporting, mitochondrial Fo complex subunit G	-0.661106	0.247363	0	-0.888721	0.0464964	-1
51382	ENSG00000100554	ATP6V1D	ATPase H+ transporting V1 subunit D	-0.49725	0.229646	0	-0.602172	0.0981677	-1
540	ENSG00000123191	ATP7B	ATPase copper transporting beta	-1.24541	0.000214356	-1	-1.07172	0.00490764	-1
91647	ENSG00000171953	ATPAF2	ATP synthase mitochondrial F1 complex assembly factor 2	-0.518412	0.291792	0	-0.88592	0.00557238	-1
57099	ENSG00000169857	AVEN	apoptosis and caspase activation inhibitor	-0.846287	0.0238886	-1	-0.83467	0.0229186	-1
338707	ENSG00000182272	B4GALNT4	beta-1,4-N-acetyl-galactosaminyltransferase 4	-0.681096	0.14279	0	-0.845818	0.0283538	-1
23621	ENSG00000186318	BACE1	beta-secretase 1	-0.69264	0.000988026	-1	-0.80825	9.24577e-05	-1
25825	ENSG00000182240	BACE2	beta-site APP-cleaving enzyme 2	-0.567295	0.221238	0	-0.825731	0.0176631	-1
572	ENSG00000002330	BAD	BCL2 associated agonist of cell death	-0.914569	0.0707824	-1	-1.24439	0.00174978	-1
274	ENSG00000136717	BIN1	bridging integrator 1	-0.624335	0.190673	0	-0.85116	0.0187293	-1
54841	ENSG00000134897	BIVM	basic, immunoglobulin-like variable motif containing	-0.729278	0.154694	0	-0.986717	0.0842463	-1
650	ENSG00000125845	BMP2	bone morphogenetic protein 2	-0.907356	0.0877973	-1	-1.10573	0.0494689	-1
91653	ENSG00000144857	BOC	BOC cell adhesion associated, oncogene regulated	-0.683623	0.0494039	-1	-0.681256	0.0435941	-1
666	ENSG00000176720	BOK	BOK, BCL2 family apoptosis regulator	-0.175896	0.995148	0	-0.876842	0.0355896	-1
55643	ENSG00000133243	BTBD2	BTB domain containing 2	-0.267215	0.900902	0	-0.775174	0.0812054	-1
113246	ENSG00000111678	C12orf57	chromosome 12 open reading frame 57	-0.477083	0.591917	0	-0.899544	0.0460911	-1
148223	ENSG00000119559	C19orf25	chromosome 19 open reading frame 25	-0.502535	0.423706	0	-0.897735	0.017185	-1
65265	ENSG00000182307	C8orf33	chromosome 8 open reading frame 33	-0.619455	0.0234933	-1	-0.714981	0.0045162	-1
116328	ENSG00000165084	C8orf34	chromosome 8 open reading frame 34	-1.40057	0.035383	-1	-2.00087	0.00898143	-1
541565	ENSG00000241852	C8orf58	chromosome 8 open reading frame 58	-0.507945	0.277618	0	-0.706954	0.0289938	-1
414919	ENSG00000213563	C8orf82	chromosome 8 open reading frame 82	-0.775484	0.146225	0	-1.1227	0.00588499	-1
760	ENSG00000104267	CA2	carbonic anhydrase 2	-3.97418	6.17237e-40	-1	-3.61653	3.5106e-32	-1
50632	ENSG00000130643	CALY	calcyon neuron specific vesicular protein	-1.46587	0.0129788	-1	-1.5068	0.00206649	-1
55871	ENSG00000172785	CBWD1	COBW domain containing 1	-0.757384	0.0666353	-1	-1.05032	0.0145007	-1
81602	ENSG00000102543	CDADC1	cytidine and dCMP deaminase domain containing 1	-1.16258	2.28177e-05	-1	-0.913385	0.0597989	-1
1026	ENSG00000124762	CDKN1A	cyclin dependent kinase inhibitor 1A	-0.609576	0.130669	0	-0.964436	0.00122349	-1
1031	ENSG00000123080	CDKN2C	cyclin dependent kinase inhibitor 2C	-0.741093	0.00458979	-1	-0.932756	8.48598e-05	-1
79019	ENSG00000100162	CENPM	centromere protein M	-0.583212	0.375387	0	-0.857422	0.0582699	-1
201161	ENSG00000166582	CENPV	centromere protein V	-1.54315	2.97447e-06	-1	-1.75423	3.44428e-08	-1
64781	ENSG00000100422	CERK	ceramide kinase	-0.637542	0.0513921	-1	-0.595307	0.080908	-1
79094	ENSG00000128965	CHAC1	ChaC glutathione specific gamma-glutamylcyclotransferase 1	-0.569586	0.17839	0	-1.12012	3.37856e-05	-1
79643	ENSG00000176108	CHMP6	charged multivesicular body protein 6	-0.611455	0.429124	0	-0.956161	0.0539315	-1
26586	ENSG00000136108	CKAP2	cytoskeleton associated protein 2	-1.3769	0.0902612	-1	-1.7284	0.0164888	-1
1203	ENSG00000102805	CLN5	CLN5, intracellular trafficking protein	-0.973641	4.52815e-08	-1	-0.842568	1.64141e-05	-1
171425	ENSG00000125246	CLYBL	citrate lyase beta like	-1.015	0.209754	0	-1.42904	0.023976	-1
254263	ENSG00000174871	CNIH2	cornichon family AMPA receptor auxiliary protein 2	-0.923841	0.179307	0	-1.52492	0.00213868	-1
285888	ENSG00000146910	CNPY1	canopy FGF signaling regulator 1	-2.37204	0.00106443	-1	-2.96239	0.000344563	-1
1280	ENSG00000139219	COL2A1	collagen type II alpha 1 chain	-1.96496	5.42998e-12	-1	-1.91714	4.44021e-11	-1
1289	ENSG00000130635	COL5A1	collagen type V alpha 1 chain	-0.974899	0.0108998	-1	-1.03162	0.00574123	-1
23127	ENSG00000198756	COLGALT2	collagen beta(1-O)galactosyltransferase 2	-0.660639	0.11034	0	-0.714317	0.0923721	-1
28991	ENSG00000170619	COMMD5	COMM domain containing 5	-0.385194	0.623934	0	-0.847141	0.0156865	-1
170622	ENSG00000188243	COMMD6	COMM domain containing 6	-1.17484	0.0107298	-1	-1.03524	0.0387526	-1
9167	ENSG00000115944	COX7A2L	cytochrome c oxidase subunit 7A2 like	-0.214006	0.899948	0	-0.612478	0.0832693	-1
29894	ENSG00000071894	CPSF1	cleavage and polyadenylation specific factor 1	-0.402319	0.222434	0	-0.597679	0.0146666	-1
1382	ENSG00000143320	CRABP2	cellular retinoic acid binding protein 2	-0.016691	0.998872	0	-0.927385	0.00715065	-1
1384	ENSG00000095321	CRAT	carnitine O-acetyltransferase	-0.373728	0.598036	0	-0.617056	0.0995738	-1
1421	ENSG00000118231	CRYGD	crystallin gamma D	-0.945369	0.00395585	-1	-1.23076	2.4874e-06	-1
51084	ENSG00000165475	CRYL1	crystallin lambda 1	-8.61191	5.00286e-10	-1	-9.96982	1.82842e-13	-1
27254	ENSG00000172346	CSDC2	cold shock domain containing C2	-1.89628	0.0792317	-1	-1.78584	0.00126386	-1
1464	ENSG00000173546	CSPG4	chondroitin sulfate proteoglycan 4	-1.97811	4.05357e-06	-1	-1.38168	0.000112297	-1
56998	ENSG00000178585	CTNNBIP1	catenin beta interacting protein 1	-0.612223	0.152313	0	-0.869019	0.00853029	-1
8451	ENSG00000139842	CUL4A	cullin 4A	-0.67583	0.000662747	-1	-0.673735	0.00201222	-1
143884	ENSG00000152404	CWF19L2	CWF19 like 2, cell cycle control (S. pombe)	-0.67449	0.0381578	-1	-1.15036	0.0179738	-1
6387	ENSG00000107562	CXCL12	C-X-C motif chemokine ligand 12	-9.82082	2.65739e-13	-1	-8.74062	1.67533e-10	-1
220002	ENSG00000162144	CYB561A3	cytochrome b561 family member A3	-0.441462	0.519511	0	-0.874357	0.0146523	-1
1535	ENSG00000051523	CYBA	cytochrome b-245 alpha chain	-6.61646	2.93383e-16	-1	-9.46541	5.03363e-28	-1
1537	ENSG00000179091	CYC1	cytochrome c1	-0.534718	0.182715	0	-0.813734	0.00687503	-1
50626	ENSG00000187954	CYHR1	cysteine and histidine rich 1	-0.466875	0.434335	0	-0.754032	0.0453125	-1
1545	ENSG00000138061	CYP1B1	cytochrome P450 family 1 subfamily B member 1	-1.30861	0.133968	0	-1.91039	0.032534	-1
147906	ENSG00000197380	DACT3	dishevelled binding antagonist of beta catenin 3	-0.351776	0.722524	0	-0.715097	0.0469658	-1
79877	ENSG00000172992	DCAKD	dephospho-CoA kinase domain containing	-0.405251	0.472264	0	-0.643397	0.0610072	-1
1642	ENSG00000167986	DDB1	damage specific DNA binding protein 1	-0.343032	0.541367	0	-0.66903	0.0224238	-1
54541	ENSG00000168209	DDIT4	DNA damage inducible transcript 4	-0.683209	0.0381578	-1	-0.626281	0.0687078	-1
23109	ENSG00000181418	DDN	dendrin	-1.7583	1.18522e-10	-1	-3.36284	3.14129e-42	-1
4921	ENSG00000162733	DDR2	discoidin domain receptor tyrosine kinase 2	-2.30387	5.00673e-06	-1	-2.77479	1.06036e-05	-1
85359	ENSG00000128185	DGCR6L	DiGeorge syndrome critical region gene 6 like	-0.397877	0.791282	0	-0.890912	0.0807402	-1
1606	ENSG00000065357	DGKA	diacylglycerol kinase alpha	-2.22685	2.46529e-07	-1	-2.19221	6.64488e-05	-1
9249	ENSG00000162496	DHRS3	dehydrogenase/reductase 3	-1.7462	4.71327e-06	-1	-1.87178	3.79615e-07	-1
81624	ENSG00000139734	DIAPH3	diaphanous related formin 3	-1.4785	0.0219199	-1	-1.80252	0.0225277	-1
22894	ENSG00000083520	DIS3	DIS3 homolog, exosome endoribonuclease and 3'-5' exoribonuclease	-0.958006	0.242753	0	-1.18358	0.0948111	-1
90871	ENSG00000137038	DMAC1	distal membrane arm assembly complex 1	-0.66063	0.176815	0	-0.956232	0.0103797	-1
5611	ENSG00000102580	DNAJC3	DnaJ heat shock protein family (Hsp40) member C3	-1.19128	0.0229906	-1	-1.28776	0.0145007	-1
3338	ENSG00000110011	DNAJC4	DnaJ heat shock protein family (Hsp40) member C4	-0.523853	0.450413	0	-0.783616	0.0812125	-1
23348	ENSG00000088387	DOCK9	dedicator of cytokinesis 9	-1.16232	0.11034	0	-1.45146	0.0867923	-1
10570	ENSG00000151640	DPYSL4	dihydropyrimidinase like 4	-0.639804	0.0818144	-1	-0.68232	0.044039	-1
151636	ENSG00000163840	DTX3L	deltex E3 ubiquitin ligase 3L	-8.21083	1.13851e-08	-1	-7.2578	1.10911e-06	-1
22873	ENSG00000134874	DZIP1	DAZ interacting zinc finger protein 1	-1.20858	1.41323e-05	-1	-1.14169	0.000358897	-1
84650	ENSG00000123179	EBPL	emopamil binding protein like	-1.28794	0.00018309	-1	-1.36816	4.77479e-05	-1
60401	ENSG00000131080	EDA2R	ectodysplasin A2 receptor	-2.14816	3.15714e-08	-1	-2.38785	1.44725e-06	-1
284361	ENSG00000161671	EMC10	ER membrane protein complex subunit 10	-0.313481	0.76433	0	-0.677073	0.0795795	-1
2016	ENSG00000135638	EMX1	empty spiracles homeobox 1	-0.27013	0.839061	0	-0.788027	0.014251	-1
2020	ENSG00000164778	EN2	engrailed homeobox 2	-0.901935	0.000833286	-1	-0.683025	0.0272543	-1
2067	ENSG00000012061	ERCC1	ERCC excision repair 1, endonuclease non-catalytic subunit	-0.527517	0.432778	0	-0.878899	0.0325911	-1
2098	ENSG00000139684	ESD	esterase D	-1.73103	1.14268e-11	-1	-1.29271	2.34296e-05	-1
2101	ENSG00000173153	ESRRA	estrogen related receptor alpha	-0.326053	0.65842	0	-0.674057	0.0363829	-1
9415	ENSG00000134824	FADS2	fatty acid desaturase 2	-0.681308	0.0274995	-1	-0.721711	0.0134437	-1
144717	ENSG00000198324	FAM109A	family with sequence similarity 109 member A	-0.22989	0.899948	0	-0.66179	0.074016	-1
220108	ENSG00000150510	FAM124A	family with sequence similarity 124 member A	-0.718486	0.0672281	-1	-1.0304	0.00107212	-1
284069	ENSG00000161682	FAM171A2	family with sequence similarity 171 member A2	-0.269039	0.824506	0	-0.711192	0.0295558	-1
116151	ENSG00000124098	FAM210B	family with sequence similarity 210 member B	-0.546992	0.222434	0	-0.690492	0.0812054	-1
157638	ENSG00000168672	FAM84B	family with sequence similarity 84 member B	-4.27877	2.2622e-41	-1	-4.06491	3.51294e-31	-1
10160	ENSG00000152767	FARP1	FERM, ARH/RhoGEF and pleckstrin domain protein 1	-1.6412	2.42923e-08	-1	-1.7474	8.17018e-09	-1
146330	ENSG00000127585	FBXL16	F-box and leucine rich repeat protein 16	-1.03078	0.00352088	-1	-0.968645	0.00644805	-1
26233	ENSG00000182325	FBXL6	F-box and leucine rich repeat protein 6	-0.325988	0.742553	0	-0.642256	0.0995738	-1
2230	ENSG00000137714	FDX1	ferredoxin 1	-0.703419	0.000294218	-1	-0.596856	0.00574123	-1
2263	ENSG00000066468	FGFR2	fibroblast growth factor receptor 2	-0.905332	0.00562249	-1	-0.792692	0.0358367	-1
2261	ENSG00000068078	FGFR3	fibroblast growth factor receptor 3	-0.679636	0.0100565	-1	-1.00843	5.05038e-06	-1
2273	ENSG00000022267	FHL1	four and a half LIM domains 1	-0.648239	0.000294218	-1	-0.705897	5.36751e-05	-1
2281	ENSG00000119782	FKBP1B	FK506 binding protein 1B	-1.07327	0.00657546	-1	-1.40804	7.70772e-05	-1
201163	ENSG00000154803	FLCN	folliculin	-0.613536	0.015204	-1	-0.88998	1.62932e-05	-1
2318	ENSG00000128591	FLNC	filamin C	-2.2402	1.66706e-33	-1	-2.50463	2.89627e-49	-1
23769	ENSG00000126500	FLRT1	fibronectin leucine rich transmembrane protein 1	-1.81466	0.000149665	-1	-1.38441	0.00352142	-1
79672	ENSG00000141560	FN3KRP	fructosamine 3 kinase related protein	-0.57183	0.0830519	0	-0.694813	0.0150017	-1
64838	ENSG00000115226	FNDC4	fibronectin type III domain containing 4	-1.12981	0.00282546	-1	-1.64053	5.88505e-07	-1
252995	ENSG00000160097	FNDC5	fibronectin type III domain containing 5	-1.53692	0.00265467	-1	-1.58288	0.0145007	-1
27023	ENSG00000171956	FOXB1	forkhead box B1	-1.06147	0.192029	0	-1.37678	0.0488131	-1
83786	ENSG00000126391	FRMD8	FERM domain containing 8	0.0712082	0.998872	0	-0.598399	0.0812054	-1
11167	ENSG00000163430	FSTL1	follistatin like 1	-0.927418	0.00726729	-1	-0.699407	0.0896683	-1
53826	ENSG00000137726	FXYD6	FXYD domain containing ion transport regulator 6	-1.14122	0.000474135	-1	-1.5114	1.12939e-07	-1
50486	ENSG00000123689	G0S2	G0/G1 switch 2	-3.19484	4.37057e-09	-1	-2.88573	6.10155e-12	-1
2621	ENSG00000183087	GAS6	growth arrest specific 6	-1.65143	0.000254121	-1	-1.97952	8.66086e-07	-1
140628	ENSG00000130700	GATA5	GATA binding protein 5	-7.42964	3.36908e-07	-1	-8.35475	3.3599e-09	-1
2653	ENSG00000140905	GCSH	glycine cleavage system protein H	-0.331214	0.860317	0	-1.0419	0.0729797	-1
9518	ENSG00000130513	GDF15	growth differentiation factor 15	-0.959876	0.591917	0	-1.49057	0.0225277	-1
9945	ENSG00000131459	GFPT2	glutamine-fructose-6-phosphate transaminase 2	-0.502419	0.0980703	0	-0.643164	0.0574811	-1
87769	ENSG00000134864	GGACT	gamma-glutamylamine cyclotransferase	-1.39295	0.0148035	-1	-1.2384	0.0431883	-1
2700	ENSG00000121743	GJA3	gap junction protein alpha 3	-9.80379	5.26871e-13	-1	-7.12124	9.28757e-07	-1
2706	ENSG00000165474	GJB2	gap junction protein beta 2	-8.19214	7.98364e-09	-1	-7.87876	3.69296e-08	-1
2736	ENSG00000074047	GLI2	GLI family zinc finger 2	-0.859827	0.0235732	-1	-1.07197	0.00256613	-1
2791	ENSG00000127920	GNG11	G protein subunit gamma 11	-1.40093	0.000347705	-1	-1.21012	0.00236116	-1
9570	ENSG00000108433	GOSR2	golgi SNAP receptor complex member 2	-0.421312	0.391008	0	-0.754901	0.0124815	-1
2817	ENSG00000063660	GPC1	glypican 1	-0.511899	0.156811	0	-0.665327	0.0207791	-1
2262	ENSG00000179399	GPC5	glypican 5	-1.34021	0.0399645	-1	-1.54434	0.0695428	-1
10082	ENSG00000183098	GPC6	glypican 6	-0.927745	0.0074105	-1	-0.810631	0.046733	-1
160897	ENSG00000152749	GPR180	G protein-coupled receptor 180	-0.989905	0.110964	0	-1.18315	0.037368	-1
55890	ENSG00000170412	GPRC5C	G protein-coupled receptor class C group 5 member C	-0.31242	0.835724	0	-0.714319	0.0846194	-1
9687	ENSG00000196208	GREB1	growth regulation by estrogen in breast cancer 1	-0.704905	0.0421185	-1	-1.16807	0.00096381	-1
2907	ENSG00000178719	GRINA	glutamate ionotropic receptor NMDA type subunit associated protein 1	-0.497764	0.19586	0	-0.852605	0.00167889	-1
2995	ENSG00000136732	GYPC	glycophorin C (Gerbich blood group)	-2.71143	1.58185e-17	-1	-2.80206	3.23066e-20	-1
3014	ENSG00000188486	H2AFX	H2A histone family member X	-0.487997	0.587582	0	-0.829564	0.0901066	-1
9200	ENSG00000165996	HACD1	3-hydroxyacyl-CoA dehydratase 1	-0.540312	0.552397	0	-0.935418	0.0782397	-1
84264	ENSG00000103253	HAGHL	hydroxyacylglutathione hydrolase like	-0.687507	0.304537	0	-1.03034	0.0189732	-1
9421	ENSG00000113196	HAND1	heart and neural crest derivatives expressed 1	-1.04218	0.00142072	-1	-1.0219	0.00100068	-1
23462	ENSG00000164683	HEY1	hes related family bHLH transcription factor with YRPW motif 1	-1.32931	3.10081e-12	-1	-1.09632	3.22936e-08	-1
23493	ENSG00000135547	HEY2	hes related family bHLH transcription factor with YRPW motif 2	-0.462953	0.17817	0	-0.5952	0.0384646	-1
51236	ENSG00000235173	HGH1	HGH1 homolog	-0.542689	0.0901471	0	-0.881083	0.000256188	-1
3017	ENSG00000158373	HIST1H2BD	histone cluster 1 H2B family member d	-0.609882	0.231963	0	-0.914739	0.0129414	-1
8970	ENSG00000124635	HIST1H2BJ	histone cluster 1 H2B family member j	-0.802835	0.17817	0	-0.926739	0.0461124	-1
8366	ENSG00000278705	HIST1H4B	histone cluster 1 H4 family member b	-1.54471	0.23968	0	-1.8671	0.0461124	-1
8367	ENSG00000276966	HIST1H4E	histone cluster 1 H4 family member e	-1.42252	0.11783	0	-1.98408	0.00771545	-1
440689	ENSG00000203814	HIST2H2BF	histone cluster 2 H2B family member f	-1.26118	0.219858	0	-1.96716	0.00797726	-1
3212	ENSG00000173917	HOXB2	homeobox B2	-0.584679	0.291792	0	-0.748209	0.0969797	-1
3227	ENSG00000123388	HOXC11	homeobox C11	-1.25648	4.76128e-10	-1	-1.11319	8.55194e-09	-1
3297	ENSG00000185122	HSF1	heat shock transcription factor 1	-0.559901	0.144791	0	-0.930009	0.000897436	-1
5654	ENSG00000166033	HTRA1	HtrA serine peptidase 1	-1.32273	0.000715364	-1	-0.971474	0.0297446	-1
3488	ENSG00000115461	IGFBP5	insulin like growth factor binding protein 5	-1.09126	0.00036865	-1	-0.704295	0.0871103	-1
3489	ENSG00000167779	IGFBP6	insulin like growth factor binding protein 6	-0.920093	0.486548	0	-1.66616	0.00249137	-1
196294	ENSG00000148950	IMMP1L	inner mitochondrial membrane peptidase subunit 1	-0.524736	0.870925	0	-1.27678	0.0846194	-1
9118	ENSG00000148798	INA	internexin neuronal intermediate filament protein alpha	-1.71916	8.04632e-07	-1	-1.709	2.25354e-06	-1
3638	ENSG00000186480	INSIG1	insulin induced gene 1	-0.9065	5.9798e-07	-1	-0.818334	1.43429e-05	-1
3843	ENSG00000065150	IPO5	importin 5	-1.1215	0.000241144	-1	-1.07462	0.000854245	-1
122961	ENSG00000165898	ISCA2	iron-sulfur cluster assembly 2	-0.361639	0.689265	0	-0.724356	0.0618564	-1
8516	ENSG00000077943	ITGA8	integrin subunit alpha 8	-2.77395	3.82339e-10	-1	-2.56466	0.000289704	-1
9445	ENSG00000136156	ITM2B	integral membrane protein 2B	-1.45591	1.22669e-07	-1	-1.18948	6.57079e-05	-1
3707	ENSG00000143772	ITPKB	inositol-trisphosphate 3-kinase B	-1.99111	3.38423e-06	-1	-2.49289	4.43734e-12	-1
100137047	ENSG00000243789	JMJD7	jumonji domain containing 7	-0.788444	0.179609	0	-0.877964	0.0582699	-1
9312	ENSG00000182674	KCNB2	potassium voltage-gated channel subfamily B member 2	-1.88039	1.76749e-05	-1	-1.61077	0.0115889	-1
30818	ENSG00000115041	KCNIP3	potassium voltage-gated channel interacting protein 3	-0.496452	0.596837	0	-0.842079	0.0893854	-1
3768	ENSG00000184185	KCNJ12	potassium voltage-gated channel subfamily J member 12	-1.01643	0.000504564	-1	-1.18998	4.15712e-06	-1
3761	ENSG00000168135	KCNJ4	potassium voltage-gated channel subfamily J member 4	-1.20508	0.00695511	-1	-1.2296	0.00204808	-1
60598	ENSG00000124249	KCNK15	potassium two pore domain channel subfamily K member 15	-0.513978	0.914947	0	-1.59443	0.0103797	-1
200845	ENSG00000168301	KCTD6	potassium channel tetramerization domain containing 6	-0.294967	0.884782	0	-0.894066	0.0610072	-1
11015	ENSG00000100196	KDELR3	KDEL endoplasmic reticulum protein retention receptor 3	-1.76292	9.21085e-13	-1	-2.13811	1.83645e-17	-1
57604	ENSG00000250305	KIAA1456	KIAA1456	-1.26791	0.0739801	-1	-1.89732	0.0632272	-1
25758	ENSG00000110427	KIAA1549L	KIAA1549 like	-1.11773	0.000192424	-1	-1.08635	0.00408257	-1
90990	ENSG00000167702	KIFC2	kinesin family member C2	-0.652529	0.094301	-1	-1.06208	0.000204168	-1
11278	ENSG00000118922	KLF12	Kruppel like factor 12	-1.08101	0.0578819	-1	-1.4163	0.00618855	-1
3839	ENSG00000102753	KPNA3	karyopherin subunit alpha 3	-1.07677	0.0633369	-1	-1.08518	0.0697093	-1
337882	ENSG00000184351	KRTAP19-1	keratin associated protein 19-1	-2.30054	1.1466e-08	-1	-2.41088	1.43388e-11	-1
8844	ENSG00000141068	KSR1	kinase suppressor of ras 1	-0.223875	0.870865	0	-0.655073	0.0342149	-1
3910	ENSG00000112769	LAMA4	laminin subunit alpha 4	-1.89521	1.15669e-10	-1	-1.58669	1.4912e-07	-1
197021	ENSG00000188501	LCTL	lactase like	-0.453811	0.717783	0	-1.67998	0.0722132	-1
3958	ENSG00000131981	LGALS3	galectin 3	0.0709234	0.998872	0	-2.99085	0.000328948	-1
8825	ENSG00000111052	LIN7A	lin-7 homolog A, crumbs cell polarity complex component	-0.842414	0.237899	0	-1.17665	0.0517861	-1
3991	ENSG00000079435	LIPE	lipase E, hormone sensitive type	-1.64629	6.41503e-05	-1	-4.20667	3.34324e-29	-1
145581	ENSG00000165379	LRFN5	leucine rich repeat and fibronectin type III domain containing 5	-1.28335	0.0665108	-1	-1.69757	0.0937207	-1
9684	ENSG00000160959	LRRC14	leucine rich repeat containing 14	-0.443245	0.221064	0	-0.847079	0.000325179	-1
81543	ENSG00000160233	LRRC3	leucine rich repeat containing 3	-0.288563	0.742579	0	-0.684457	0.0207581	-1
388341	ENSG00000181350	LRRC75A	leucine rich repeat containing 75A	-1.26041	0.000116686	-1	-1.07444	0.000967594	-1
28992	ENSG00000133315	MACROD1	MACRO domain containing 1	-0.879285	0.073309	-1	-0.877037	0.0549736	-1
4094	ENSG00000178573	MAF	MAF bZIP transcription factor	-1.36497	1.33895e-15	-1	-1.11246	1.17546e-09	-1
84232	ENSG00000179632	MAF1	MAF1 homolog, negative regulator of RNA polymerase III	-0.450603	0.404328	0	-0.850189	0.0080845	-1
4100	ENSG00000198681	MAGEA1	MAGE family member A1	-3.57015	0.000144623	-1	-2.42167	0.00804754	-1
4130	ENSG00000166963	MAP1A	microtubule associated protein 1A	-1.2428	1.15669e-10	-1	-1.4539	6.93314e-12	-1
5603	ENSG00000156711	MAPK13	mitogen-activated protein kinase 13	-0.264777	0.954822	0	-3.18658	2.41257e-12	-1
23542	ENSG00000008735	MAPK8IP2	mitogen-activated protein kinase 8 interacting protein 2	-0.278319	0.741954	0	-0.592366	0.062743	-1
129642	ENSG00000143797	MBOAT2	membrane bound O-acyltransferase domain containing 2	-0.952209	0.0217456	-1	-1.02556	0.0150836	-1
348262	ENSG00000225663	MCRIP1	MAPK regulated corepressor interacting protein 1	-0.80202	0.0772943	-1	-1.15018	0.00171045	-1
266727	ENSG00000112139	MDGA1	MAM domain containing glycosylphosphatidylinositol anchor 1	-0.657299	0.509297	0	-1.31068	0.00909303	-1
29079	ENSG00000136146	MED4	mediator complex subunit 4	-1.53376	0.000181431	-1	-1.44915	0.000952993	-1
55090	ENSG00000141026	MED9	mediator complex subunit 9	-0.546485	0.184093	0	-0.82669	0.0072406	-1
79006	ENSG00000103260	METRN	meteorin, glial cell differentiation regulator	-1.42084	0.00402704	-1	-1.64651	0.000328948	-1
113655	ENSG00000167700	MFSD3	major facilitator superfamily domain containing 3	-0.837215	0.0858291	-1	-1.13651	0.00458621	-1
4248	ENSG00000128268	MGAT3	mannosyl (beta-1,4-)-glycoprotein beta-1,4-N-acetylglucosaminyltransferase	-0.820924	0.0338645	-1	-1.04427	0.00141831	-1
4281	ENSG00000101871	MID1	midline 1	-3.11308	6.9684e-31	-1	-4.00412	2.49805e-44	-1
11043	ENSG00000080561	MID2	midline 2	-1.67339	1.19711e-11	-1	-1.84719	2.88894e-12	-1
23531	ENSG00000108960	MMD	monocyte to macrophage differentiation associated	-0.795774	0.0153189	-1	-0.925215	0.0519276	-1
4330	ENSG00000169184	MN1	MN1 proto-oncogene, transcriptional regulator	-1.2968	0.000116133	-1	-1.18322	0.00730158	-1
148932	ENSG00000142961	MOB3C	MOB kinase activator 3C	-1.17496	0.00299685	-1	-2.24184	5.74634e-11	-1
54737	ENSG00000196199	MPHOSPH8	M-phase phosphoprotein 8	-11.4786	7.06197e-18	-1	-8.9453	9.77142e-11	-1
51678	ENSG00000105926	MPP6	membrane palmitoylated protein 6	-0.986805	0.173113	0	-1.30214	0.0362512	-1
9902	ENSG00000011028	MRC2	mannose receptor C type 2	-1.45814	2.01551e-06	-1	-1.3506	7.05164e-06	-1
6182	ENSG00000262814	MRPL12	mitochondrial ribosomal protein L12	-0.628429	0.412073	0	-0.886637	0.0979122	-1
64968	ENSG00000243927	MRPS6	mitochondrial ribosomal protein S6	-0.502188	0.36157	0	-0.745597	0.0511001	-1
9242	ENSG00000178860	MSC	musculin	-0.7446	0.549125	0	-1.11544	0.0238148	-1
10903	ENSG00000014914	MTMR11	myotubularin related protein 11	-0.252134	0.978174	0	-1.86218	0.00553088	-1
83463	ENSG00000213347	MXD3	MAX dimerization protein 3	-0.243077	0.896616	0	-0.738344	0.0465037	-1
439921	ENSG00000182534	MXRA7	matrix remodeling associated 7	-0.808858	0.00860344	-1	-1.21609	3.10299e-06	-1
440145	ENSG00000204899	MZT1	mitotic spindle organizing protein 1	-1.17067	0.00286418	-1	-1.33932	0.000633914	-1
27163	ENSG00000138744	NAAA	N-acylethanolamine acid amidase	-0.835823	0.00957469	-1	-1.72452	6.75335e-09	-1
23148	ENSG00000136274	NACAD	NAC alpha domain containing	-0.686773	0.23679	0	-0.956703	0.0154597	-1
4669	ENSG00000108784	NAGLU	N-acetyl-alpha-glucosaminidase	-0.536481	0.142137	0	-0.700024	0.017751	-1
57106	ENSG00000090971	NAT14	N-acetyltransferase 14 (putative)	-0.481642	0.557861	0	-0.793286	0.0893854	-1
10397	ENSG00000104419	NDRG1	N-myc downstream regulated 1	-1.25958	1.1466e-08	-1	-0.914532	9.11233e-05	-1
4708	ENSG00000090266	NDUFB2	NADH:ubiquinone oxidoreductase subunit B2	-0.651684	0.54217	0	-1.10286	0.0632272	-1
4741	ENSG00000104722	NEFM	neurofilament medium	-7.04882	1.04608e-41	-1	-3.72984	2.73181e-11	-1
4752	ENSG00000136098	NEK3	NIMA related kinase 3	-1.31492	1.42774e-05	-1	-1.29851	0.000930092	-1
57224	ENSG00000135540	NHSL1	NHS like 1	-0.730173	0.0165329	-1	-0.7895	0.0287889	-1
8996	ENSG00000140939	NOL3	nucleolar protein 3	-0.553435	0.16702	0	-1.26695	1.65804e-06	-1
340371	ENSG00000185189	NRBP2	nuclear receptor binding protein 2	-0.823566	0.0418626	-1	-1.22911	0.000256362	-1
84081	ENSG00000126653	NSRP1	nuclear speckle splicing regulatory protein 1	-0.496603	0.863322	0	-1.45537	0.0610143	-1
56953	ENSG00000205309	NT5M	5',3'-nucleotidase, mitochondrial	-1.30325	0.0147106	-1	-1.53091	0.00129892	-1
55270	ENSG00000136159	NUDT15	nudix hydrolase 15	-1.13541	1.46632e-08	-1	-1.17573	1.18415e-08	-1
84304	ENSG00000149761	NUDT22	nudix hydrolase 22	-0.383806	0.723593	0	-0.77092	0.0812054	-1
254552	ENSG00000167799	NUDT8	nudix hydrolase 8	-0.779637	0.20258	0	-0.85134	0.0969797	-1
26471	ENSG00000176046	NUPR1	nuclear protein 1, transcriptional regulator	-1.82252	8.66711e-07	-1	-1.72745	1.89281e-06	-1
11247	ENSG00000182379	NXPH4	neurexophilin 4	-0.520352	0.259221	0	-0.818282	0.00771545	-1
220323	ENSG00000184232	OAF	out at first homolog	-0.838252	0.0137329	-1	-1.14649	8.68719e-05	-1
79701	ENSG00000181396	OGFOD3	2-oxoglutarate and iron dependent oxygenase domain containing 3	-0.595455	0.17817	0	-0.909186	0.00490764	-1
93129	ENSG00000175938	ORAI3	ORAI calcium release-activated calcium modulator 3	-0.815473	0.0843204	-1	-1.60292	3.75098e-07	-1
114881	ENSG00000006025	OSBPL7	oxysterol binding protein like 7	-1.21993	0.0102325	-1	-1.27553	0.00259399	-1
55611	ENSG00000167770	OTUB1	OTU deubiquitinase, ubiquitin aldehyde binding 1	-0.409675	0.410146	0	-0.724274	0.0170489	-1
56666	ENSG00000073150	PANX2	pannexin 2	-0.623444	0.290104	0	-1.02062	0.0118985	-1
10846	ENSG00000112541	PDE10A	phosphodiesterase 10A	-0.692317	0.73545	0	-1.65752	0.0953115	-1
8799	ENSG00000131779	PEX11B	peroxisomal biogenesis factor 11 beta	-0.745481	0.021767	-1	-0.879656	0.00261131	-1
51105	ENSG00000129292	PHF20L1	PHD finger protein 20 like 1	-1.16558	0.17839	0	-1.35832	0.0964057	-1
23612	ENSG00000174307	PHLDA3	pleckstrin homology like domain family A member 3	-0.625184	0.179609	0	-0.950852	0.00564887	-1
196500	ENSG00000139200	PIANP	PILR alpha associated neural protein	-0.610326	0.121846	0	-1.2998	2.24665e-06	-1
9487	ENSG00000108474	PIGL	phosphatidylinositol glycan anchor biosynthesis class L	-1.13959	5.16681e-05	-1	-1.18415	8.85573e-06	-1
5570	ENSG00000135549	PKIB	cAMP-dependent protein kinase inhibitor beta	-1.27617	0.00152488	-1	-1.28235	0.0610072	-1
11145	ENSG00000176485	PLA2G16	phospholipase A2 group XVI	-0.469659	0.565445	0	-0.757938	0.0893854	-1
5330	ENSG00000137841	PLCB2	phospholipase C beta 2	-1.58706	0.00170106	-1	-2.29049	5.53904e-10	-1
5339	ENSG00000178209	PLEC	plectin	-0.334608	0.50087	0	-0.667154	0.0108083	-1
79990	ENSG00000068137	PLEKHH3	pleckstrin homology, MyTH4 and FERM domain containing H3	-0.737686	0.0295036	-1	-0.830667	0.00629855	-1
64748	ENSG00000105520	PLPPR2	phospholipid phosphatase related 2	-0.531428	0.337365	0	-0.832	0.0262243	-1
5362	ENSG00000076356	PLXNA2	plexin A2	-0.871981	0.00450048	-1	-0.891972	0.00644805	-1
5372	ENSG00000100417	PMM1	phosphomannomutase 1	-0.516223	0.497331	0	-0.945407	0.0238148	-1
64208	ENSG00000132429	POPDC3	popeye domain containing 3	-0.745916	0.133925	0	-0.945435	0.0954125	-1
27068	ENSG00000138777	PPA2	pyrophosphatase (inorganic) 2	-0.917589	0.000192189	-1	-0.751201	0.00648686	-1
333926	ENSG00000155367	PPM1J	protein phosphatase, Mg2+/Mn2+ dependent 1J	-0.602285	0.332142	0	-1.00422	0.00458621	-1
26472	ENSG00000173457	PPP1R14B	protein phosphatase 1 regulatory inhibitor subunit 14B	-0.643148	0.193933	0	-0.828981	0.03998	-1
84988	ENSG00000160972	PPP1R16A	protein phosphatase 1 regulatory subunit 16A	-0.735939	0.168617	0	-0.937885	0.0307619	-1
89801	ENSG00000049769	PPP1R3F	protein phosphatase 1 regulatory subunit 3F	-0.855184	0.0482162	-1	-1.22654	0.000122429	-1
93166	ENSG00000061455	PRDM6	PR/SET domain 6	-1.30303	1.53286e-05	-1	-1.20565	0.000488929	-1
5396	ENSG00000116132	PRRX1	paired related homeobox 1	-3.30594	4.15256e-07	-1	-4.08102	0.0123091	-1
5681	ENSG00000159792	PSKH1	protein serine kinase H1	-0.480859	0.23679	0	-0.986402	0.000132694	-1
55269	ENSG00000121390	PSPC1	paraspeckle component 1	-11.4382	1.87548e-18	-1	-8.77137	9.77142e-11	-1
10076	ENSG00000060656	PTPRU	protein tyrosine phosphatase, receptor type U	-0.334103	0.567565	0	-0.66738	0.0213238	-1
81876	ENSG00000174903	RAB1B	RAB1B, member RAS oncogene family	-0.198167	0.934925	0	-0.619422	0.0865091	-1
11031	ENSG00000168461	RAB31	RAB31, member RAS oncogene family	-0.321204	0.459927	0	-0.706748	0.00762068	-1
23682	ENSG00000123892	RAB38	RAB38, member RAS oncogene family	-2.53812	1.86784e-06	-1	-4.47336	8.47692e-12	-1
10966	ENSG00000141542	RAB40B	RAB40B, member RAS oncogene family	-0.830957	0.00286648	-1	-0.758685	0.0187728	-1
5881	ENSG00000169750	RAC3	Rac family small GTPase 3	-0.902439	0.0343385	-1	-1.10193	0.00380078	-1
55698	ENSG00000157927	RADIL	Rap associating with DIL domain	-0.275824	0.78093	0	-0.65005	0.0362512	-1
10267	ENSG00000132329	RAMP1	receptor activity modifying protein 1	-0.75163	0.227194	0	-0.938507	0.0618697	-1
10266	ENSG00000131477	RAMP2	receptor activity modifying protein 2	-0.519048	0.618074	0	-1.18271	0.00173244	-1
5911	ENSG00000125249	RAP2A	RAP2A, member of RAS oncogene family	-1.22205	0.00653869	-1	-1.24945	0.0106347	-1
5916	ENSG00000172819	RARG	retinoic acid receptor gamma	-0.424812	0.350347	0	-0.705956	0.0146523	-1
91608	ENSG00000270885	RASL10B	RAS like family 10 member B	-8.31385	2.16877e-12	-1	-9.61088	1.08948e-16	-1
83937	ENSG00000107551	RASSF4	Ras association domain family member 4	-0.689061	0.206337	0	-0.840437	0.071252	-1
5925	ENSG00000139687	RB1	RB transcriptional corepressor 1	-1.5475	0.0433576	-1	-1.65089	0.0323971	-1
5947	ENSG00000114115	RBP1	retinol binding protein 1	-0.958822	0.024469	-1	-1.00579	0.00524317	-1
55213	ENSG00000136144	RCBTB1	RCC1 and BTB domain containing protein 1	-1.47137	0.00635271	-1	-1.18448	0.0736821	-1
9401	ENSG00000160957	RECQL4	RecQ like helicase 4	-0.671478	0.0519111	-1	-0.929369	0.00126386	-1
5979	ENSG00000165731	RET	ret proto-oncogene	-0.805671	0.201184	0	-1.31027	0.00397127	-1
56963	ENSG00000182175	RGMA	repulsive guidance molecule family member a	-1.28411	5.9798e-07	-1	-1.46484	2.10611e-09	-1
162494	ENSG00000141314	RHBDL3	rhomboid like 3	-0.960747	0.000465367	-1	-1.15597	4.3587e-06	-1
79621	ENSG00000136104	RNASEH2B	ribonuclease H2 subunit B	-1.57425	6.48429e-09	-1	-1.39948	5.65525e-05	-1
8153	ENSG00000108830	RND2	Rho family GTPase 2	-0.503266	0.369025	0	-0.87481	0.0124563	-1
114804	ENSG00000141576	RNF157	ring finger protein 157	-1.32565	3.82818e-06	-1	-1.41769	6.19052e-07	-1
79596	ENSG00000152193	RNF219	ring finger protein 219	-0.90213	0.0843204	-1	-0.957015	0.0964057	-1
200916	ENSG00000163584	RPL22L1	ribosomal protein L22 like 1	-0.954659	0.0662647	-1	-1.22082	0.00652057	-1
201191	ENSG00000167100	SAMD14	sterile alpha motif domain containing 14	-0.314646	0.926205	0	-1.30044	0.000169212	-1
6330	ENSG00000177098	SCN4B	sodium voltage-gated channel beta subunit 4	-0.762063	0.207504	0	-0.976407	0.012755	-1
90507	ENSG00000141295	SCRN2	secernin 2	-0.554333	0.251493	0	-0.686571	0.0764604	-1
6383	ENSG00000169439	SDC2	syndecan 2	-0.736532	0.00551141	-1	-0.617021	0.0453125	-1
9672	ENSG00000162512	SDC3	syndecan 3	-0.604943	0.00421172	-1	-0.663818	0.000891651	-1
54549	ENSG00000069188	SDK2	sidekick cell adhesion molecule 2	-0.815372	0.000770499	-1	-0.826233	0.0023312	-1
6398	ENSG00000141574	SECTM1	secreted and transmembrane 1	-6.34091	4.05974e-05	-1	-6.79736	8.66361e-11	-1
140606	ENSG00000198832	SELENOM	selenoprotein M	-0.680161	0.344576	0	-0.936424	0.0736377	-1
6405	ENSG00000001617	SEMA3F	semaphorin 3F	-0.574429	0.144791	0	-0.609753	0.0744626	-1
83667	ENSG00000130766	SESN2	sestrin 2	-0.598416	0.0734742	-1	-0.673694	0.0268903	-1
387914	ENSG00000180730	SHISA2	shisa family member 2	-1.30144	0.000181431	-1	-0.912	0.0366732	-1
10736	ENSG00000170577	SIX2	SIX homeobox 2	-0.45992	0.404328	0	-0.742617	0.0366732	-1
84561	ENSG00000221955	SLC12A8	solute carrier family 12 member 8	-3.86104	1.4977e-09	-1	-4.13968	1.08249e-11	-1
6567	ENSG00000147100	SLC16A2	solute carrier family 16 member 2	-1.23969	9.75375e-10	-1	-1.49352	3.86651e-14	-1
6505	ENSG00000106688	SLC1A1	solute carrier family 1 member 1	-1.59433	1.25698e-05	-1	-1.20572	0.0233788	-1
6515	ENSG00000059804	SLC2A3	solute carrier family 2 member 3	-1.47895	0.00100078	-1	-1.60217	0.00788594	-1
124565	ENSG00000157637	SLC38A10	solute carrier family 38 member 10	-0.320156	0.662949	0	-0.592521	0.0866787	-1
55630	ENSG00000147804	SLC39A4	solute carrier family 39 member 4	-0.789202	0.195827	0	-1.14851	0.0123091	-1
8671	ENSG00000080493	SLC4A4	solute carrier family 4 member 4	-0.899868	0.282759	0	-1.86578	0.0275186	-1
79581	ENSG00000185803	SLC52A2	solute carrier family 52 member 2	-0.479449	0.295485	0	-0.743148	0.0201823	-1
6594	ENSG00000102038	SMARCA1	SWI/SNF related, matrix associated, actin dependent regulator of chromatin, subfamily a, member 1	-2.54705	1.83621e-13	-1	-2.1286	3.67381e-05	-1
644596	ENSG00000196972	SMIM10L2B	small integral membrane protein 10 like 2B	-0.59803	0.354904	0	-1.0005	0.0143862	-1
85027	ENSG00000256235	SMIM3	small integral membrane protein 3	-0.795385	0.0133922	-1	-0.913033	0.00182767	-1
6591	ENSG00000019549	SNAI2	snail family transcriptional repressor 2	-4.96118	2.51591e-26	-1	-4.64218	7.53015e-15	-1
6640	ENSG00000101400	SNTA1	syntrophin alpha 1	-0.58307	0.430074	0	-0.917211	0.0527907	-1
29916	ENSG00000002919	SNX11	sorting nexin 11	-0.258412	0.862432	0	-0.636758	0.0964057	-1
28966	ENSG00000064652	SNX24	sorting nexin 24	-0.799773	0.0433576	-1	-1.02832	0.0264082	-1
6678	ENSG00000113140	SPARC	secreted protein acidic and cysteine rich	-4.8934	5.7378e-27	-1	-5.06369	6.4719e-31	-1
387778	ENSG00000204710	SPDYC	speedy/RINGO cell cycle regulator family member C	-0.785428	0.100077	0	-0.827473	0.029022	-1
10653	ENSG00000167642	SPINT2	serine peptidase inhibitor, Kunitz type 2	-0.726875	0.139653	0	-0.907697	0.0260665	-1
503542	ENSG00000203772	SPRN	shadow of prion protein	-0.472371	0.480738	0	-0.720486	0.0845845	-1
57213	ENSG00000123178	SPRYD7	SPRY domain containing 7	-1.30173	1.55519e-06	-1	-1.18379	9.61054e-05	-1
92369	ENSG00000175093	SPSB4	splA/ryanodine receptor domain and SOCS box containing 4	-0.768002	0.102216	0	-0.985969	0.0111964	-1
6734	ENSG00000182934	SRPRA	SRP receptor alpha subunit	-0.684577	0.000662747	-1	-0.886272	1.67826e-06	-1
23635	ENSG00000145687	SSBP2	single stranded DNA binding protein 2	-0.800671	0.011676	-1	-0.82519	0.0268903	-1
10274	ENSG00000118007	STAG1	stromal antigen 1	-0.900898	0.0659155	-1	-1.20163	0.0084593	-1
8428	ENSG00000102572	STK24	serine/threonine kinase 24	-1.27254	2.10155e-10	-1	-1.16045	1.5117e-08	-1
647087	ENSG00000243317	STMP1	short transmembrane mitochondrial protein 1	-0.521689	0.259409	0	-0.684773	0.0654443	-1
51430	ENSG00000094975	SUCO	SUN domain containing ossification factor	-0.667562	0.370597	0	-0.945209	0.0942957	-1
23213	ENSG00000137573	SULF1	sulfatase 1	-2.05451	1.88746e-05	-1	-2.36646	0.011837	-1
55959	ENSG00000196562	SULF2	sulfatase 2	-0.94957	0.000218945	-1	-0.68302	0.0291078	-1
27233	ENSG00000198075	SULT1C4	sulfotransferase family 1C member 4	-0.719448	0.094301	-1	-0.946303	0.017341	-1
6850	ENSG00000165025	SYK	spleen associated tyrosine kinase	-1.36013	4.1027e-14	-1	-1.35121	2.75553e-12	-1
79953	ENSG00000101463	SYNDIG1	synapse differentiation inducing 1	-4.10342	0.00483566	-1	-4.40635	0.00129892	-1
94122	ENSG00000147041	SYTL5	synaptotagmin like 5	-1.8589	0.00327543	-1	-2.00738	0.0198832	-1
9882	ENSG00000136111	TBC1D4	TBC1 domain family member 4	-1.10996	0.054611	-1	-1.16644	0.0406405	-1
6909	ENSG00000121068	TBX2	T-box 2	-0.996977	0.0100176	-1	-1.08902	0.0025393	-1
9747	ENSG00000198420	TCAF1	TRPM8 channel associated factor 1	-0.406364	0.158009	0	-0.760606	0.000854245	-1
85012	ENSG00000196507	TCEAL3	transcription elongation factor A like 3	0.0927927	0.998872	0	-1.49823	0.032246	-1
8463	ENSG00000074219	TEAD2	TEA domain transcription factor 2	-0.572921	0.186141	0	-0.877639	0.00571783	-1
7008	ENSG00000167074	TEF	TEF, PAR bZIP transcription factor	-0.403813	0.377035	0	-0.68804	0.0112278	-1
7015	ENSG00000164362	TERT	telomerase reverse transcriptase	-1.09003	0.0381578	-1	-1.31561	0.00538564	-1
7022	ENSG00000087510	TFAP2C	transcription factor AP-2 gamma	-1.42318	1.37839e-06	-1	-1.25839	9.24577e-05	-1
7041	ENSG00000140682	TGFB1I1	transforming growth factor beta 1 induced transcript 1	-1.27474	0.0128437	-1	-1.26753	0.00159255	-1
51337	ENSG00000130193	THEM6	thioesterase superfamily member 6	-0.667443	0.0416769	-1	-1.15946	4.3587e-06	-1
26519	ENSG00000134809	TIMM10	translocase of inner mitochondrial membrane 10	-0.593657	0.322507	0	-0.765845	0.0988212	-1
9414	ENSG00000119139	TJP2	tight junction protein 2	-0.823748	0.00973725	-1	-0.740505	0.0915232	-1
7091	ENSG00000106829	TLE4	transducin like enhancer of split 4	-0.799712	0.0269118	-1	-0.70645	0.0739439	-1
9375	ENSG00000125304	TM9SF2	transmembrane 9 superfamily member 2	-1.43197	2.93383e-16	-1	-0.898288	8.5661e-05	-1
55002	ENSG00000150403	TMCO3	transmembrane and coiled-coil domains 3	-0.792649	0.0127932	-1	-0.706196	0.0574106	-1
83862	ENSG00000189077	TMEM120A	transmembrane protein 120A	-0.573976	0.361483	0	-0.819248	0.0644247	-1
80757	ENSG00000184986	TMEM121	transmembrane protein 121	-0.832169	0.247331	0	-1.05896	0.0610143	-1
80194	ENSG00000172663	TMEM134	transmembrane protein 134	-0.84891	0.087734	-1	-1.06394	0.0124378	-1
129787	ENSG00000151353	TMEM18	transmembrane protein 18	-0.606394	0.0789826	-1	-0.666481	0.0362526	-1
79064	ENSG00000168569	TMEM223	transmembrane protein 223	-0.486164	0.428088	0	-0.70766	0.0883498	-1
746	ENSG00000134825	TMEM258	transmembrane protein 258	-0.662776	0.508101	0	-1.08869	0.0632272	-1
83604	ENSG00000147027	TMEM47	transmembrane protein 47	-5.74512	1.83865e-23	-1	-5.42929	3.78206e-11	-1
26022	ENSG00000006042	TMEM98	transmembrane protein 98	-0.401145	0.577521	0	-0.683932	0.0820734	-1
84899	ENSG00000125247	TMTC4	transmembrane and tetratricopeptide repeat containing 4	-0.904569	0.000146236	-1	-1.02822	0.000823872	-1
388121	ENSG00000183578	TNFAIP8L3	TNF alpha induced protein 8 like 3	-1.63888	0.0933158	-1	-1.85337	0.0507434	-1
83696	ENSG00000167632	TRAPPC9	trafficking protein particle complex 9	-0.611143	0.0932066	-1	-0.730897	0.020853	-1
10206	ENSG00000204977	TRIM13	tripartite motif containing 13	-1.15538	9.91836e-08	-1	-1.21723	3.3605e-07	-1
51504	ENSG00000173113	TRMT112	tRNA methyltransferase subunit 11-2	-0.534196	0.296873	0	-0.744321	0.0519276	-1
1831	ENSG00000157514	TSC22D3	TSC22 domain family member 3	-6.33518	1.41462e-90	-1	-6.49416	2.72406e-104	-1
203062	ENSG00000171045	TSNARE1	t-SNARE domain containing 1	-0.400139	0.518452	0	-0.806725	0.00578926	-1
7277	ENSG00000127824	TUBA4A	tubulin alpha 4a	-0.755465	0.0207975	-1	-1.02834	6.10424e-05	-1
51175	ENSG00000074935	TUBE1	tubulin epsilon 1	-0.497954	0.260996	0	-0.678597	0.0867923	-1
117581	ENSG00000233608	TWIST2	twist family bHLH transcription factor 2	-1.59115	5.26708e-05	-1	-1.77762	6.19052e-07	-1
91373	ENSG00000197355	UAP1L1	UDP-N-acetylglucosamine pyrophosphorylase 1 like 1	-0.38719	0.391008	0	-0.593025	0.0425049	-1
337867	ENSG00000134882	UBAC2	UBA domain containing 2	-1.19225	5.73864e-05	-1	-1.12126	0.000173175	-1
134111	ENSG00000215218	UBE2QL1	ubiquitin conjugating enzyme E2 Q family like 1	-2.65001	4.44326e-11	-1	-1.92205	9.78081e-07	-1
7347	ENSG00000118939	UCHL3	ubiquitin C-terminal hydrolase L3	-0.856713	0.0132445	-1	-0.944668	0.00672425	-1
219699	ENSG00000107731	UNC5B	unc-5 netrin receptor B	-0.556608	0.0311003	0	-0.752077	0.000461851	-1
8633	ENSG00000182168	UNC5C	unc-5 netrin receptor C	-1.06532	0.00205367	-1	-1.14068	0.0289938	-1
340260	ENSG00000164853	UNCX	UNC homeobox	-2.53231	2.46529e-07	-1	-2.43591	8.85588e-08	-1
790955	ENSG00000204922	UQCC3	ubiquinol-cytochrome c reductase complex assembly factor 3	-0.776031	0.222187	0	-1.0355	0.0392784	-1
7402	ENSG00000152818	UTRN	utrophin	-0.925007	0.127176	0	-1.50762	0.0301827	-1
2837	ENSG00000181408	UTS2R	urotensin 2 receptor	-1.61539	0.113087	0	-2.84696	3.85019e-06	-1
6844	ENSG00000220205	VAMP2	vesicle associated membrane protein 2	-0.408482	0.222434	0	-0.598226	0.0180933	-1
25806	ENSG00000116035	VAX2	ventral anterior homeobox 2	-1.20231	0.000105817	-1	-1.35445	2.48345e-06	-1
7423	ENSG00000173511	VEGFB	vascular endothelial growth factor B	-0.646891	0.284553	0	-0.89149	0.0507434	-1
84313	ENSG00000131475	VPS25	vacuolar protein sorting 25 homolog	-0.505292	0.362204	0	-0.69459	0.0866787	-1
51028	ENSG00000136100	VPS36	vacuolar protein sorting 36 homolog	-1.20663	0.0266032	-1	-1.25884	0.0255037	-1
155382	ENSG00000176428	VPS37D	VPS37D, ESCRT-I subunit	-0.837953	0.169076	0	-1.25676	0.00259399	-1
115825	ENSG00000139668	WDFY2	WD repeat and FYVE domain containing 2	-1.16711	2.3679e-07	-1	-1.4032	8.17018e-09	-1
23038	ENSG00000142784	WDTC1	WD and tetratricopeptide repeats 1	-0.377271	0.520734	0	-0.703715	0.0260019	-1
89780	ENSG00000154342	WNT3A	Wnt family member 3A	-0.434081	0.724799	0	-0.802676	0.0893854	-1
126374	ENSG00000142279	WTIP	WT1 interacting protein	-0.503902	0.440611	0	-0.706181	0.087644	-1
283576	ENSG00000177108	ZDHHC22	zinc finger DHHC-type containing 22	-0.527987	0.217212	0	-0.680915	0.0411685	-1
254359	ENSG00000174165	ZDHHC24	zinc finger DHHC-type containing 24	-0.486818	0.635231	0	-0.863753	0.0866787	-1
7750	ENSG00000121741	ZMYM2	zinc finger MYM-type containing 2	-11.6487	7.61893e-18	-1	-8.15073	1.43772e-08	-1
9205	ENSG00000132950	ZMYM5	zinc finger MYM-type containing 5	-9.96931	6.95062e-13	-1	-7.31586	8.66086e-07	-1
58500	ENSG00000196150	ZNF250	zinc finger protein 250	-0.406138	0.201184	0	-0.625479	0.0362512	-1
57336	ENSG00000141040	ZNF287	zinc finger protein 287	-0.746566	0.0577404	-1	-0.97686	0.0210217	-1
51710	ENSG00000197857	ZNF44	zinc finger protein 44	-1.44199	0.0025341	-1	-2.87168	9.73642e-05	-1
57615	ENSG00000229676	ZNF492	zinc finger protein 492	-3.39041	8.53885e-06	-1	-4.16613	0.0112506	-1
340385	ENSG00000197363	ZNF517	zinc finger protein 517	-0.635153	0.317878	0	-0.946644	0.023976	-1
57547	ENSG00000197566	ZNF624	zinc finger protein 624	-1.29009	0.295485	0	-2.22164	0.0610634	-1
90592	ENSG00000196757	ZNF700	zinc finger protein 700	-2.31	7.11917e-05	-1	-3.45552	7.35871e-05	-1
619279	ENSG00000164684	ZNF704	zinc finger protein 704	-0.833337	0.232928	0	-1.1674	0.0396054	-1
9183	ENSG00000086827	ZW10	zw10 kinetochore protein	-0.512517	0.0808741	0	-0.606919	0.0515664	-1
1	ENSG00000121410	A1BG	alpha-1-B glycoprotein	-0.0818616	0.998872	0	-0.312581	0.781212	0
53947	ENSG00000128274	A4GALT	alpha 1,4-galactosyltransferase (P blood group)	0.647593	0.178112	0	0.135807	0.882854	0
8086	ENSG00000094914	AAAS	aladin WD repeat nucleoporin	0.18899	0.947914	0	0.0852666	0.918023	0
65985	ENSG00000081760	AACS	acetoacetyl-CoA synthetase	0.0959496	0.998872	0	-0.088766	0.917322	0
51166	ENSG00000109576	AADAT	aminoadipate aminotransferase	0.0387764	0.998872	0	0.137147	0.890307	0
195827	ENSG00000158122	AAED1	AhpC/TSA antioxidant enzyme domain containing 1	-0.387172	0.217212	0	-0.518297	0.177439	0
79719	ENSG00000103591	AAGAB	alpha and gamma adaptin binding protein	-0.224586	0.674566	0	-0.202216	0.621209	0
22848	ENSG00000115977	AAK1	AP2 associated kinase 1	-0.235304	0.981934	0	-0.32822	0.798819	0
28971	ENSG00000087884	AAMDC	adipogenesis associated Mth938 domain containing	-0.351166	0.894726	0	-0.612286	0.42912	0
14	ENSG00000127837	AAMP	angio associated migratory cell protein	0.0388116	0.998872	0	-0.313514	0.659177	0
15	ENSG00000129673	AANAT	aralkylamine N-acetyltransferase	0.249097	0.995999	0	0.0953514	0.951785	0
25980	ENSG00000131043	AAR2	AAR2 splicing factor homolog	-0.0544947	0.998872	0	-0.139214	0.853152	0
16	ENSG00000090861	AARS	alanyl-tRNA synthetase	-0.11678	0.998872	0	-0.221146	0.77375	0
57505	ENSG00000124608	AARS2	alanyl-tRNA synthetase 2, mitochondrial	0.0882164	0.998872	0	-0.129551	0.862341	0
132949	ENSG00000157426	AASDH	aminoadipate-semialdehyde dehydrogenase	0.00220078	0.9998	0	0.0597114	0.949329	0
60496	ENSG00000149313	AASDHPPT	aminoadipate-semialdehyde dehydrogenase-phosphopantetheinyl transferase	-0.38819	0.940285	0	-0.426981	0.754947	0
10157	ENSG00000008311	AASS	aminoadipate-semialdehyde synthase	-0.0741294	0.998872	0	-0.475291	0.677526	0
18	ENSG00000183044	ABAT	4-aminobutyrate aminotransferase	0.890205	0.13792	0	0.836869	0.252341	0
19	ENSG00000165029	ABCA1	ATP binding cassette subfamily A member 1	-0.560348	0.914181	0	-1.93386	0.523057	0
21	ENSG00000167972	ABCA3	ATP binding cassette subfamily A member 3	0.296298	0.776079	0	0.108084	0.897558	0
23461	ENSG00000154265	ABCA5	ATP binding cassette subfamily A member 5	-0.558081	0.874408	0	-0.724621	0.710307	0
10347	ENSG00000064687	ABCA7	ATP binding cassette subfamily A member 7	0.0772163	0.998872	0	0.107178	0.882821	0
5243	ENSG00000085563	ABCB1	ATP binding cassette subfamily B member 1	-0.0452252	0.998872	0	0.484481	0.785837	0
23456	ENSG00000135776	ABCB10	ATP binding cassette subfamily B member 10	-0.444561	0.888753	0	-0.406465	0.770012	0
10058	ENSG00000115657	ABCB6	ATP binding cassette subfamily B member 6 (Langereis blood group)	-0.211499	0.932239	0	-0.242021	0.723794	0
22	ENSG00000131269	ABCB7	ATP binding cassette subfamily B member 7	-0.285074	0.705814	0	-0.306175	0.681189	0
23457	ENSG00000150967	ABCB9	ATP binding cassette subfamily B member 9	-0.184219	0.983351	0	-0.550916	0.373812	0
89845	ENSG00000124574	ABCC10	ATP binding cassette subfamily C member 10	0.149921	0.956198	0	-0.134297	0.826125	0
1244	ENSG00000023839	ABCC2	ATP binding cassette subfamily C member 2	0.33416	0.970256	0	0.0570593	0.986922	0
10257	ENSG00000125257	ABCC4	ATP binding cassette subfamily C member 4	-1.10835	0.095127	-1	-1.02922	0.193556	0
10057	ENSG00000114770	ABCC5	ATP binding cassette subfamily C member 5	0.203126	0.663346	0	0.26105	0.406987	0
6833	ENSG00000006071	ABCC8	ATP binding cassette subfamily C member 8	-0.197401	0.998872	0	-0.886163	0.381848	0
215	ENSG00000101986	ABCD1	ATP binding cassette subfamily D member 1	-0.132075	0.989565	0	-0.391493	0.412971	0
5825	ENSG00000117528	ABCD3	ATP binding cassette subfamily D member 3	-0.299517	0.943428	0	-0.100021	0.943923	0
5826	ENSG00000119688	ABCD4	ATP binding cassette subfamily D member 4	0.101067	0.998872	0	0.169587	0.825403	0
6059	ENSG00000164163	ABCE1	ATP binding cassette subfamily E member 1	-0.0831039	0.998872	0	-0.105315	0.957906	0
10061	ENSG00000033050	ABCF2	ATP binding cassette subfamily F member 2	-0.0262519	0.998872	0	-0.0481703	0.950579	0
55324	ENSG00000161204	ABCF3	ATP binding cassette subfamily F member 3	-0.0563679	0.998872	0	0.0877065	0.894877	0
9429	ENSG00000118777	ABCG2	ATP binding cassette subfamily G member 2 (Junior blood group)	-0.69726	0.64903	0	-1.16308	0.401371	0
84696	ENSG00000143994	ABHD1	abhydrolase domain containing 1	0.887348	0.258933	0	0.417692	0.719692	0
55347	ENSG00000144827	ABHD10	abhydrolase domain containing 10	-0.227985	0.708188	0	-0.153877	0.763888	0
83451	ENSG00000106077	ABHD11	abhydrolase domain containing 11	-0.0430469	0.998872	0	-0.0142491	0.989591	0
26090	ENSG00000100997	ABHD12	abhydrolase domain containing 12	-0.226339	0.962276	0	-0.470017	0.494454	0
145447	ENSG00000131969	ABHD12B	abhydrolase domain containing 12B	-0.364534	0.97414	0	-0.245778	0.927377	0
84945	ENSG00000139826	ABHD13	abhydrolase domain containing 13	-0.541766	0.738854	0	-0.180697	0.907774	0
25864	ENSG00000248487	ABHD14A	abhydrolase domain containing 14A	-0.14138	0.996469	0	-0.439194	0.504988	0
84836	ENSG00000114779	ABHD14B	abhydrolase domain containing 14B	0.0726981	0.998872	0	-0.188722	0.798526	0
116236	ENSG00000168792	ABHD15	abhydrolase domain containing 15	-0.0279423	0.998872	0	-0.0701874	0.934416	0
140701	ENSG00000183260	ABHD16B	abhydrolase domain containing 16B	0.0662083	0.998872	0	0.0664474	0.962722	0
81926	ENSG00000129968	ABHD17A	abhydrolase domain containing 17A	-0.0524884	0.998872	0	-0.378702	0.643053	0
51104	ENSG00000107362	ABHD17B	abhydrolase domain containing 17B	0.0816041	0.998872	0	0.156846	0.882854	0
58489	ENSG00000136379	ABHD17C	abhydrolase domain containing 17C	0.0176272	0.998872	0	0.353865	0.558965	0
80167	ENSG00000164074	ABHD18	abhydrolase domain containing 18	-0.00437267	0.9998	0	-0.090195	0.96077	0
11057	ENSG00000140526	ABHD2	abhydrolase domain containing 2	0.0459676	0.998872	0	0.202605	0.783357	0
171586	ENSG00000158201	ABHD3	abhydrolase domain containing 3	-0.148459	0.973046	0	-0.115922	0.885331	0
51099	ENSG00000011198	ABHD5	abhydrolase domain containing 5	0.019057	0.998872	0	-0.0278074	0.971627	0
57406	ENSG00000163686	ABHD6	abhydrolase domain containing 6	-0.0724449	0.998872	0	-0.0516602	0.946423	0
79575	ENSG00000127220	ABHD8	abhydrolase domain containing 8	0.045926	0.998872	0	-0.299564	0.716269	0
10006	ENSG00000136754	ABI1	abl interactor 1	-0.0512598	0.998872	0	0.0744879	0.960899	0
10152	ENSG00000138443	ABI2	abl interactor 2	-0.190078	0.975045	0	-0.127116	0.902295	0
25890	ENSG00000154175	ABI3BP	ABI family member 3 binding protein	-0.363007	0.973046	0	0.0249058	0.994197	0
25	ENSG00000097007	ABL1	ABL proto-oncogene 1, non-receptor tyrosine kinase	0.0629752	0.998872	0	-0.144301	0.776572	0
27	ENSG00000143322	ABL2	ABL proto-oncogene 2, non-receptor tyrosine kinase	0.0767746	0.998872	0	0.0267099	0.97973	0
3983	ENSG00000099204	ABLIM1	actin binding LIM protein 1	0.188238	0.973046	0	0.138459	0.887044	0
84448	ENSG00000163995	ABLIM2	actin binding LIM protein family member 2	0.00688328	0.9998	0	0.174255	0.880605	0
22885	ENSG00000173210	ABLIM3	actin binding LIM protein family member 3	0.609544	0.870865	0	1.55415	0.258315	0
58527	ENSG00000146386	ABRACL	ABRA C-terminal like	-0.303742	0.541367	0	-0.239968	0.61072	0
84142	ENSG00000163322	ABRAXAS1	abraxas 1, BRCA1 A complex subunit	-0.0514537	0.998872	0	-0.461904	0.571147	0
23172	ENSG00000165660	ABRAXAS2	abraxas 2, BRISC complex subunit	0.00897237	0.999609	0	-0.154721	0.906966	0
29777	ENSG00000146109	ABT1	activator of basal transcription 1	-0.125318	0.995999	0	-0.531285	0.254597	0
80325	ENSG00000114626	ABTB1	ankyrin repeat and BTB domain containing 1	-0.00316525	0.9998	0	-0.164689	0.86592	0
25841	ENSG00000166016	ABTB2	ankyrin repeat and BTB domain containing 2	0.178502	0.959543	0	-0.00699201	0.994025	0
30	ENSG00000060971	ACAA1	acetyl-CoA acyltransferase 1	-0.0309633	0.998872	0	-0.0560556	0.956835	0
10449	ENSG00000167315	ACAA2	acetyl-CoA acyltransferase 2	-0.269063	0.830512	0	-0.0273367	0.979049	0
32	ENSG00000076555	ACACB	acetyl-CoA carboxylase beta	-0.123309	0.998872	0	0.270504	0.758376	0
80724	ENSG00000111271	ACAD10	acyl-CoA dehydrogenase family member 10	-0.125553	0.993645	0	-0.037186	0.96977	0
84129	ENSG00000240303	ACAD11	acyl-CoA dehydrogenase family member 11	0.445382	0.972136	0	1.25538	0.475579	0
27034	ENSG00000151498	ACAD8	acyl-CoA dehydrogenase family member 8	-0.0761566	0.998872	0	-0.0562816	0.938868	0
28976	ENSG00000177646	ACAD9	acyl-CoA dehydrogenase family member 9	-0.201052	0.956198	0	-0.210353	0.78736	0
33	ENSG00000115361	ACADL	acyl-CoA dehydrogenase long chain	-0.644045	0.698403	0	-0.442018	0.827373	0
34	ENSG00000117054	ACADM	acyl-CoA dehydrogenase medium chain	-0.15966	0.998872	0	-0.211145	0.907396	0
35	ENSG00000122971	ACADS	acyl-CoA dehydrogenase short chain	-0.0833534	0.998872	0	-0.0645651	0.944999	0
36	ENSG00000196177	ACADSB	acyl-CoA dehydrogenase short/branched chain	-0.00656882	0.9998	0	-0.339796	0.816507	0
37	ENSG00000072778	ACADVL	acyl-CoA dehydrogenase very long chain	0.115037	0.99802	0	0.203516	0.783811	0
9744	ENSG00000072818	ACAP1	ArfGAP with coiled-coil, ankyrin repeat and PH domains 1	-0.227075	0.992987	0	-0.184385	0.89711	0
23527	ENSG00000114331	ACAP2	ArfGAP with coiled-coil, ankyrin repeat and PH domains 2	-0.39955	0.941351	0	-0.583702	0.664494	0
116983	ENSG00000131584	ACAP3	ArfGAP with coiled-coil, ankyrin repeat and PH domains 3	-0.106952	0.998872	0	-0.348007	0.67853	0
38	ENSG00000075239	ACAT1	acetyl-CoA acetyltransferase 1	-0.63926	0.00135157	-1	-0.370184	0.214542	0
39	ENSG00000120437	ACAT2	acetyl-CoA acetyltransferase 2	-0.310859	0.888753	0	-0.0600002	0.961419	0
64746	ENSG00000182827	ACBD3	acyl-CoA binding domain containing 3	-0.0847781	0.998872	0	-0.0972947	0.958856	0
79777	ENSG00000181513	ACBD4	acyl-CoA binding domain containing 4	0.122355	0.998872	0	-0.266706	0.729586	0
91452	ENSG00000107897	ACBD5	acyl-CoA binding domain containing 5	-0.125588	0.998872	0	-0.179506	0.914856	0
84320	ENSG00000230124	ACBD6	acyl-CoA binding domain containing 6	-0.247498	0.863987	0	-0.0823144	0.924001	0
414149	ENSG00000176244	ACBD7	acyl-CoA binding domain containing 7	0.556004	0.333318	0	0.504467	0.458989	0
84680	ENSG00000110455	ACCS	1-aminocyclopropane-1-carboxylate synthase homolog (inactive)	0.53261	0.473102	0	-0.271895	0.764596	0
65057	ENSG00000102977	ACD	ACD, shelterin complex subunit and telomerase recruitment factor	0.14471	0.973046	0	0.137548	0.842388	0
1636	ENSG00000159640	ACE	angiotensin I converting enzyme	0.930974	0.0657321	1	0.340362	0.670317	0
340485	ENSG00000177076	ACER2	alkaline ceramidase 2	0.103701	0.998872	0	-0.147134	0.94436	0
55331	ENSG00000078124	ACER3	alkaline ceramidase 3	0.0608753	0.998872	0	-0.282086	0.770489	0
43	ENSG00000087085	ACHE	acetylcholinesterase (Cartwright blood group)	0.801722	0.0970658	1	0.613742	0.231864	0
22985	ENSG00000100813	ACIN1	apoptotic chromatin condensation inducer 1	0.14168	0.878445	0	0.263983	0.352097	0
47	ENSG00000131473	ACLY	ATP citrate lyase	-0.396494	0.217212	0	-0.244313	0.567286	0
48	ENSG00000122729	ACO1	aconitase 1	-0.518808	0.310036	0	-0.556598	0.252341	0
50	ENSG00000100412	ACO2	aconitase 2	0.0156759	0.998872	0	-0.249074	0.664029	0
641371	ENSG00000184227	ACOT1	acyl-CoA thioesterase 1	0.275455	0.894993	0	0.0868835	0.929845	0
26027	ENSG00000162390	ACOT11	acyl-CoA thioesterase 11	0.0515906	0.998872	0	0.111173	0.95663	0
55856	ENSG00000112304	ACOT13	acyl-CoA thioesterase 13	0.151063	0.993576	0	0.149776	0.882821	0
10965	ENSG00000119673	ACOT2	acyl-CoA thioesterase 2	0.279599	0.863216	0	0.11353	0.901461	0
11332	ENSG00000097021	ACOT7	acyl-CoA thioesterase 7	-0.170116	0.978174	0	-0.229401	0.785015	0
10005	ENSG00000101473	ACOT8	acyl-CoA thioesterase 8	-0.129906	0.998872	0	-0.434288	0.55521	0
23597	ENSG00000123130	ACOT9	acyl-CoA thioesterase 9	-0.129104	0.996469	0	0.127752	0.894145	0
51	ENSG00000161533	ACOX1	acyl-CoA oxidase 1	-0.141251	0.989565	0	-0.0738137	0.94436	0
8310	ENSG00000087008	ACOX3	acyl-CoA oxidase 3, pristanoyl	-0.34457	0.790505	0	-0.288872	0.715221	0
55289	ENSG00000153093	ACOXL	acyl-CoA oxidase like	0.178683	0.998872	0	-0.104474	0.946423	0
52	ENSG00000143727	ACP1	acid phosphatase 1	0.0696446	0.996231	0	0.102103	0.829279	0
53	ENSG00000134575	ACP2	acid phosphatase 2, lysosomal	-0.190106	0.967661	0	-0.176348	0.840541	0
93650	ENSG00000142513	ACP4	acid phosphatase 4	0.792145	0.553165	0	0.201319	0.901481	0
51205	ENSG00000162836	ACP6	acid phosphatase 6, lysophosphatidic	0.0091988	0.998872	0	-0.104366	0.903695	0
56	ENSG00000134940	ACRV1	acrosomal vesicle protein 1	-0.0914698	0.998872	0	-0.0509428	0.98617	0
23205	ENSG00000103740	ACSBG1	acyl-CoA synthetase bubblegum family member 1	-0.463635	0.796169	0	-0.395833	0.783159	0
81616	ENSG00000130377	ACSBG2	acyl-CoA synthetase bubblegum family member 2	1.66487	0.0344063	1	1.53493	0.399994	0
80221	ENSG00000167107	ACSF2	acyl-CoA synthetase family member 2	-0.0778358	0.998872	0	-0.00131629	0.999116	0
197322	ENSG00000176715	ACSF3	acyl-CoA synthetase family member 3	-0.0214278	0.998872	0	-0.117986	0.886225	0
2180	ENSG00000151726	ACSL1	acyl-CoA synthetase long chain family member 1	-0.285253	0.961572	0	-0.0620491	0.968173	0
2181	ENSG00000123983	ACSL3	acyl-CoA synthetase long chain family member 3	-0.222189	0.998872	0	-0.174165	0.924134	0
2182	ENSG00000068366	ACSL4	acyl-CoA synthetase long chain family member 4	-0.40325	0.940285	0	-0.680554	0.589101	0
23305	ENSG00000164398	ACSL6	acyl-CoA synthetase long chain family member 6	-0.551329	0.838875	0	-0.594847	0.736175	0
6296	ENSG00000005187	ACSM3	acyl-CoA synthetase medium chain family member 3	1.09496	0.350347	0	0.54658	0.826125	0
55902	ENSG00000131069	ACSS2	acyl-CoA synthetase short chain family member 2	-0.191706	0.930857	0	-0.385499	0.387062	0
58	ENSG00000143632	ACTA1	actin, alpha 1, skeletal muscle	0.376524	0.870865	0	0.559416	0.707652	0
60	ENSG00000075624	ACTB	actin beta	0.172606	0.975045	0	0.129227	0.890066	0
71	ENSG00000184009	ACTG1	actin gamma 1	-0.0111233	0.998872	0	0.0650718	0.936282	0
86	ENSG00000136518	ACTL6A	actin like 6A	-0.0343327	0.998872	0	0.147378	0.826125	0
51412	ENSG00000077080	ACTL6B	actin like 6B	-0.626993	0.959543	0	0.303555	0.882854	0
81569	ENSG00000117148	ACTL8	actin like 8	0.932038	0.404172	0	0.815774	0.263715	0
87	ENSG00000072110	ACTN1	actinin alpha 1	-0.0473912	0.998872	0	0.15688	0.776837	0
88	ENSG00000077522	ACTN2	actinin alpha 2	0.217002	0.956198	0	0.410997	0.696184	0
55860	ENSG00000131966	ACTR10	actin related protein 10 homolog	-0.373379	0.634568	0	0.110194	0.903068	0
10121	ENSG00000138107	ACTR1A	ARP1 actin related protein 1 homolog A	0.0419642	0.998872	0	-0.12999	0.84999	0
10120	ENSG00000115073	ACTR1B	ARP1 actin related protein 1 homolog B	-0.0455329	0.998872	0	-0.428641	0.34886	0
10097	ENSG00000138071	ACTR2	ARP2 actin related protein 2 homolog	-0.104931	0.998872	0	-0.050356	0.97973	0
10096	ENSG00000115091	ACTR3	ARP3 actin related protein 3 homolog	-0.235085	0.959543	0	0.0667575	0.955837	0
57180	ENSG00000133627	ACTR3B	ARP3 actin related protein 3 homolog B	-0.516503	0.0419652	0	-0.280242	0.483484	0
653857	ENSG00000106526	ACTR3C	ARP3 actin related protein 3 homolog C	-0.426028	0.956198	0	-0.614096	0.713595	0
79913	ENSG00000101442	ACTR5	ARP5 actin related protein 5 homolog	-0.112377	0.992909	0	-0.020504	0.97966	0
64431	ENSG00000075089	ACTR6	ARP6 actin related protein 6 homolog	-0.558101	0.311347	0	-0.218835	0.821924	0
93973	ENSG00000113812	ACTR8	ARP8 actin related protein 8 homolog	-0.0441963	0.998872	0	0.0770784	0.924134	0
84517	ENSG00000184378	ACTRT3	actin related protein T3	0.445276	0.362529	0	0.4885	0.297348	0
90	ENSG00000115170	ACVR1	activin A receptor type 1	-0.11257	0.998872	0	0.173053	0.865681	0
91	ENSG00000135503	ACVR1B	activin A receptor type 1B	0.247064	0.596216	0	0.402602	0.120555	0
130399	ENSG00000123612	ACVR1C	activin A receptor type 1C	0.644871	0.891962	0	-0.283325	0.915554	0
92	ENSG00000121989	ACVR2A	activin A receptor type 2A	-0.151935	0.998872	0	-0.263499	0.822423	0
93	ENSG00000114739	ACVR2B	activin A receptor type 2B	-0.145762	0.996231	0	-0.222642	0.822043	0
94	ENSG00000139567	ACVRL1	activin A receptor like type 1	1.49981	0.102216	0	1.17276	0.106995	0
95	ENSG00000243989	ACY1	aminoacylase 1	0.0604033	0.998872	0	0.0566228	0.97973	0
97	ENSG00000119640	ACYP1	acylphosphatase 1	-0.249276	0.860317	0	-0.385752	0.484003	0
98	ENSG00000170634	ACYP2	acylphosphatase 2	0.102947	0.998872	0	-0.189425	0.84792	0
100	ENSG00000196839	ADA	adenosine deaminase	0.0172182	0.998872	0	-0.0666708	0.959389	0
161823	ENSG00000168803	ADAL	adenosine deaminase like	-0.049086	0.998872	0	-0.36025	0.658877	0
102	ENSG00000137845	ADAM10	ADAM metallopeptidase domain 10	-0.16446	0.998872	0	-0.114987	0.954366	0
4185	ENSG00000073670	ADAM11	ADAM metallopeptidase domain 11	-0.118349	0.993645	0	-0.502195	0.188546	0
8751	ENSG00000143537	ADAM15	ADAM metallopeptidase domain 15	-0.073504	0.998872	0	-0.353658	0.559473	0
6868	ENSG00000151694	ADAM17	ADAM metallopeptidase domain 17	0.134682	0.998872	0	-0.146939	0.929845	0
8728	ENSG00000135074	ADAM19	ADAM metallopeptidase domain 19	0.24822	0.843256	0	0.29833	0.574754	0
53616	ENSG00000008277	ADAM22	ADAM metallopeptidase domain 22	-0.00241999	0.9998	0	-0.451281	0.74403	0
8745	ENSG00000114948	ADAM23	ADAM metallopeptidase domain 23	-0.576952	0.56151	0	-0.42838	0.677526	0
101	ENSG00000151651	ADAM8	ADAM metallopeptidase domain 8	0.458366	0.608454	0	0.204905	0.839065	0
9510	ENSG00000154734	ADAMTS1	ADAM metallopeptidase with thrombospondin type 1 motif 1	-0.083167	0.998872	0	-0.0223664	0.989591	0
81794	ENSG00000142303	ADAMTS10	ADAM metallopeptidase with thrombospondin type 1 motif 10	-1.04772	0.104008	0	-0.763256	0.257082	0
170689	ENSG00000166106	ADAMTS15	ADAM metallopeptidase with thrombospondin type 1 motif 15	-0.0215958	0.998872	0	0.0797453	0.925584	0
170691	ENSG00000140470	ADAMTS17	ADAM metallopeptidase with thrombospondin type 1 motif 17	0.258928	0.841687	0	0.285421	0.660367	0
171019	ENSG00000145808	ADAMTS19	ADAM metallopeptidase with thrombospondin type 1 motif 19	-0.328971	0.929305	0	0.246698	0.898327	0
80070	ENSG00000173157	ADAMTS20	ADAM metallopeptidase with thrombospondin type 1 motif 20	0.525017	0.908994	0	-0.275154	0.921705	0
9508	ENSG00000156140	ADAMTS3	ADAM metallopeptidase with thrombospondin type 1 motif 3	-0.142509	0.998872	0	-0.0903522	0.953441	0
11173	ENSG00000136378	ADAMTS7	ADAM metallopeptidase with thrombospondin type 1 motif 7	0.730425	0.0583524	1	0.456698	0.332017	0
56999	ENSG00000163638	ADAMTS9	ADAM metallopeptidase with thrombospondin type 1 motif 9	-0.654306	0.339989	0	-0.667423	0.523384	0
54507	ENSG00000143382	ADAMTSL4	ADAMTS like 4	0.66069	0.643558	0	0.00514511	0.997816	0
339366	ENSG00000185761	ADAMTSL5	ADAMTS like 5	0.404182	0.602029	0	0.530138	0.243484	0
11033	ENSG00000105963	ADAP1	ArfGAP with dual PH domains 1	-0.233196	0.956198	0	-0.606907	0.276595	0
55803	ENSG00000184060	ADAP2	ArfGAP with dual PH domains 2	0.0369248	0.998872	0	0.07122	0.946441	0
103	ENSG00000160710	ADAR	adenosine deaminase, RNA specific	0.0714391	0.998872	0	0.129181	0.814857	0
104	ENSG00000197381	ADARB1	adenosine deaminase, RNA specific B1	0.0167371	0.998872	0	-0.0594485	0.924134	0
23536	ENSG00000065457	ADAT1	adenosine deaminase, tRNA specific 1	0.274302	0.976398	0	0.0437567	0.979672	0
113179	ENSG00000213638	ADAT3	adenosine deaminase, tRNA specific 3	-0.0267042	0.998872	0	-0.242089	0.882095	0
57143	ENSG00000063761	ADCK1	aarF domain containing kinase 1	0.0771968	0.998872	0	-0.0454816	0.96817	0
90956	ENSG00000133597	ADCK2	aarF domain containing kinase 2	-0.237992	0.912243	0	-0.400326	0.491858	0
203054	ENSG00000173137	ADCK5	aarF domain containing kinase 5	-0.348166	0.81548	0	-0.342177	0.651345	0
107	ENSG00000164742	ADCY1	adenylate cyclase 1	0.0315707	0.998872	0	0.140167	0.826125	0
109	ENSG00000138031	ADCY3	adenylate cyclase 3	0.197774	0.914752	0	0.0791316	0.918799	0
111	ENSG00000173175	ADCY5	adenylate cyclase 5	-0.0215131	0.998872	0	-0.108657	0.913391	0
112	ENSG00000174233	ADCY6	adenylate cyclase 6	-0.04296	0.998872	0	-0.222204	0.591624	0
113	ENSG00000121281	ADCY7	adenylate cyclase 7	0.130671	0.973046	0	0.165177	0.798165	0
115	ENSG00000162104	ADCY9	adenylate cyclase 9	0.141663	0.95103	0	0.246302	0.559435	0
118	ENSG00000087274	ADD1	adducin 1	-0.24122	0.77169	0	-0.241475	0.631431	0
119	ENSG00000075340	ADD2	adducin 2	-0.134004	0.97414	0	0.0698207	0.924001	0
120	ENSG00000148700	ADD3	adducin 3	-0.495571	0.870865	0	-0.492887	0.725837	0
166647	ENSG00000152990	ADGRA3	adhesion G protein-coupled receptor A3	0.102638	0.998872	0	0.329985	0.654493	0
577	ENSG00000135298	ADGRB3	adhesion G protein-coupled receptor B3	-0.231107	0.998872	0	-0.507415	0.794124	0
976	ENSG00000123146	ADGRE5	adhesion G protein-coupled receptor E5	0.223047	0.922794	0	0.122463	0.89005	0
10149	ENSG00000173698	ADGRG2	adhesion G protein-coupled receptor G2	0.553719	0.843256	0	0.566739	0.751091	0
57211	ENSG00000112414	ADGRG6	adhesion G protein-coupled receptor G6	0.179288	0.998872	0	0.19357	0.92206	0
22859	ENSG00000072071	ADGRL1	adhesion G protein-coupled receptor L1	0.495392	0.0392477	0	0.486113	0.0435228	0
23266	ENSG00000117114	ADGRL2	adhesion G protein-coupled receptor L2	-0.107961	0.998872	0	-0.304988	0.861602	0
23284	ENSG00000150471	ADGRL3	adhesion G protein-coupled receptor L3	-0.116428	0.998872	0	-0.25327	0.891401	0
84059	ENSG00000164199	ADGRV1	adhesion G protein-coupled receptor V1	0.0109693	0.998872	0	-0.0440983	0.975849	0
128	ENSG00000197894	ADH5	alcohol dehydrogenase 5 (class III), chi polypeptide	-0.12122	0.995999	0	0.272706	0.661602	0
51094	ENSG00000159346	ADIPOR1	adiponectin receptor 1	-0.000763117	0.9998	0	-0.150009	0.877638	0
79602	ENSG00000006831	ADIPOR2	adiponectin receptor 2	-0.098863	0.951919	0	-0.254334	0.277402	0
132	ENSG00000156110	ADK	adenosine kinase	-0.395737	0.261785	0	-0.00270131	0.997458	0
79924	ENSG00000128165	ADM2	adrenomedullin 2	0.94699	0.179307	0	0.597209	0.355279	0
199800	ENSG00000224420	ADM5	adrenomedullin 5 (putative)	0.412342	0.591917	0	0.135801	0.881667	0
23394	ENSG00000101126	ADNP	activity dependent neuroprotector homeobox	0.0702824	0.998872	0	0.0145771	0.991202	0
22850	ENSG00000101544	ADNP2	ADNP homeobox 2	-0.000288684	0.9998	0	0.100742	0.925963	0
84890	ENSG00000181915	ADO	2-aminoethanethiol dioxygenase	-0.00507354	0.998872	0	0.216976	0.502598	0
134	ENSG00000163485	ADORA1	adenosine A1 receptor	-0.0638024	0.998872	0	-0.174278	0.828889	0
136	ENSG00000170425	ADORA2B	adenosine A2b receptor	0.0720712	0.998872	0	-0.0885419	0.922339	0
83440	ENSG00000159322	ADPGK	ADP dependent glucokinase	0.00861811	0.998872	0	0.0593265	0.93138	0
141	ENSG00000144843	ADPRH	ADP-ribosylarginine hydrolase	0.866682	0.19526	0	0.86188	0.193133	0
113622	ENSG00000153531	ADPRHL1	ADP-ribosylhydrolase like 1	-0.226679	0.979624	0	-0.361892	0.735327	0
54936	ENSG00000116863	ADPRHL2	ADP-ribosylhydrolase like 2	-0.0347925	0.998872	0	-0.371286	0.566807	0
56985	ENSG00000170222	ADPRM	ADP-ribose/CDP-alcohol diphosphatase, manganese dependent	-0.14732	0.978174	0	0.0659363	0.949687	0
147	ENSG00000170214	ADRA1B	adrenoceptor alpha 1B	-0.189876	0.998872	0	-0.270136	0.901978	0
152	ENSG00000184160	ADRA2C	adrenoceptor alpha 2C	0.361227	0.822642	0	0.0569635	0.962064	0
153	ENSG00000043591	ADRB1	adrenoceptor beta 1	0.469226	0.844539	0	0.964908	0.472349	0
154	ENSG00000169252	ADRB2	adrenoceptor beta 2	0.342962	0.876888	0	0.279116	0.787218	0
11047	ENSG00000130706	ADRM1	adhesion regulating molecule 1	-0.0904444	0.998872	0	-0.120407	0.895408	0
158	ENSG00000239900	ADSL	adenylosuccinate lyase	0.033769	0.998872	0	-0.0606603	0.955837	0
159	ENSG00000035687	ADSS	adenylosuccinate synthase	-0.12331	0.998872	0	0.0910263	0.948042	0
122622	ENSG00000185100	ADSSL1	adenylosuccinate synthase like 1	0.097372	0.998872	0	-0.0522986	0.975849	0
121536	ENSG00000139154	AEBP2	AE binding protein 2	-0.0663481	0.998872	0	-0.403438	0.728405	0
64782	ENSG00000181026	AEN	apoptosis enhancing nuclease	0.0475602	0.998872	0	-0.0774479	0.913855	0
166	ENSG00000104964	AES	amino-terminal enhancer of split	-0.0570112	0.998872	0	-0.12164	0.906253	0
60312	ENSG00000196526	AFAP1	actin filament associated protein 1	-0.231777	0.973046	0	-0.116064	0.925143	0
134265	ENSG00000157510	AFAP1L1	actin filament associated protein 1 like 1	0.0978073	0.998872	0	0.215256	0.733743	0
84632	ENSG00000169129	AFAP1L2	actin filament associated protein 1 like 2	0.537408	0.819655	0	0.615161	0.683031	0
4301	ENSG00000130396	AFDN	afadin, adherens junction formation factor	-0.349439	0.93428	0	-0.26363	0.850378	0
4299	ENSG00000172493	AFF1	AF4/FMR2 family member 1	-0.166216	0.998872	0	-0.301702	0.848659	0
3899	ENSG00000144218	AFF3	AF4/FMR2 family member 3	-1.01288	0.158736	0	-0.663479	0.545134	0
27125	ENSG00000072364	AFF4	AF4/FMR2 family member 4	-0.107643	0.998872	0	-0.196407	0.914856	0
246269	ENSG00000135537	AFG1L	AFG1 like ATPase	0.127333	0.998872	0	-0.379265	0.81573	0
10939	ENSG00000141385	AFG3L2	AFG3 like matrix AAA peptidase subunit 2	-0.32592	0.488421	0	-0.00465829	0.994843	0
125061	ENSG00000183077	AFMID	arylformamidase	-0.399834	0.72024	0	-0.519655	0.406623	0
54812	ENSG00000119844	AFTPH	aftiphilin	0.00311744	0.9998	0	-0.243287	0.89005	0
175	ENSG00000038002	AGA	aspartylglucosaminidase	-0.265606	0.956198	0	0.364637	0.736175	0
116987	ENSG00000157985	AGAP1	ArfGAP with GTPase domain, ankyrin repeat and PH domain 1	0.0175496	0.998872	0	0.203776	0.768645	0
116988	ENSG00000133612	AGAP3	ArfGAP with GTPase domain, ankyrin repeat and PH domain 3	-0.376195	0.643558	0	-0.503712	0.306198	0
119016	ENSG00000188234	AGAP4	ArfGAP with GTPase domain, ankyrin repeat and PH domain 4	0.0372346	0.998872	0	-0.318259	0.835247	0
729092	ENSG00000172650	AGAP5	ArfGAP with GTPase domain, ankyrin repeat and PH domain 5	0.234033	0.991661	0	0.878457	0.470225	0
414189	ENSG00000204149	AGAP6	ArfGAP with GTPase domain, ankyrin repeat and PH domain 6	0.186859	0.983351	0	0.419834	0.644575	0
642517	ENSG00000204172	AGAP9	ArfGAP with GTPase domain, ankyrin repeat and PH domain 9	0.579275	0.742768	0	0.0710944	0.969446	0
340351	ENSG00000146856	AGBL3	ATP/GTP binding protein like 3	0.0198337	0.998872	0	0.335543	0.76439	0
60509	ENSG00000084693	AGBL5	ATP/GTP binding protein like 5	0.0929706	0.998872	0	-0.0111323	0.99191	0
3267	ENSG00000173744	AGFG1	ArfGAP with FG repeats 1	0.0216981	0.998872	0	-0.0635062	0.961904	0
3268	ENSG00000106351	AGFG2	ArfGAP with FG repeats 2	-0.147203	0.974924	0	-0.0591969	0.939926	0
55109	ENSG00000164252	AGGF1	angiogenic factor with G-patch and FHA domains 1	-0.096281	0.998872	0	-0.3459	0.661842	0
178	ENSG00000162688	AGL	amylo-alpha-1, 6-glucosidase, 4-alpha-glucanotransferase	-0.195294	0.976398	0	-0.712327	0.255197	0
79814	ENSG00000116771	AGMAT	agmatinase	0.356025	0.754795	0	0.135113	0.890066	0
26523	ENSG00000092847	AGO1	argonaute 1, RISC catalytic component	0.399865	0.357551	0	0.370581	0.394488	0
27161	ENSG00000123908	AGO2	argonaute 2, RISC catalytic component	-0.174857	0.984829	0	-0.164787	0.881288	0
192669	ENSG00000126070	AGO3	argonaute 3, RISC catalytic component	0.205825	0.838875	0	0.15949	0.794315	0
192670	ENSG00000134698	AGO4	argonaute 4, RISC catalytic component	0.046502	0.998872	0	-0.169435	0.882821	0
10555	ENSG00000169692	AGPAT2	1-acylglycerol-3-phosphate O-acyltransferase 2	-0.0228153	0.998872	0	-0.429419	0.579672	0
56894	ENSG00000160216	AGPAT3	1-acylglycerol-3-phosphate O-acyltransferase 3	0.0287031	0.998872	0	0.119382	0.844269	0
56895	ENSG00000026652	AGPAT4	1-acylglycerol-3-phosphate O-acyltransferase 4	-0.288003	0.641501	0	-0.328354	0.465769	0
55326	ENSG00000155189	AGPAT5	1-acylglycerol-3-phosphate O-acyltransferase 5	-0.377093	0.877006	0	-0.438159	0.676488	0
8540	ENSG00000018510	AGPS	alkylglycerone phosphate synthase	-0.0754476	0.998872	0	-0.309672	0.774781	0
375790	ENSG00000188157	AGRN	agrin	-0.294855	0.646819	0	-0.504049	0.118232	0
23287	ENSG00000135049	AGTPBP1	ATP/GTP binding protein 1	-0.23494	0.995999	0	-0.683692	0.546564	0
185	ENSG00000144891	AGTR1	angiotensin II receptor type 1	0.34584	0.969576	0	-0.157176	0.939786	0
57085	ENSG00000177674	AGTRAP	angiotensin II receptor associated protein	0.130273	0.998872	0	-0.370797	0.629913	0
25909	ENSG00000153207	AHCTF1	AT-hook containing transcription factor 1	0.0925518	0.998872	0	-0.572291	0.758389	0
191	ENSG00000101444	AHCY	adenosylhomocysteinase	-0.138368	0.987565	0	-0.0833485	0.924515	0
10768	ENSG00000168710	AHCYL1	adenosylhomocysteinase like 1	-0.290315	0.841687	0	-0.0456953	0.965319	0
23382	ENSG00000158467	AHCYL2	adenosylhomocysteinase like 2	-0.0411483	0.998872	0	-0.078766	0.962009	0
27245	ENSG00000126705	AHDC1	AT-hook DNA binding motif containing 1	0.372403	0.646751	0	0.387955	0.501485	0
54806	ENSG00000135541	AHI1	Abelson helper integration site 1	-0.567739	0.673769	0	-0.465281	0.736175	0
79026	ENSG00000124942	AHNAK	AHNAK nucleoprotein	-0.000319175	0.9998	0	-0.805338	0.194057	0
113146	ENSG00000185567	AHNAK2	AHNAK nucleoprotein 2	0.351881	0.950045	0	0.747238	0.512249	0
196	ENSG00000106546	AHR	aryl hydrocarbon receptor	0.263038	0.973046	0	-0.605285	0.548135	0
57491	ENSG00000063438	AHRR	aryl-hydrocarbon receptor repressor	0.478234	0.03914	0	0.527952	0.0225277	0
10598	ENSG00000100591	AHSA1	activator of HSP90 ATPase activity 1	-0.154479	0.976882	0	-0.0476983	0.960282	0
64853	ENSG00000186063	AIDA	axin interactor, dorsalization associated	0.430163	0.878754	0	-0.0633101	0.970768	0
83543	ENSG00000126878	AIF1L	allograft inflammatory factor 1 like	0.355832	0.558867	0	0.080072	0.920724	0
9131	ENSG00000156709	AIFM1	apoptosis inducing factor mitochondria associated 1	-0.191526	0.943944	0	0.116147	0.889936	0
9255	ENSG00000164022	AIMP1	aminoacyl tRNA synthetase complex interacting multifunctional protein 1	-0.0370407	0.998872	0	-0.0331883	0.976432	0
7965	ENSG00000106305	AIMP2	aminoacyl tRNA synthetase complex interacting multifunctional protein 2	0.0750491	0.998872	0	0.141179	0.869062	0
9049	ENSG00000110711	AIP	aryl hydrocarbon receptor interacting protein	-0.468552	0.425807	0	-0.489518	0.324843	0
389813	ENSG00000232434	AJM1	apical junction component 1 homolog	0.634376	0.874408	0	-0.677935	0.644036	0
84962	ENSG00000129474	AJUBA	ajuba LIM protein	0.262808	0.779791	0	0.143658	0.836401	0
203	ENSG00000106992	AK1	adenylate kinase 1	0.0617916	0.998872	0	-0.344762	0.665858	0
204	ENSG00000004455	AK2	adenylate kinase 2	-0.161978	0.949258	0	-0.153988	0.807061	0
50808	ENSG00000147853	AK3	adenylate kinase 3	-0.527587	0.539567	0	-0.545335	0.456972	0
205	ENSG00000162433	AK4	adenylate kinase 4	-0.282071	0.521251	0	-0.314067	0.361938	0
26289	ENSG00000154027	AK5	adenylate kinase 5	-0.223834	0.998872	0	-0.244031	0.898576	0
122481	ENSG00000140057	AK7	adenylate kinase 7	-0.271896	0.978174	0	-0.688148	0.630306	0
158067	ENSG00000165695	AK8	adenylate kinase 8	0.609652	0.740529	0	0.00474722	0.997789	0
221264	ENSG00000155085	AK9	adenylate kinase 9	0.143355	0.998872	0	-0.059146	0.979572	0
8165	ENSG00000121057	AKAP1	A-kinase anchoring protein 1	-0.167899	0.888274	0	-0.00980523	0.989591	0
11216	ENSG00000108599	AKAP10	A-kinase anchoring protein 10	-0.175302	0.995999	0	-0.0850274	0.950441	0
11215	ENSG00000023516	AKAP11	A-kinase anchoring protein 11	0.176318	0.998872	0	-0.157756	0.939926	0
9590	ENSG00000131016	AKAP12	A-kinase anchoring protein 12	0.145686	0.998872	0	-0.252647	0.874522	0
11214	ENSG00000170776	AKAP13	A-kinase anchoring protein 13	0.263541	0.900902	0	0.116488	0.913703	0
10566	ENSG00000111254	AKAP3	A-kinase anchoring protein 3	0.735445	0.18726	0	0.698346	0.279163	0
9495	ENSG00000179841	AKAP5	A-kinase anchoring protein 5	-0.11705	0.998872	0	-0.69526	0.653435	0
9472	ENSG00000151320	AKAP6	A-kinase anchoring protein 6	-0.559648	0.825434	0	-0.985819	0.651907	0
9465	ENSG00000118507	AKAP7	A-kinase anchoring protein 7	-0.945927	0.0832252	-1	-0.851984	0.242544	0
10270	ENSG00000105127	AKAP8	A-kinase anchoring protein 8	0.00451678	0.999317	0	0.228532	0.569896	0
26993	ENSG00000011243	AKAP8L	A-kinase anchoring protein 8 like	-0.0684014	0.998872	0	0.270482	0.693885	0
10142	ENSG00000127914	AKAP9	A-kinase anchoring protein 9	-0.270766	0.995999	0	-0.419741	0.808805	0
56672	ENSG00000166452	AKIP1	A-kinase interacting protein 1	-0.178202	0.97414	0	-0.34911	0.585301	0
79647	ENSG00000174574	AKIRIN1	akirin 1	0.256255	0.791325	0	0.34125	0.466432	0
55122	ENSG00000135334	AKIRIN2	akirin 2	-0.213254	0.830512	0	0.128032	0.840641	0
80709	ENSG00000106948	AKNA	AT-hook transcription factor	0.267955	0.874408	0	0.512801	0.271254	0
10327	ENSG00000117448	AKR1A1	aldo-keto reductase family 1 member A1	0.212839	0.940881	0	-0.025772	0.979607	0
231	ENSG00000085662	AKR1B1	aldo-keto reductase family 1 member B	-0.331048	0.825673	0	-0.402236	0.567495	0
8574	ENSG00000053371	AKR7A2	aldo-keto reductase family 7 member A2	-0.399738	0.595723	0	-0.604011	0.164795	0
22977	ENSG00000162482	AKR7A3	aldo-keto reductase family 7 member A3	0.148962	0.998872	0	-0.259434	0.892602	0
207	ENSG00000142208	AKT1	AKT serine/threonine kinase 1	-0.117944	0.995999	0	-0.433953	0.332017	0
84335	ENSG00000204673	AKT1S1	AKT1 substrate 1	-0.0149017	0.998872	0	-0.359894	0.527211	0
208	ENSG00000105221	AKT2	AKT serine/threonine kinase 2	0.0185311	0.998872	0	-0.311386	0.600308	0
64400	ENSG00000166971	AKTIP	AKT interacting protein	-0.159695	0.973046	0	0.12178	0.892602	0
210	ENSG00000148218	ALAD	aminolevulinate dehydratase	0.136279	0.96461	0	0.260184	0.57314	0
211	ENSG00000023330	ALAS1	5'-aminolevulinate synthase 1	0.372713	0.56151	0	0.428705	0.360347	0
214	ENSG00000170017	ALCAM	activated leukocyte cell adhesion molecule	-0.310354	0.975045	0	-0.542691	0.67853	0
126133	ENSG00000161618	ALDH16A1	aldehyde dehydrogenase 16 family member A1	-0.1386	0.995999	0	-0.341971	0.613683	0
5832	ENSG00000059573	ALDH18A1	aldehyde dehydrogenase 18 family member A1	-0.0775071	0.998872	0	0.102666	0.890675	0
8854	ENSG00000128918	ALDH1A2	aldehyde dehydrogenase 1 family member A2	-0.364866	0.421066	0	-0.363365	0.366506	0
220	ENSG00000184254	ALDH1A3	aldehyde dehydrogenase 1 family member A3	0.527404	0.69565	0	0.691549	0.436548	0
219	ENSG00000137124	ALDH1B1	aldehyde dehydrogenase 1 family member B1	0.131136	0.943944	0	0.21307	0.585301	0
160428	ENSG00000136010	ALDH1L2	aldehyde dehydrogenase 1 family member L2	-0.184392	0.998872	0	-0.586565	0.70357	0
217	ENSG00000111275	ALDH2	aldehyde dehydrogenase 2 family (mitochondrial)	-0.261866	0.756779	0	0.166991	0.796325	0
218	ENSG00000108602	ALDH3A1	aldehyde dehydrogenase 3 family member A1	0.347913	0.940881	0	0.202341	0.879615	0
224	ENSG00000072210	ALDH3A2	aldehyde dehydrogenase 3 family member A2	-0.310922	0.792574	0	-0.122419	0.89384	0
221	ENSG00000006534	ALDH3B1	aldehyde dehydrogenase 3 family member B1	0.517027	0.784772	0	0.313512	0.841685	0
8659	ENSG00000159423	ALDH4A1	aldehyde dehydrogenase 4 family member A1	0.207707	0.926037	0	-0.0338833	0.969446	0
7915	ENSG00000112294	ALDH5A1	aldehyde dehydrogenase 5 family member A1	-0.0973078	0.998872	0	0.356774	0.731899	0
4329	ENSG00000119711	ALDH6A1	aldehyde dehydrogenase 6 family member A1	0.31456	0.660942	0	0.430928	0.332458	0
501	ENSG00000164904	ALDH7A1	aldehyde dehydrogenase 7 family member A1	-0.0448399	0.998872	0	0.273884	0.56838	0
64577	ENSG00000118514	ALDH8A1	aldehyde dehydrogenase 8 family member A1	0.35306	0.904781	0	0.631711	0.726082	0
223	ENSG00000143149	ALDH9A1	aldehyde dehydrogenase 9 family member A1	-0.196453	0.970212	0	0.207659	0.815229	0
226	ENSG00000149925	ALDOA	aldolase, fructose-bisphosphate A	0.117254	0.995999	0	0.0686673	0.937836	0
230	ENSG00000109107	ALDOC	aldolase, fructose-bisphosphate C	0.186856	0.978134	0	0.374242	0.608244	0
56052	ENSG00000033011	ALG1	ALG1, chitobiosyldiphosphodolichol beta-mannosyltransferase	0.117141	0.998872	0	0.302009	0.643119	0
84920	ENSG00000139133	ALG10	ALG10, alpha-1,2-glucosyltransferase	-0.127243	0.998872	0	-0.0241024	0.986172	0
144245	ENSG00000175548	ALG10B	ALG10B, alpha-1,2-glucosyltransferase	-0.0155062	0.998872	0	-0.118431	0.938868	0
440138	ENSG00000253710	ALG11	ALG11, alpha-1,2-mannosyltransferase	-1.368	0.0200834	-1	-0.994542	0.328737	0
79087	ENSG00000182858	ALG12	ALG12, alpha-1,6-mannosyltransferase	-0.1222	0.987565	0	-0.188403	0.774781	0
79868	ENSG00000101901	ALG13	ALG13, UDP-N-acetylglucosaminyltransferase subunit	-0.0914468	0.998872	0	0.0138814	0.991202	0
199857	ENSG00000172339	ALG14	ALG14, UDP-N-acetylglucosaminyltransferase subunit	-0.407698	0.688212	0	-0.293751	0.724196	0
85365	ENSG00000119523	ALG2	ALG2, alpha-1,3/1,6-mannosyltransferase	0.0176313	0.998872	0	-0.00860875	0.989591	0
10195	ENSG00000214160	ALG3	ALG3, alpha-1,3- mannosyltransferase	0.209346	0.970256	0	-0.0556755	0.960957	0
29880	ENSG00000120697	ALG5	ALG5, dolichyl-phosphate beta-glucosyltransferase	-0.0850977	0.998872	0	-0.0674714	0.938213	0
29929	ENSG00000088035	ALG6	ALG6, alpha-1,3-glucosyltransferase	-0.246057	0.900477	0	-0.0793833	0.940086	0
79053	ENSG00000159063	ALG8	ALG8, alpha-1,3-glucosyltransferase	0.0944777	0.998872	0	0.303281	0.642282	0
79796	ENSG00000086848	ALG9	ALG9, alpha-1,2-mannosyltransferase	-0.604394	0.0537476	-1	-0.583802	0.0969797	0
8846	ENSG00000100601	ALKBH1	alkB homolog 1, histone H2A dioxygenase	0.0620785	0.998872	0	0.139782	0.810068	0
121642	ENSG00000189046	ALKBH2	alkB homolog 2, alpha-ketoglutarate dependent dioxygenase	0.176041	0.973046	0	0.103242	0.909397	0
221120	ENSG00000166199	ALKBH3	alkB homolog 3, alpha-ketoglutaratedependent dioxygenase	-0.254396	0.913352	0	-0.139619	0.888179	0
54784	ENSG00000160993	ALKBH4	alkB homolog 4, lysine demethylase	-0.198874	0.971689	0	-0.461416	0.446973	0
54890	ENSG00000091542	ALKBH5	alkB homolog 5, RNA demethylase	-0.136308	0.998872	0	-0.478477	0.445124	0
84964	ENSG00000239382	ALKBH6	alkB homolog 6	-0.00605461	0.999609	0	-0.232513	0.742071	0
84266	ENSG00000125652	ALKBH7	alkB homolog 7	-0.571008	0.471696	0	-0.651489	0.279174	0
91801	ENSG00000137760	ALKBH8	alkB homolog 8, tRNA methyltransferase	-0.394688	0.956198	0	-0.755653	0.545134	0
7840	ENSG00000116127	ALMS1	ALMS1, centrosome and basal body associated protein	-0.325571	0.980193	0	-0.954224	0.442115	0
239	ENSG00000108839	ALOX12	arachidonate 12-lipoxygenase, 12S type	-0.0664122	0.998872	0	-0.202707	0.827059	0
80216	ENSG00000073331	ALPK1	alpha kinase 1	0.112512	0.998872	0	0.179134	0.924134	0
57538	ENSG00000136383	ALPK3	alpha kinase 3	0.453354	0.955692	0	0.847682	0.595033	0
249	ENSG00000162551	ALPL	alkaline phosphatase, liver/bone/kidney	0.133955	0.998872	0	-0.0279195	0.97973	0
57679	ENSG00000003393	ALS2	ALS2, alsin Rho guanine nucleotide exchange factor	-0.320969	0.886905	0	-0.215354	0.851599	0
259173	ENSG00000178038	ALS2CL	ALS2 C-terminal like	0.288962	0.972136	0	0.203367	0.890066	0
8092	ENSG00000180318	ALX1	ALX homeobox 1	-0.0765485	0.998872	0	0.056067	0.946299	0
257	ENSG00000156150	ALX3	ALX homeobox 3	0.256314	0.973046	0	0.109087	0.943307	0
60529	ENSG00000052850	ALX4	ALX homeobox 4	-0.159889	0.954822	0	-0.131162	0.840641	0
10189	ENSG00000183684	ALYREF	Aly/REF export factor	-0.253354	0.863987	0	-0.42006	0.406987	0
23600	ENSG00000242110	AMACR	alpha-methylacyl-CoA racemase	-0.130673	0.998872	0	0.295031	0.890675	0
258	ENSG00000178522	AMBN	ameloblastin	1.06244	0.346302	0	0.223068	0.917322	0
55626	ENSG00000110497	AMBRA1	autophagy and beclin 1 regulator 1	-0.111124	0.978627	0	-0.121764	0.842805	0
262	ENSG00000123505	AMD1	adenosylmethionine decarboxylase 1	-0.260765	0.975806	0	-0.232913	0.871996	0
144193	ENSG00000139344	AMDHD1	amidohydrolase domain containing 1	-0.0427582	0.998872	0	0.365256	0.891409	0
51005	ENSG00000162066	AMDHD2	amidohydrolase domain containing 2	-0.230855	0.925795	0	-0.620532	0.127196	0
139285	ENSG00000184675	AMER1	APC membrane recruitment protein 1	0.164259	0.987565	0	0.283381	0.743519	0
267	ENSG00000159461	AMFR	autocrine motility factor receptor	-0.119898	0.996469	0	-0.145286	0.867103	0
268	ENSG00000104899	AMH	anti-Mullerian hormone	0.320905	0.852134	0	0.160199	0.880535	0
269	ENSG00000135409	AMHR2	anti-Mullerian hormone receptor type 2	0.168439	0.998872	0	0.144573	0.909397	0
57463	ENSG00000181754	AMIGO1	adhesion molecule with Ig like domain 1	0.132298	0.96713	0	0.16993	0.738809	0
347902	ENSG00000139211	AMIGO2	adhesion molecule with Ig like domain 2	-0.249642	0.957126	0	-0.0097895	0.994715	0
386724	ENSG00000176020	AMIGO3	adhesion molecule with Ig like domain 3	0.0429183	0.998872	0	-0.265192	0.601127	0
9949	ENSG00000101935	AMMECR1	Alport syndrome, mental retardation, midface hypoplasia and elliptocytosis chromosomal region gene 1	-0.281182	0.956198	0	-0.261267	0.825489	0
83607	ENSG00000144233	AMMECR1L	AMMECR1 like	0.17273	0.825673	0	0.252357	0.458891	0
196394	ENSG00000151743	AMN1	antagonist of mitotic exit network 1 homolog	0.100598	0.998872	0	-0.411085	0.632995	0
154810	ENSG00000166025	AMOTL1	angiomotin like 1	-0.152651	0.97414	0	0.021412	0.97973	0
51421	ENSG00000114019	AMOTL2	angiomotin like 2	0.166793	0.978174	0	0.504981	0.357362	0
271	ENSG00000116337	AMPD2	adenosine monophosphate deaminase 2	0.059191	0.998872	0	-0.194665	0.668066	0
273	ENSG00000078053	AMPH	amphiphysin	-0.689397	0.163764	0	-0.604552	0.373928	0
275	ENSG00000145020	AMT	aminomethyltransferase	-0.160097	0.998872	0	0.430828	0.737828	0
280	ENSG00000240038	AMY2B	amylase, alpha 2B (pancreatic)	0.448161	0.958006	0	0.369107	0.906333	0
51321	ENSG00000196704	AMZ2	archaelysin family metallopeptidase 2	-0.0779436	0.998872	0	0.0883223	0.887259	0
64682	ENSG00000153107	ANAPC1	anaphase promoting complex subunit 1	-0.0733332	0.998872	0	-0.053744	0.945884	0
10393	ENSG00000164162	ANAPC10	anaphase promoting complex subunit 10	-0.0289433	0.998872	0	-0.15567	0.890066	0
51529	ENSG00000141552	ANAPC11	anaphase promoting complex subunit 11	-0.555736	0.532135	0	-0.816825	0.139674	0
25847	ENSG00000129055	ANAPC13	anaphase promoting complex subunit 13	-0.139221	0.973046	0	-0.0709636	0.924381	0
25906	ENSG00000110200	ANAPC15	anaphase promoting complex subunit 15	-0.190029	0.983351	0	-0.460733	0.548135	0
119504	ENSG00000166295	ANAPC16	anaphase promoting complex subunit 16	-0.0896035	0.998872	0	-0.119413	0.882116	0
29882	ENSG00000176248	ANAPC2	anaphase promoting complex subunit 2	-0.0755766	0.998872	0	-0.13421	0.852197	0
29945	ENSG00000053900	ANAPC4	anaphase promoting complex subunit 4	-0.234909	0.868273	0	-0.353116	0.63603	0
51433	ENSG00000089053	ANAPC5	anaphase promoting complex subunit 5	-0.0375108	0.998872	0	0.192777	0.820255	0
51434	ENSG00000196510	ANAPC7	anaphase promoting complex subunit 7	-0.0869768	0.998872	0	-0.0140808	0.984844	0
283	ENSG00000214274	ANG	angiogenin	0.0116793	0.998872	0	0.0464058	0.971519	0
23357	ENSG00000013523	ANGEL1	angel homolog 1	0.0742088	0.998872	0	-0.135601	0.840641	0
90806	ENSG00000174606	ANGEL2	angel homolog 2	-0.0950561	0.998872	0	0.106172	0.933517	0
83854	ENSG00000130812	ANGPTL6	angiopoietin like 6	-0.0911688	0.998872	0	0.350101	0.828306	0
287	ENSG00000145362	ANK2	ankyrin 2	-0.575159	0.705814	0	-0.779244	0.468281	0
288	ENSG00000151150	ANK3	ankyrin 3	0.0625729	0.998872	0	-0.0576803	0.97027	0
150709	ENSG00000151687	ANKAR	ankyrin and armadillo repeat containing	0.150703	0.986523	0	-0.574241	0.472857	0
348094	ENSG00000166839	ANKDD1A	ankyrin repeat and death domain containing 1A	0.081051	0.998872	0	-0.819654	0.537814	0
63926	ENSG00000132623	ANKEF1	ankyrin repeat and EF-hand domain containing 1	0.144965	0.995999	0	0.312318	0.736175	0
51479	ENSG00000185722	ANKFY1	ankyrin repeat and FYVE domain containing 1	-0.0216203	0.998872	0	0.312685	0.631112	0
56172	ENSG00000154122	ANKH	ANKH inorganic pyrophosphate transport regulator	0.131084	0.960204	0	0.205835	0.680133	0
54882	ENSG00000131503	ANKHD1	ankyrin repeat and KH domain containing 1	-0.373893	0.636004	0	-0.331154	0.67995	0
54467	ENSG00000001629	ANKIB1	ankyrin repeat and IBR domain containing 1	0.12094	0.998872	0	-0.206723	0.909175	0
23141	ENSG00000176915	ANKLE2	ankyrin repeat and LEM domain containing 2	0.167025	0.940285	0	0.383427	0.336888	0
51281	ENSG00000144504	ANKMY1	ankyrin repeat and MYND domain containing 1	-0.0905415	0.998872	0	-0.418242	0.404591	0
57037	ENSG00000106524	ANKMY2	ankyrin repeat and MYND domain containing 2	-0.283697	0.960204	0	-0.357235	0.774558	0
57763	ENSG00000164331	ANKRA2	ankyrin repeat family A member 2	-0.0794018	0.998872	0	0.129923	0.897458	0
27063	ENSG00000148677	ANKRD1	ankyrin repeat domain 1	1.27197	0.346302	0	1.13021	0.631431	0
55608	ENSG00000088448	ANKRD10	ankyrin repeat domain 10	-0.642401	0.0012894	-1	-0.380053	0.18723	0
29123	ENSG00000167522	ANKRD11	ankyrin repeat domain 11	0.121128	0.992448	0	0.0404146	0.963009	0
23253	ENSG00000101745	ANKRD12	ankyrin repeat domain 12	-0.30129	0.995999	0	-1.42831	0.199428	0
88455	ENSG00000076513	ANKRD13A	ankyrin repeat domain 13A	-0.158059	0.884782	0	-0.161297	0.736571	0
124930	ENSG00000198720	ANKRD13B	ankyrin repeat domain 13B	0.172394	0.975806	0	-0.00681811	0.994289	0
81573	ENSG00000118454	ANKRD13C	ankyrin repeat domain 13C	-0.0353352	0.998872	0	-0.0588898	0.957651	0
338692	ENSG00000172932	ANKRD13D	ankyrin repeat domain 13D	0.00474658	0.9998	0	-0.386669	0.51552	0
54522	ENSG00000134461	ANKRD16	ankyrin repeat domain 16	-0.0994398	0.998872	0	-0.221664	0.785837	0
26057	ENSG00000132466	ANKRD17	ankyrin repeat domain 17	-0.0198255	0.998872	0	-0.322191	0.839065	0
253650	ENSG00000180071	ANKRD18A	ankyrin repeat domain 18A	-0.42798	0.905427	0	-0.947121	0.483484	0
441459	ENSG00000230453	ANKRD18B	ankyrin repeat domain 18B	-0.126865	0.998872	0	-0.451607	0.716269	0
200539	ENSG00000163126	ANKRD23	ankyrin repeat domain 23	0.474765	0.521024	0	-0.09219	0.924285	0
22852	ENSG00000107890	ANKRD26	ankyrin repeat domain 26	-0.309561	0.974932	0	-1.00654	0.331288	0
84079	ENSG00000105186	ANKRD27	ankyrin repeat domain 27	-0.192297	0.940285	0	-0.033158	0.970768	0
23243	ENSG00000206560	ANKRD28	ankyrin repeat domain 28	-0.0872418	0.998872	0	-0.126162	0.924134	0
147463	ENSG00000154065	ANKRD29	ankyrin repeat domain 29	0.639486	0.0253565	1	0.500055	0.277412	0
256006	ENSG00000145700	ANKRD31	ankyrin repeat domain 31	0.721207	0.800763	0	-1.6616	0.622454	0
651746	ENSG00000164236	ANKRD33B	ankyrin repeat domain 33B	0.133299	0.998872	0	0.0441432	0.974296	0
340120	ENSG00000189127	ANKRD34B	ankyrin repeat domain 34B	0.625108	0.785783	0	0.331961	0.868822	0
375248	ENSG00000135976	ANKRD36	ankyrin repeat domain 36	-0.26075	0.984072	0	-0.898932	0.418389	0
57730	ENSG00000196912	ANKRD36B	ankyrin repeat domain 36B	-0.150398	0.998872	0	-0.0912817	0.96287	0
400986	ENSG00000174501	ANKRD36C	ankyrin repeat domain 36C	-0.0755658	0.998872	0	-0.0626538	0.97973	0
51239	ENSG00000213337	ANKRD39	ankyrin repeat domain 39	-0.224106	0.956198	0	-0.562122	0.30865	0
91369	ENSG00000154945	ANKRD40	ankyrin repeat domain 40	-0.0868167	0.998872	0	-0.109801	0.881639	0
338699	ENSG00000137494	ANKRD42	ankyrin repeat domain 42	0.154412	0.995999	0	0.351636	0.687759	0
91526	ENSG00000065413	ANKRD44	ankyrin repeat domain 44	-0.340984	0.886905	0	0.00850356	0.996475	0
157567	ENSG00000186106	ANKRD46	ankyrin repeat domain 46	-0.445859	0.834436	0	-0.113978	0.940231	0
54851	ENSG00000168876	ANKRD49	ankyrin repeat domain 49	-0.134072	0.998872	0	-0.203083	0.89005	0
57182	ENSG00000151458	ANKRD50	ankyrin repeat domain 50	-0.197232	0.998872	0	-0.347312	0.854686	0
283373	ENSG00000139645	ANKRD52	ankyrin repeat domain 52	0.336792	0.222434	0	0.299192	0.291957	0
129138	ENSG00000100124	ANKRD54	ankyrin repeat domain 54	0.00936521	0.998872	0	-0.329029	0.583528	0
22881	ENSG00000135299	ANKRD6	ankyrin repeat domain 6	-0.0556655	0.998872	0	0.136093	0.914856	0
100131244	ENSG00000230778	ANKRD63	ankyrin repeat domain 63	0.509617	0.377624	0	0.130668	0.872903	0
122416	ENSG00000156381	ANKRD9	ankyrin repeat domain 9	-0.173554	0.95868	0	-0.483258	0.238076	0
23294	ENSG00000064999	ANKS1A	ankyrin repeat and sterile alpha motif domain containing 1A	-0.00930177	0.998872	0	0.289384	0.445124	0
124401	ENSG00000168096	ANKS3	ankyrin repeat and sterile alpha motif domain containing 3	-0.115881	0.998872	0	-0.116043	0.914856	0
203286	ENSG00000165138	ANKS6	ankyrin repeat and sterile alpha motif domain containing 6	0.0494387	0.998872	0	-0.0456487	0.948042	0
55139	ENSG00000163516	ANKZF1	ankyrin repeat and zinc finger domain containing 1	0.0566943	0.998872	0	0.168414	0.787218	0
54443	ENSG00000011426	ANLN	anillin actin binding protein	-0.0343562	0.998872	0	-0.333175	0.822699	0
55129	ENSG00000160746	ANO10	anoctamin 10	-0.326592	0.643884	0	-0.248929	0.68323	0
203859	ENSG00000171714	ANO5	anoctamin 5	-0.282089	0.975045	0	-0.501019	0.696322	0
196527	ENSG00000177119	ANO6	anoctamin 6	-0.0274754	0.998872	0	-0.201764	0.892487	0
50636	ENSG00000146205	ANO7	anoctamin 7	0.0823098	0.998872	0	-0.278186	0.644575	0
57719	ENSG00000074855	ANO8	anoctamin 8	0.04412	0.998872	0	-0.257731	0.767446	0
8125	ENSG00000140350	ANP32A	acidic nuclear phosphoprotein 32 family member A	0.0370575	0.998872	0	0.203905	0.772242	0
10541	ENSG00000136938	ANP32B	acidic nuclear phosphoprotein 32 family member B	-0.192337	0.956198	0	-0.0125715	0.990167	0
81611	ENSG00000143401	ANP32E	acidic nuclear phosphoprotein 32 family member E	-0.0878479	0.998872	0	-0.072078	0.968338	0
84168	ENSG00000169604	ANTXR1	anthrax toxin receptor 1	0.0246838	0.998872	0	0.133903	0.928046	0
118429	ENSG00000163297	ANTXR2	anthrax toxin receptor 2	-0.264495	0.979624	0	-0.508158	0.704043	0
301	ENSG00000135046	ANXA1	annexin A1	1.05209	0.0588003	1	1.23776	0.121406	0
311	ENSG00000122359	ANXA11	annexin A11	-0.248168	0.835259	0	-0.0780971	0.923491	0
302	ENSG00000182718	ANXA2	annexin A2	-0.799943	0.267105	0	-0.46428	0.632995	0
389289	ENSG00000177721	ANXA2R	annexin A2 receptor	0.858695	0.0484287	1	0.73918	0.128532	0
306	ENSG00000138772	ANXA3	annexin A3	1.24939	0.282759	0	0.745707	0.683737	0
307	ENSG00000196975	ANXA4	annexin A4	-0.228593	0.886905	0	-0.345807	0.586501	0
308	ENSG00000164111	ANXA5	annexin A5	-0.44471	0.210303	0	-0.19226	0.732925	0
309	ENSG00000197043	ANXA6	annexin A6	-0.401084	0.807238	0	-0.221988	0.846771	0
310	ENSG00000138279	ANXA7	annexin A7	-0.269423	0.549465	0	0.13982	0.788283	0
8416	ENSG00000143412	ANXA9	annexin A9	0.205953	0.955002	0	0.266407	0.704043	0
55435	ENSG00000138660	AP1AR	adaptor related protein complex 1 associated regulatory protein	-0.275236	0.981806	0	-0.169911	0.924001	0
162	ENSG00000100280	AP1B1	adaptor related protein complex 1 beta 1 subunit	0.0864119	0.998872	0	-0.0770337	0.929845	0
164	ENSG00000166747	AP1G1	adaptor related protein complex 1 gamma 1 subunit	0.0749179	0.998872	0	0.0665053	0.960957	0
8906	ENSG00000213983	AP1G2	adaptor related protein complex 1 gamma 2 subunit	0.491135	0.206765	0	0.309229	0.545134	0
8907	ENSG00000072958	AP1M1	adaptor related protein complex 1 mu 1 subunit	-0.229216	0.898486	0	-0.222469	0.753811	0
1174	ENSG00000106367	AP1S1	adaptor related protein complex 1 sigma 1 subunit	-0.250865	0.940285	0	-0.476285	0.468639	0
8905	ENSG00000182287	AP1S2	adaptor related protein complex 1 sigma 2 subunit	-0.538952	0.567565	0	-0.746137	0.236871	0
130340	ENSG00000152056	AP1S3	adaptor related protein complex 1 sigma 3 subunit	0.22358	0.967749	0	0.233542	0.822423	0
160	ENSG00000196961	AP2A1	adaptor related protein complex 2 alpha 1 subunit	-0.113876	0.983351	0	-0.276289	0.542158	0
163	ENSG00000006125	AP2B1	adaptor related protein complex 2 beta 1 subunit	-0.0433283	0.998872	0	-0.0834274	0.882983	0
1173	ENSG00000161203	AP2M1	adaptor related protein complex 2 mu 1 subunit	-0.235349	0.894687	0	-0.465883	0.341798	0
1175	ENSG00000042753	AP2S1	adaptor related protein complex 2 sigma 1 subunit	-0.275348	0.959485	0	-0.487245	0.584279	0
8546	ENSG00000132842	AP3B1	adaptor related protein complex 3 beta 1 subunit	-0.283057	0.873828	0	-0.39093	0.641805	0
8120	ENSG00000103723	AP3B2	adaptor related protein complex 3 beta 2 subunit	0.633679	0.417875	0	0.6923	0.340186	0
8943	ENSG00000065000	AP3D1	adaptor related protein complex 3 delta 1 subunit	-0.0810012	0.998872	0	0.0114646	0.990159	0
26985	ENSG00000185009	AP3M1	adaptor related protein complex 3 mu 1 subunit	-0.181694	0.984112	0	-0.400645	0.629913	0
10947	ENSG00000070718	AP3M2	adaptor related protein complex 3 mu 2 subunit	-0.0493593	0.998872	0	-0.296108	0.513037	0
1176	ENSG00000177879	AP3S1	adaptor related protein complex 3 sigma 1 subunit	-0.418542	0.472264	0	-0.281615	0.668493	0
10239	ENSG00000157823	AP3S2	adaptor related protein complex 3 sigma 2 subunit	0.22964	0.982587	0	0.0794218	0.957651	0
10717	ENSG00000134262	AP4B1	adaptor related protein complex 4 beta 1 subunit	-0.14305	0.986506	0	0.0808717	0.932182	0
23431	ENSG00000081014	AP4E1	adaptor related protein complex 4 epsilon 1 subunit	0.0561781	0.998872	0	0.0106404	0.994336	0
9179	ENSG00000221838	AP4M1	adaptor related protein complex 4 mu 1 subunit	0.000199276	0.9998	0	0.138576	0.885331	0
11154	ENSG00000100478	AP4S1	adaptor related protein complex 4 sigma 1 subunit	-0.0437738	0.998872	0	-0.0686292	0.955837	0
91056	ENSG00000254470	AP5B1	adaptor related protein complex 5 beta 1 subunit	0.27635	0.41035	0	-0.033731	0.951459	0
55745	ENSG00000053770	AP5M1	adaptor related protein complex 5 mu 1 subunit	-0.270932	0.975045	0	-0.418272	0.727602	0
55317	ENSG00000125843	AP5S1	adaptor related protein complex 5 sigma 1 subunit	-0.0351997	0.998872	0	-0.480789	0.232399	0
9907	ENSG00000242802	AP5Z1	adaptor related protein complex 5 zeta 1 subunit	-0.255892	0.841902	0	-0.18935	0.790374	0
317	ENSG00000120868	APAF1	apoptotic peptidase activating factor 1	0.116144	0.998872	0	-0.18361	0.925584	0
9546	ENSG00000011132	APBA3	amyloid beta precursor protein binding family A member 3	0.150815	0.973046	0	-0.29423	0.565923	0
322	ENSG00000166313	APBB1	amyloid beta precursor protein binding family B member 1	-0.233161	0.843256	0	-0.402806	0.338585	0
323	ENSG00000163697	APBB2	amyloid beta precursor protein binding family B member 2	0.214247	0.970256	0	0.0409045	0.974004	0
10307	ENSG00000113108	APBB3	amyloid beta precursor protein binding family B member 3	-0.0854682	0.998872	0	-0.201232	0.780797	0
324	ENSG00000134982	APC	APC, WNT signaling pathway regulator	-0.10655	0.998872	0	-0.725113	0.622563	0
10297	ENSG00000115266	APC2	APC2, WNT signaling pathway regulator	0.0480267	0.998872	0	-0.292874	0.621717	0
147495	ENSG00000154856	APCDD1	APC down-regulated 1	0.0239548	0.998872	0	-0.0198348	0.986922	0
327	ENSG00000164062	APEH	acylaminoacyl-peptide hydrolase	-0.174499	0.951497	0	-0.268412	0.631127	0
328	ENSG00000100823	APEX1	apurinic/apyrimidinic endodeoxyribonuclease 1	-0.0497212	0.998872	0	0.14516	0.827059	0
27301	ENSG00000169188	APEX2	apurinic/apyrimidinic endodeoxyribonuclease 2	-0.0200326	0.998872	0	-0.0792305	0.913775	0
51107	ENSG00000117362	APH1A	aph-1 homolog A, gamma-secretase subunit	-0.0686552	0.998872	0	-0.460308	0.309027	0
83464	ENSG00000138613	APH1B	aph-1 homolog B, gamma-secretase subunit	0.293156	0.80231	0	-0.239863	0.763888	0
8539	ENSG00000166181	API5	apoptosis inhibitor 5	-0.160703	0.998872	0	-0.0282796	0.986247	0
51074	ENSG00000149089	APIP	APAF1 interacting protein	-0.222767	0.872815	0	-0.00679165	0.994025	0
200558	ENSG00000169621	APLF	aprataxin and PNKP like factor	-0.513832	0.771481	0	-1.20084	0.304637	0
333	ENSG00000105290	APLP1	amyloid beta precursor like protein 1	0.0187397	0.998872	0	-0.475594	0.352097	0
334	ENSG00000084234	APLP2	amyloid beta precursor like protein 2	-0.435894	0.221064	0	-0.160119	0.791362	0
57136	ENSG00000101474	APMAP	adipocyte plasma membrane associated protein	-2.61254e-05	0.999904	0	-0.112051	0.89005	0
27350	ENSG00000244509	APOBEC3C	apolipoprotein B mRNA editing enzyme catalytic subunit 3C	0.241331	0.894993	0	0.0106135	0.991202	0
140564	ENSG00000243811	APOBEC3D	apolipoprotein B mRNA editing enzyme catalytic subunit 3D	0.278934	0.896802	0	0.553892	0.299593	0
55911	ENSG00000184730	APOBR	apolipoprotein B receptor	0.795271	0.742768	0	1.18695	0.441899	0
341	ENSG00000130208	APOC1	apolipoprotein C1	-0.173418	0.998872	0	-0.273098	0.843614	0
348	ENSG00000130203	APOE	apolipoprotein E	-0.511659	0.835724	0	-0.979891	0.204078	0
23780	ENSG00000128335	APOL2	apolipoprotein L2	0.600244	0.2558	0	0.640226	0.181053	0
79135	ENSG00000184831	APOO	apolipoprotein O	-0.447321	0.588706	0	-0.098418	0.924134	0
139322	ENSG00000155008	APOOL	apolipoprotein O like	-0.0244402	0.998872	0	-0.184203	0.914856	0
84334	ENSG00000256053	APOPT1	apoptogenic 1, mitochondrial	-0.20316	0.963298	0	-0.224283	0.795671	0
351	ENSG00000142192	APP	amyloid beta precursor protein	-0.0325747	0.998872	0	0.233055	0.784251	0
10513	ENSG00000062725	APPBP2	amyloid beta precursor protein binding protein 2	-0.253253	0.956198	0	-0.221104	0.845394	0
26060	ENSG00000157500	APPL1	adaptor protein, phosphotyrosine interacting with PH domain and leucine zipper 1	-0.117393	0.998872	0	-0.0885704	0.960282	0
55198	ENSG00000136044	APPL2	adaptor protein, phosphotyrosine interacting with PH domain and leucine zipper 2	0.0975246	0.998872	0	0.0444219	0.970175	0
353	ENSG00000198931	APRT	adenine phosphoribosyltransferase	-0.00268454	0.9998	0	-0.239555	0.798526	0
54840	ENSG00000137074	APTX	aprataxin	-0.163709	0.974924	0	-0.101634	0.906351	0
358	ENSG00000240583	AQP1	aquaporin 1 (Colton blood group)	0.259222	0.995999	0	0.202758	0.922334	0
282679	ENSG00000178301	AQP11	aquaporin 11	0.244579	0.974924	0	-0.353646	0.738557	0
360	ENSG00000165272	AQP3	aquaporin 3 (Gill blood group)	0.692013	0.125859	0	0.586964	0.16904	0
363	ENSG00000086159	AQP6	aquaporin 6	1.24406	0.27776	0	1.46566	0.177436	0
9716	ENSG00000021776	AQR	aquarius intron-binding spliceosomal factor	0.00348278	0.9998	0	-0.186856	0.841685	0
369	ENSG00000078061	ARAF	A-Raf proto-oncogene, serine/threonine kinase	-0.0640586	0.998872	0	-0.263752	0.701438	0
116985	ENSG00000186635	ARAP1	ArfGAP with RhoGAP domain, ankyrin repeat and PH domain 1	-0.168808	0.973046	0	-0.275474	0.665332	0
116984	ENSG00000047365	ARAP2	ArfGAP with RhoGAP domain, ankyrin repeat and PH domain 2	-0.407433	0.951607	0	-0.45669	0.810727	0
64411	ENSG00000120318	ARAP3	ArfGAP with RhoGAP domain, ankyrin repeat and PH domain 3	0.233294	0.970212	0	-0.104447	0.931194	0
23237	ENSG00000198576	ARC	activity regulated cytoskeleton associated protein	0.226613	0.974212	0	-0.0580612	0.96129	0
372	ENSG00000095139	ARCN1	archain 1	-0.261581	0.89045	0	-0.159286	0.86678	0
9870	ENSG00000119682	AREL1	apoptosis resistant E3 ubiquitin protein ligase 1	0.0733081	0.996176	0	-0.0524393	0.924134	0
375	ENSG00000143761	ARF1	ADP ribosylation factor 1	-0.118637	0.982108	0	-0.159079	0.798819	0
377	ENSG00000134287	ARF3	ADP ribosylation factor 3	-0.161081	0.931135	0	-0.322618	0.406987	0
378	ENSG00000168374	ARF4	ADP ribosylation factor 4	-0.0127292	0.998872	0	0.160216	0.696044	0
381	ENSG00000004059	ARF5	ADP ribosylation factor 5	-0.145555	0.998872	0	-0.312395	0.719692	0
382	ENSG00000165527	ARF6	ADP ribosylation factor 6	-0.0287197	0.998872	0	0.00745554	0.991209	0
55738	ENSG00000101199	ARFGAP1	ADP ribosylation factor GTPase activating protein 1	0.0415085	0.998872	0	-0.0161955	0.988622	0
84364	ENSG00000149182	ARFGAP2	ADP ribosylation factor GTPase activating protein 2	-0.0429409	0.998872	0	-0.129032	0.892602	0
26286	ENSG00000242247	ARFGAP3	ADP ribosylation factor GTPase activating protein 3	-0.556733	0.614958	0	-0.325622	0.780759	0
10565	ENSG00000066777	ARFGEF1	ADP ribosylation factor guanine nucleotide exchange factor 1	-0.250361	0.986212	0	-0.531995	0.673469	0
10564	ENSG00000124198	ARFGEF2	ADP ribosylation factor guanine nucleotide exchange factor 2	0.127175	0.998872	0	-0.0706061	0.972589	0
57221	ENSG00000112379	ARFGEF3	ARFGEF family member 3	-0.0841831	0.998872	0	-0.411236	0.776572	0
27236	ENSG00000164144	ARFIP1	ADP ribosylation factor interacting protein 1	-0.220936	0.975045	0	-0.177167	0.89005	0
23647	ENSG00000132254	ARFIP2	ADP ribosylation factor interacting protein 2	-0.150743	0.978627	0	-0.559302	0.197953	0
10139	ENSG00000101246	ARFRP1	ADP ribosylation factor related protein 1	-0.360637	0.742768	0	-0.564471	0.278639	0
384	ENSG00000081181	ARG2	arginase 2	0.111529	0.998872	0	0.484331	0.285129	0
55082	ENSG00000134884	ARGLU1	arginine and glutamate rich 1	-0.640891	0.214034	0	-0.264051	0.755154	0
392	ENSG00000175220	ARHGAP1	Rho GTPase activating protein 1	0.439344	0.274465	0	0.182255	0.764368	0
79658	ENSG00000071205	ARHGAP10	Rho GTPase activating protein 10	-0.253786	0.914424	0	-0.32044	0.679912	0
94134	ENSG00000165322	ARHGAP12	Rho GTPase activating protein 12	-0.218053	0.998872	0	-0.456709	0.774781	0
55114	ENSG00000140750	ARHGAP17	Rho GTPase activating protein 17	-0.202358	0.89045	0	-0.0111549	0.989591	0
93663	ENSG00000146376	ARHGAP18	Rho GTPase activating protein 18	-0.44245	0.877632	0	-0.564543	0.66618	0
84986	ENSG00000213390	ARHGAP19	Rho GTPase activating protein 19	-0.0158321	0.998872	0	-0.197616	0.668066	0
57569	ENSG00000137727	ARHGAP20	Rho GTPase activating protein 20	0.745479	0.507663	0	0.418791	0.802134	0
57584	ENSG00000107863	ARHGAP21	Rho GTPase activating protein 21	-0.120697	0.998872	0	-0.515666	0.698121	0
58504	ENSG00000128805	ARHGAP22	Rho GTPase activating protein 22	0.17682	0.993576	0	0.0912583	0.941783	0
83478	ENSG00000138639	ARHGAP24	Rho GTPase activating protein 24	0.00660224	0.9998	0	0.0645105	0.973199	0
23092	ENSG00000145819	ARHGAP26	Rho GTPase activating protein 26	0.0393461	0.998872	0	0.328761	0.713595	0
79822	ENSG00000088756	ARHGAP28	Rho GTPase activating protein 28	-0.435338	0.956198	0	-1.05311	0.458734	0
9411	ENSG00000137962	ARHGAP29	Rho GTPase activating protein 29	0.155291	0.998872	0	0.148978	0.926487	0
57514	ENSG00000031081	ARHGAP31	Rho GTPase activating protein 31	-0.00373628	0.9998	0	-0.314239	0.718804	0
9743	ENSG00000134909	ARHGAP32	Rho GTPase activating protein 32	-0.436977	0.837452	0	-0.756424	0.367799	0
2909	ENSG00000160007	ARHGAP35	Rho GTPase activating protein 35	-0.312702	0.868389	0	-0.25615	0.785837	0
393	ENSG00000089820	ARHGAP4	Rho GTPase activating protein 4	0.180613	0.995999	0	0.167215	0.893505	0
143872	ENSG00000165895	ARHGAP42	Rho GTPase activating protein 42	0.042302	0.998872	0	-0.761545	0.719919	0
23526	ENSG00000180448	ARHGAP45	Rho GTPase activating protein 45	0.170759	0.985349	0	-0.10457	0.924081	0
394	ENSG00000100852	ARHGAP5	Rho GTPase activating protein 5	-0.0482146	0.998872	0	-0.623263	0.697946	0
398	ENSG00000242173	ARHGDIG	Rho GDP dissociation inhibitor gamma	-0.228456	0.973046	0	-0.433397	0.584279	0
9138	ENSG00000076928	ARHGEF1	Rho guanine nucleotide exchange factor 1	0.0084015	0.998872	0	0.142731	0.842805	0
55160	ENSG00000074964	ARHGEF10L	Rho guanine nucleotide exchange factor 10 like	-0.834305	0.173492	0	-0.763802	0.171601	0
9826	ENSG00000132694	ARHGEF11	Rho guanine nucleotide exchange factor 11	0.217892	0.758095	0	0.254882	0.531877	0
23365	ENSG00000196914	ARHGEF12	Rho guanine nucleotide exchange factor 12	-0.213393	0.998872	0	-0.400076	0.773119	0
27237	ENSG00000130762	ARHGEF16	Rho guanine nucleotide exchange factor 16	0.257012	0.796169	0	-0.0632802	0.925584	0
9828	ENSG00000110237	ARHGEF17	Rho guanine nucleotide exchange factor 17	-0.239468	0.870926	0	-0.219882	0.727489	0
23370	ENSG00000104880	ARHGEF18	Rho/Rac guanine nucleotide exchange factor 18	-0.151081	0.962276	0	-0.0725062	0.922992	0
128272	ENSG00000142632	ARHGEF19	Rho guanine nucleotide exchange factor 19	0.179886	0.975045	0	-0.0611237	0.94807	0
9181	ENSG00000116584	ARHGEF2	Rho/Rac guanine nucleotide exchange factor 2	0.169957	0.91257	0	0.181451	0.738557	0
115557	ENSG00000240771	ARHGEF25	Rho guanine nucleotide exchange factor 25	0.0225322	0.998872	0	0.118427	0.877018	0
64283	ENSG00000214944	ARHGEF28	Rho guanine nucleotide exchange factor 28	-0.471671	0.863987	0	-0.0341199	0.990159	0
50650	ENSG00000163947	ARHGEF3	Rho guanine nucleotide exchange factor 3	0.000272564	0.9998	0	0.199121	0.890229	0
389337	ENSG00000183111	ARHGEF37	Rho guanine nucleotide exchange factor 37	-0.0466081	0.998872	0	-0.166758	0.894415	0
84904	ENSG00000137135	ARHGEF39	Rho guanine nucleotide exchange factor 39	0.279945	0.673769	0	0.225299	0.662095	0
23229	ENSG00000131089	ARHGEF9	Cdc42 guanine nucleotide exchange factor 9	0.146797	0.975045	0	0.131549	0.879615	0
8289	ENSG00000117713	ARID1A	AT-rich interaction domain 1A	0.194158	0.984829	0	0.260643	0.810727	0
57492	ENSG00000049618	ARID1B	AT-rich interaction domain 1B	-0.234767	0.975806	0	-0.0576652	0.969055	0
196528	ENSG00000189079	ARID2	AT-rich interaction domain 2	-0.0597236	0.998872	0	-0.376759	0.753811	0
1820	ENSG00000116017	ARID3A	AT-rich interaction domain 3A	0.263124	0.796252	0	0.447517	0.245639	0
10620	ENSG00000179361	ARID3B	AT-rich interaction domain 3B	0.468146	0.101825	0	0.359647	0.277033	0
5926	ENSG00000032219	ARID4A	AT-rich interaction domain 4A	-0.106657	0.998872	0	-0.769854	0.5939	0
51742	ENSG00000054267	ARID4B	AT-rich interaction domain 4B	-0.148209	0.998872	0	-0.294413	0.858879	0
10865	ENSG00000196843	ARID5A	AT-rich interaction domain 5A	-0.0624134	0.998872	0	-0.307216	0.553991	0
84159	ENSG00000150347	ARID5B	AT-rich interaction domain 5B	0.126753	0.995999	0	-0.0480156	0.966926	0
25820	ENSG00000166233	ARIH1	ariadne RBR E3 ubiquitin protein ligase 1	-0.00934359	0.99952	0	0.066254	0.961419	0
10425	ENSG00000177479	ARIH2	ariadne RBR E3 ubiquitin protein ligase 2	-0.0770791	0.998872	0	-0.0762898	0.906253	0
646450	ENSG00000221883	ARIH2OS	ariadne RBR E3 ubiquitin protein ligase 2 opposite strand	0.288865	0.870865	0	0.311359	0.658877	0
400	ENSG00000120805	ARL1	ADP ribosylation factor like GTPase 1	-0.166614	0.900477	0	-0.138207	0.810068	0
285598	ENSG00000175414	ARL10	ADP ribosylation factor like GTPase 10	-0.00963726	0.998872	0	-0.305435	0.725331	0
200894	ENSG00000169379	ARL13B	ADP ribosylation factor like GTPase 13B	-0.356041	0.973046	0	-0.349356	0.843736	0
120534	ENSG00000152219	ARL14EP	ADP ribosylation factor like GTPase 14 effector protein	-0.158386	0.998872	0	-0.157584	0.898189	0
54622	ENSG00000185305	ARL15	ADP ribosylation factor like GTPase 15	-0.124765	0.998872	0	-0.624213	0.656815	0
339231	ENSG00000214087	ARL16	ADP ribosylation factor like GTPase 16	-0.340369	0.795171	0	-0.612089	0.229832	0
402	ENSG00000213465	ARL2	ADP ribosylation factor like GTPase 2	-0.174776	0.983591	0	-0.362522	0.644575	0
23568	ENSG00000102931	ARL2BP	ADP ribosylation factor like GTPase 2 binding protein	0.0812869	0.998872	0	0.177381	0.77964	0
403	ENSG00000138175	ARL3	ADP ribosylation factor like GTPase 3	-0.38378	0.594631	0	-0.177242	0.823485	0
10124	ENSG00000122644	ARL4A	ADP ribosylation factor like GTPase 4A	-0.188513	0.940285	0	-0.32993	0.587236	0
10123	ENSG00000188042	ARL4C	ADP ribosylation factor like GTPase 4C	-0.193928	0.702887	0	-0.175819	0.654493	0
379	ENSG00000175906	ARL4D	ADP ribosylation factor like GTPase 4D	-0.041677	0.998872	0	-0.140638	0.839065	0
26225	ENSG00000162980	ARL5A	ADP ribosylation factor like GTPase 5A	0.105049	0.998872	0	-0.0614034	0.972877	0
221079	ENSG00000165997	ARL5B	ADP ribosylation factor like GTPase 5B	-0.286281	0.987037	0	-0.671101	0.603061	0
84100	ENSG00000113966	ARL6	ADP ribosylation factor like GTPase 6	-0.224161	0.983167	0	-0.437065	0.687759	0
23204	ENSG00000170540	ARL6IP1	ADP ribosylation factor like GTPase 6 interacting protein 1	-0.161579	0.998872	0	-0.001535	0.999116	0
51329	ENSG00000182196	ARL6IP4	ADP ribosylation factor like GTPase 6 interacting protein 4	-0.434245	0.681534	0	-0.641688	0.25869	0
10550	ENSG00000144746	ARL6IP5	ADP ribosylation factor like GTPase 6 interacting protein 5	-0.455675	0.567303	0	-0.292112	0.719919	0
151188	ENSG00000177917	ARL6IP6	ADP ribosylation factor like GTPase 6 interacting protein 6	-0.296242	0.754705	0	-0.266043	0.672383	0
127829	ENSG00000143862	ARL8A	ADP ribosylation factor like GTPase 8A	-0.184712	0.940881	0	-0.166852	0.810068	0
55207	ENSG00000134108	ARL8B	ADP ribosylation factor like GTPase 8B	-0.0834513	0.998872	0	0.0285285	0.97978	0
55156	ENSG00000104442	ARMC1	armadillo repeat containing 1	-0.0989495	0.998872	0	-0.32631	0.821599	0
84071	ENSG00000118690	ARMC2	armadillo repeat containing 2	0.00598721	0.9998	0	0.360072	0.82315	0
55130	ENSG00000169126	ARMC4	armadillo repeat containing 4	-0.553932	0.533454	0	-0.485546	0.736175	0
79798	ENSG00000140691	ARMC5	armadillo repeat containing 5	0.00523973	0.9998	0	-0.101155	0.924134	0
93436	ENSG00000105676	ARMC6	armadillo repeat containing 6	-0.126362	0.993576	0	-0.256242	0.693208	0
79637	ENSG00000125449	ARMC7	armadillo repeat containing 7	0.0925307	0.998872	0	-0.0370357	0.969446	0
25852	ENSG00000114098	ARMC8	armadillo repeat containing 8	0.000961064	0.9998	0	-0.226008	0.847861	0
80210	ENSG00000135931	ARMC9	armadillo repeat containing 9	-0.0587504	0.998872	0	0.00380732	0.996475	0
51566	ENSG00000102401	ARMCX3	armadillo repeat containing, X-linked 3	-0.24715	0.956198	0	0.0336099	0.979572	0
64860	ENSG00000125962	ARMCX5	armadillo repeat containing, X-linked 5	0.15378	0.998872	0	0.255215	0.884168	0
54470	ENSG00000198960	ARMCX6	armadillo repeat containing, X-linked 6	-0.197873	0.975045	0	-0.214025	0.821924	0
79624	ENSG00000146476	ARMT1	acidic residue methyltransferase 1	-0.348812	0.940285	0	-0.381988	0.761213	0
405	ENSG00000143437	ARNT	aryl hydrocarbon receptor nuclear translocator	0.0406069	0.998872	0	0.0824569	0.907774	0
9915	ENSG00000172379	ARNT2	aryl hydrocarbon receptor nuclear translocator 2	-0.13846	0.955988	0	-0.0375757	0.955837	0
406	ENSG00000133794	ARNTL	aryl hydrocarbon receptor nuclear translocator like	-0.139287	0.998872	0	0.185555	0.890066	0
56938	ENSG00000029153	ARNTL2	aryl hydrocarbon receptor nuclear translocator like 2	-0.0192488	0.998872	0	0.404845	0.654493	0
10552	ENSG00000241685	ARPC1A	actin related protein 2/3 complex subunit 1A	-0.25071	0.93258	0	0.0774664	0.944803	0
10095	ENSG00000130429	ARPC1B	actin related protein 2/3 complex subunit 1B	0.0137187	0.998872	0	-0.0460068	0.965639	0
10109	ENSG00000163466	ARPC2	actin related protein 2/3 complex subunit 2	-0.160168	0.975045	0	-0.263928	0.70002	0
10094	ENSG00000111229	ARPC3	actin related protein 2/3 complex subunit 3	-0.341769	0.442274	0	-0.20531	0.69632	0
10093	ENSG00000241553	ARPC4	actin related protein 2/3 complex subunit 4	-0.086529	0.998872	0	-0.382228	0.631431	0
10092	ENSG00000162704	ARPC5	actin related protein 2/3 complex subunit 5	-0.218489	0.838875	0	0.0295603	0.969446	0
81873	ENSG00000136950	ARPC5L	actin related protein 2/3 complex subunit 5 like	-0.0462147	0.998872	0	-0.134299	0.898189	0
348110	ENSG00000242498	ARPIN	actin related protein 2/3 complex inhibitor	-0.250559	0.742768	0	-0.414517	0.236871	0
10776	ENSG00000128989	ARPP19	cAMP regulated phosphoprotein 19	-0.0175978	0.998872	0	-0.257334	0.790374	0
408	ENSG00000137486	ARRB1	arrestin beta 1	-0.225199	0.893185	0	-0.309903	0.584279	0
409	ENSG00000141480	ARRB2	arrestin beta 2	-0.0115931	0.998872	0	-0.120109	0.882854	0
92714	ENSG00000197070	ARRDC1	arrestin domain containing 1	0.070069	0.998872	0	-0.256437	0.670312	0
27106	ENSG00000105643	ARRDC2	arrestin domain containing 2	0.373258	0.591917	0	0.175608	0.816205	0
57561	ENSG00000113369	ARRDC3	arrestin domain containing 3	0.0465741	0.998872	0	-0.84744	0.464932	0
91947	ENSG00000140450	ARRDC4	arrestin domain containing 4	-0.0611622	0.998872	0	-0.275434	0.829279	0
410	ENSG00000100299	ARSA	arylsulfatase A	-0.171305	0.949022	0	-0.218071	0.696791	0
411	ENSG00000113273	ARSB	arylsulfatase B	0.220552	0.807702	0	0.0308214	0.967689	0
22901	ENSG00000141337	ARSG	arylsulfatase G	-0.0514453	0.998872	0	-0.241405	0.785244	0
79642	ENSG00000180801	ARSJ	arylsulfatase family member J	0.158795	0.998872	0	0.721803	0.773074	0
153642	ENSG00000164291	ARSK	arylsulfatase family member K	-0.087942	0.998872	0	0.209199	0.874089	0
116969	ENSG00000167311	ART5	ADP-ribosyltransferase 5	0.0913136	0.998872	0	0.175024	0.843433	0
9048	ENSG00000117407	ARTN	artemin	0.187417	0.998872	0	-0.836553	0.419342	0
64801	ENSG00000173409	ARV1	ARV1 homolog, fatty acid homeostasis modulator	-0.337542	0.79999	0	-0.14748	0.88454	0
421	ENSG00000099889	ARVCF	ARVCF, delta catenin family member	-0.306879	0.796169	0	-0.50362	0.28699	0
427	ENSG00000104763	ASAH1	N-acylsphingosine amidohydrolase 1	0.00628361	0.999609	0	0.0269333	0.97973	0
56624	ENSG00000188611	ASAH2	N-acylsphingosine amidohydrolase 2	0.112855	0.998872	0	-0.255901	0.906253	0
653308	ENSG00000204147	ASAH2B	N-acylsphingosine amidohydrolase 2B	0.0350453	0.998872	0	-0.222276	0.877638	0
50807	ENSG00000153317	ASAP1	ArfGAP with SH3 domain, ankyrin repeat and PH domain 1	-0.447743	0.879969	0	-0.48087	0.704043	0
8853	ENSG00000151693	ASAP2	ArfGAP with SH3 domain, ankyrin repeat and PH domain 2	-0.418404	0.900037	0	-0.767744	0.451191	0
51665	ENSG00000065802	ASB1	ankyrin repeat and SOCS box containing 1	0.0727291	0.998872	0	-0.073543	0.893505	0
142689	ENSG00000198881	ASB12	ankyrin repeat and SOCS box containing 12	0.841051	0.371247	0	0.513341	0.654493	0
79754	ENSG00000196372	ASB13	ankyrin repeat and SOCS box containing 13	-0.221346	0.930139	0	-0.449483	0.393462	0
142686	ENSG00000239388	ASB14	ankyrin repeat and SOCS box containing 14	-0.616843	0.559219	0	0.248094	0.906919	0
92591	ENSG00000161664	ASB16	ankyrin repeat and SOCS box containing 16	0.657443	0.565445	0	0.428212	0.704482	0
51130	ENSG00000115239	ASB3	ankyrin repeat and SOCS box containing 3	-0.426142	0.796169	0	0.632143	0.582612	0
140459	ENSG00000148331	ASB6	ankyrin repeat and SOCS box containing 6	0.0173728	0.998872	0	-0.229132	0.68881	0
140460	ENSG00000183475	ASB7	ankyrin repeat and SOCS box containing 7	0.0968533	0.998872	0	0.223247	0.76934	0
140461	ENSG00000177981	ASB8	ankyrin repeat and SOCS box containing 8	0.0123492	0.998872	0	-0.0162039	0.97978	0
51008	ENSG00000138303	ASCC1	activating signal cointegrator 1 complex subunit 1	-0.0477401	0.998872	0	-0.00405395	0.996056	0
84164	ENSG00000100325	ASCC2	activating signal cointegrator 1 complex subunit 2	-0.024408	0.998872	0	0.121601	0.881018	0
10973	ENSG00000112249	ASCC3	activating signal cointegrator 1 complex subunit 3	-0.217119	0.995999	0	-0.330577	0.826125	0
25842	ENSG00000111875	ASF1A	anti-silencing function 1A histone chaperone	-0.302709	0.890934	0	-0.240076	0.813811	0
55723	ENSG00000105011	ASF1B	anti-silencing function 1B histone chaperone	-0.348123	0.552397	0	-0.371314	0.414498	0
432	ENSG00000141505	ASGR1	asialoglycoprotein receptor 1	-0.354644	0.940285	0	-0.573458	0.500874	0
55870	ENSG00000116539	ASH1L	ASH1 like histone lysine methyltransferase	0.0954444	0.998872	0	-0.608385	0.689488	0
9070	ENSG00000129691	ASH2L	ASH2 like histone lysine methyltransferase complex subunit	-0.450351	0.201557	0	-0.230267	0.665858	0
41	ENSG00000110881	ASIC1	acid sensing ion channel subunit 1	-0.154446	0.951497	0	-0.253305	0.58394	0
9311	ENSG00000213199	ASIC3	acid sensing ion channel subunit 3	0.224112	0.932412	0	-0.0127952	0.990159	0
435	ENSG00000126522	ASL	argininosuccinate lyase	-0.160555	0.973046	0	-0.0307524	0.971662	0
439	ENSG00000198356	ASNA1	arsA arsenite transporter, ATP-binding, homolog 1 (bacterial)	0.1319	0.995999	0	-0.368403	0.567495	0
440	ENSG00000070669	ASNS	asparagine synthetase (glutamine-hydrolyzing)	-0.581444	0.118682	0	-0.29577	0.612375	0
54529	ENSG00000138381	ASNSD1	asparagine synthetase domain containing 1	-0.205988	0.995999	0	-0.417874	0.716269	0
554235	ENSG00000204653	ASPDH	aspartate dehydrogenase domain containing	1.28482	0.10347	0	1.156	0.24186	0
444	ENSG00000198363	ASPH	aspartate beta-hydroxylase	-0.542619	0.79999	0	-0.534154	0.664029	0
253982	ENSG00000174939	ASPHD1	aspartate beta-hydroxylase domain containing 1	0.634712	0.474882	0	0.612277	0.403174	0
57168	ENSG00000128203	ASPHD2	aspartate beta-hydroxylase domain containing 2	0.237571	0.894625	0	-0.016514	0.987429	0
259266	ENSG00000066279	ASPM	abnormal spindle microtubule assembly	-0.167722	0.998872	0	-0.504358	0.698693	0
151516	ENSG00000244617	ASPRV1	aspartic peptidase retroviral like 1	0.592858	0.390942	0	0.715622	0.197969	0
79058	ENSG00000169696	ASPSCR1	ASPSCR1, UBX domain containing tether for SLC2A4	-0.401216	0.784772	0	-0.583168	0.377665	0
80150	ENSG00000162174	ASRGL1	asparaginase like 1	0.240822	0.820729	0	0.169555	0.795382	0
445	ENSG00000130707	ASS1	argininosuccinate synthase 1	-0.378483	0.742768	0	-0.490855	0.428142	0
28990	ENSG00000034533	ASTE1	asteroid homolog 1	-0.0926792	0.998872	0	0.132551	0.879615	0
23245	ENSG00000148219	ASTN2	astrotactin 2	0.551113	0.474882	0	0.207125	0.828531	0
171023	ENSG00000171456	ASXL1	additional sex combs like 1, transcriptional regulator	0.0942085	0.959885	0	0.140873	0.684063	0
55252	ENSG00000143970	ASXL2	additional sex combs like 2, transcriptional regulator	-0.000387049	0.9998	0	-0.0732851	0.971498	0
80816	ENSG00000141431	ASXL3	additional sex combs like 3, transcriptional regulator	-0.13946	0.998872	0	0.0894787	0.951288	0
29028	ENSG00000156802	ATAD2	ATPase family, AAA domain containing 2	0.651074	0.614833	0	0.613544	0.584279	0
54454	ENSG00000119778	ATAD2B	ATPase family, AAA domain containing 2B	-0.107113	0.998872	0	0.0396108	0.980006	0
55210	ENSG00000197785	ATAD3A	ATPase family, AAA domain containing 3A	-0.151906	0.99064	0	-0.190202	0.837584	0
83858	ENSG00000160072	ATAD3B	ATPase family, AAA domain containing 3B	0.175969	0.975045	0	0.120423	0.898189	0
219293	ENSG00000215915	ATAD3C	ATPase family, AAA domain containing 3C	0.582089	0.94611	0	0.904486	0.643053	0
79915	ENSG00000176208	ATAD5	ATPase family, AAA domain containing 5	-0.0435413	0.998872	0	-0.788252	0.442268	0
11101	ENSG00000107669	ATE1	arginyltransferase 1	-0.0876083	0.998872	0	-0.0692788	0.968338	0
466	ENSG00000123268	ATF1	activating transcription factor 1	0.00224823	0.9998	0	-0.206957	0.88454	0
1386	ENSG00000115966	ATF2	activating transcription factor 2	-0.151326	0.998872	0	-0.424972	0.682317	0
467	ENSG00000162772	ATF3	activating transcription factor 3	0.0357858	0.998872	0	0.078434	0.897458	0
468	ENSG00000128272	ATF4	activating transcription factor 4	-0.314988	0.783144	0	-0.164531	0.850297	0
22809	ENSG00000169136	ATF5	activating transcription factor 5	0.249244	0.747098	0	0.18795	0.736175	0
22926	ENSG00000118217	ATF6	activating transcription factor 6	-0.178085	0.940285	0	-0.0921584	0.90641	0
11016	ENSG00000170653	ATF7	activating transcription factor 7	0.0843218	0.998872	0	0.0761386	0.927377	0
55729	ENSG00000171681	ATF7IP	activating transcription factor 7 interacting protein	0.186932	0.995845	0	-0.0987997	0.94436	0
80063	ENSG00000166669	ATF7IP2	activating transcription factor 7 interacting protein 2	0.614985	0.297074	0	0.751137	0.227057	0
60673	ENSG00000123395	ATG101	autophagy related 101	-0.0180599	0.998872	0	-0.254098	0.774089	0
9140	ENSG00000145782	ATG12	autophagy related 12	-0.216018	0.852608	0	-0.327132	0.499174	0
9776	ENSG00000175224	ATG13	autophagy related 13	-0.0596151	0.998872	0	-0.189957	0.800636	0
22863	ENSG00000126775	ATG14	autophagy related 14	0.257889	0.812391	0	0.317753	0.591078	0
89849	ENSG00000168010	ATG16L2	autophagy related 16 like 2	0.135478	0.995999	0	0.0958974	0.917724	0
23130	ENSG00000110046	ATG2A	autophagy related 2A	0.0969512	0.995999	0	-0.145622	0.814915	0
55102	ENSG00000066739	ATG2B	autophagy related 2B	-0.2881	0.97414	0	-0.249678	0.875124	0
64422	ENSG00000144848	ATG3	autophagy related 3	-0.307717	0.89045	0	0.122523	0.91688	0
115201	ENSG00000101844	ATG4A	autophagy related 4A cysteine peptidase	-0.476567	0.382178	0	-0.388631	0.585301	0
23192	ENSG00000168397	ATG4B	autophagy related 4B cysteine peptidase	-0.181703	0.966053	0	-0.0644527	0.945941	0
84938	ENSG00000125703	ATG4C	autophagy related 4C cysteine peptidase	-0.368343	0.888561	0	-0.646253	0.456587	0
84971	ENSG00000130734	ATG4D	autophagy related 4D cysteine peptidase	-0.0480348	0.998872	0	-0.574009	0.18025	0
9474	ENSG00000057663	ATG5	autophagy related 5	-0.0163947	0.998872	0	0.00681662	0.995914	0
10533	ENSG00000197548	ATG7	autophagy related 7	0.177454	0.956198	0	0.0691497	0.932182	0
79065	ENSG00000198925	ATG9A	autophagy related 9A	0.0342445	0.998872	0	-0.139443	0.859705	0
285973	ENSG00000181652	ATG9B	autophagy related 9B	1.16191	0.138334	0	0.91872	0.278999	0
471	ENSG00000138363	ATIC	5-aminoimidazole-4-carboxamide ribonucleotide formyltransferase/IMP cyclohydrolase	0.118165	0.998872	0	0.293768	0.714954	0
51062	ENSG00000198513	ATL1	atlastin GTPase 1	-0.395021	0.75734	0	-0.853127	0.340186	0
64225	ENSG00000119787	ATL2	atlastin GTPase 2	-0.253361	0.975045	0	-0.14158	0.920724	0
25923	ENSG00000184743	ATL3	atlastin GTPase 3	-0.369163	0.372747	0	-0.457393	0.199428	0
472	ENSG00000149311	ATM	ATM serine/threonine kinase	-0.357586	0.976398	0	-0.772464	0.599127	0
23300	ENSG00000166454	ATMIN	ATM interactor	0.0984109	0.998872	0	0.249198	0.793056	0
1822	ENSG00000111676	ATN1	atrophin 1	0.257635	0.847185	0	-0.0874261	0.918641	0
474	ENSG00000172238	ATOH1	atonal bHLH transcription factor 1	-0.0661457	0.998872	0	-0.183471	0.935187	0
220202	ENSG00000179774	ATOH7	atonal bHLH transcription factor 7	0.269604	0.995845	0	0.276674	0.879615	0
84913	ENSG00000168874	ATOH8	atonal bHLH transcription factor 8	-1.07169	0.35961	0	-1.00202	0.22627	0
475	ENSG00000177556	ATOX1	antioxidant 1 copper chaperone	-0.122813	0.998872	0	-0.254189	0.868498	0
57205	ENSG00000145246	ATP10D	ATPase phospholipid transporting 10D (putative)	-0.133383	0.998872	0	-0.0679287	0.969055	0
23250	ENSG00000068650	ATP11A	ATPase phospholipid transporting 11A	-0.358992	0.950358	0	-0.231809	0.885404	0
23200	ENSG00000058063	ATP11B	ATPase phospholipid transporting 11B (putative)	-0.21639	0.991661	0	-0.578588	0.565923	0
286410	ENSG00000101974	ATP11C	ATPase phospholipid transporting 11C	-0.314321	0.984829	0	-0.669385	0.651777	0
57130	ENSG00000105726	ATP13A1	ATPase 13A1	0.191657	0.908477	0	0.0848011	0.908013	0
23400	ENSG00000159363	ATP13A2	ATPase 13A2	0.117729	0.995999	0	-0.169884	0.815269	0
79572	ENSG00000133657	ATP13A3	ATPase 13A3	-0.0050183	0.9998	0	-0.159683	0.938868	0
476	ENSG00000163399	ATP1A1	ATPase Na+/K+ transporting subunit alpha 1	0.0750855	0.998872	0	0.133465	0.832874	0
478	ENSG00000105409	ATP1A3	ATPase Na+/K+ transporting subunit alpha 3	0.348661	0.571583	0	0.130918	0.859658	0
481	ENSG00000143153	ATP1B1	ATPase Na+/K+ transporting subunit beta 1	-0.402233	0.914733	0	0.0419897	0.97973	0
482	ENSG00000129244	ATP1B2	ATPase Na+/K+ transporting subunit beta 2	0.473183	0.312763	0	-0.0597716	0.939541	0
483	ENSG00000069849	ATP1B3	ATPase Na+/K+ transporting subunit beta 3	-0.127625	0.992987	0	0.0547088	0.95211	0
487	ENSG00000196296	ATP2A1	ATPase sarcoplasmic/endoplasmic reticulum Ca2+ transporting 1	0.606561	0.290104	0	0.491055	0.458918	0
488	ENSG00000174437	ATP2A2	ATPase sarcoplasmic/endoplasmic reticulum Ca2+ transporting 2	0.137524	0.995999	0	0.218397	0.795754	0
489	ENSG00000074370	ATP2A3	ATPase sarcoplasmic/endoplasmic reticulum Ca2+ transporting 3	0.681198	0.0990553	1	0.596026	0.139248	0
490	ENSG00000070961	ATP2B1	ATPase plasma membrane Ca2+ transporting 1	-0.201003	0.998872	0	-0.359285	0.822423	0
492	ENSG00000067842	ATP2B3	ATPase plasma membrane Ca2+ transporting 3	0.599107	0.738912	0	0.611868	0.605863	0
493	ENSG00000058668	ATP2B4	ATPase plasma membrane Ca2+ transporting 4	0.544373	0.507663	0	0.402141	0.646668	0
27032	ENSG00000017260	ATP2C1	ATPase secretory pathway Ca2+ transporting 1	-0.173303	0.995999	0	0.000327371	0.999617	0
9914	ENSG00000064270	ATP2C2	ATPase secretory pathway Ca2+ transporting 2	0.849729	0.345311	0	0.499867	0.743519	0
498	ENSG00000152234	ATP5A1	ATP synthase, H+ transporting, mitochondrial F1 complex, alpha subunit 1, cardiac muscle	-0.184753	0.961342	0	0.144646	0.868498	0
506	ENSG00000110955	ATP5B	ATP synthase, H+ transporting, mitochondrial F1 complex, beta polypeptide	0.0502364	0.998872	0	0.184961	0.812628	0
509	ENSG00000165629	ATP5C1	ATP synthase, H+ transporting, mitochondrial F1 complex, gamma polypeptide 1	-0.343571	0.681534	0	0.0323797	0.972589	0
513	ENSG00000099624	ATP5D	ATP synthase, H+ transporting, mitochondrial F1 complex, delta subunit	-0.284541	0.957126	0	-0.481891	0.606175	0
514	ENSG00000124172	ATP5E	ATP synthase, H+ transporting, mitochondrial F1 complex, epsilon subunit	-0.373917	0.921802	0	-0.365772	0.770012	0
515	ENSG00000116459	ATP5F1	ATP synthase, H+ transporting, mitochondrial Fo complex subunit B1	-0.324343	0.121724	0	0.0269969	0.955837	0
516	ENSG00000159199	ATP5G1	ATP synthase, H+ transporting, mitochondrial Fo complex subunit C1 (subunit 9)	-0.312392	0.877006	0	-0.618163	0.290482	0
517	ENSG00000135390	ATP5G2	ATP synthase, H+ transporting, mitochondrial Fo complex subunit C2 (subunit 9)	-0.291958	0.921586	0	-0.608059	0.350568	0
518	ENSG00000154518	ATP5G3	ATP synthase, H+ transporting, mitochondrial Fo complex subunit C3 (subunit 9)	-0.261786	0.887204	0	-0.337085	0.620084	0
10476	ENSG00000167863	ATP5H	ATP synthase, H+ transporting, mitochondrial Fo complex subunit D	-0.36894	0.835724	0	-0.45973	0.561153	0
521	ENSG00000169020	ATP5I	ATP synthase, H+ transporting, mitochondrial Fo complex subunit E	-0.406009	0.944955	0	-0.914961	0.356147	0
522	ENSG00000154723	ATP5J	ATP synthase, H+ transporting, mitochondrial Fo complex subunit F6	-0.379604	0.85177	0	-0.318761	0.762874	0
9551	ENSG00000241468	ATP5J2	ATP synthase, H+ transporting, mitochondrial Fo complex subunit F2	-0.223237	0.973046	0	-0.606896	0.334839	0
267020	ENSG00000249222	ATP5L2	ATP synthase, H+ transporting, mitochondrial Fo complex subunit G2	-0.423148	0.961572	0	-0.745779	0.471918	0
539	ENSG00000241837	ATP5O	ATP synthase, H+ transporting, mitochondrial F1 complex, O subunit	-0.253889	0.973046	0	-0.404154	0.68323	0
27109	ENSG00000125375	ATP5S	ATP synthase, H+ transporting, mitochondrial Fo complex subunit s (factor B)	-0.0643769	0.998872	0	-0.322375	0.597039	0
4508	ENSG00000198899	ATP6	ATP synthase F0 subunit 6	0.281353	0.398666	0	-0.112092	0.815752	0
537	ENSG00000071553	ATP6AP1	ATPase H+ transporting accessory protein 1	-0.0674141	0.998872	0	-0.0725607	0.936282	0
92270	ENSG00000205464	ATP6AP1L	ATPase H+ transporting accessory protein 1 like	0.11598	0.998872	0	-0.0209246	0.991209	0
10159	ENSG00000182220	ATP6AP2	ATPase H+ transporting accessory protein 2	-0.271379	0.940285	0	0.159073	0.890066	0
535	ENSG00000033627	ATP6V0A1	ATPase H+ transporting V0 subunit a1	-0.0194008	0.998872	0	-0.166475	0.849704	0
23545	ENSG00000185344	ATP6V0A2	ATPase H+ transporting V0 subunit a2	-0.132106	0.978174	0	-0.167427	0.811696	0
533	ENSG00000117410	ATP6V0B	ATPase H+ transporting V0 subunit b	-0.117381	0.998872	0	-0.381813	0.665332	0
527	ENSG00000185883	ATP6V0C	ATPase H+ transporting V0 subunit c	-0.0629253	0.998872	0	-0.232238	0.812313	0
9114	ENSG00000159720	ATP6V0D1	ATPase H+ transporting V0 subunit d1	-0.230661	0.908788	0	-0.264441	0.704043	0
8992	ENSG00000113732	ATP6V0E1	ATPase H+ transporting V0 subunit e1	-0.107859	0.998872	0	-0.297383	0.758389	0
155066	ENSG00000171130	ATP6V0E2	ATPase H+ transporting V0 subunit e2	-0.0577695	0.998872	0	-0.37127	0.591722	0
523	ENSG00000114573	ATP6V1A	ATPase H+ transporting V1 subunit A	-0.325583	0.894625	0	-0.263868	0.811696	0
525	ENSG00000116039	ATP6V1B1	ATPase H+ transporting V1 subunit B1	-0.976552	0.218674	0	-1.15417	0.107994	0
526	ENSG00000147416	ATP6V1B2	ATPase H+ transporting V1 subunit B2	0.179813	0.839353	0	0.429511	0.103219	0
528	ENSG00000155097	ATP6V1C1	ATPase H+ transporting V1 subunit C1	-0.31902	0.940285	0	-0.416596	0.695065	0
245973	ENSG00000143882	ATP6V1C2	ATPase H+ transporting V1 subunit C2	0.262802	0.908788	0	0.19367	0.865681	0
529	ENSG00000131100	ATP6V1E1	ATPase H+ transporting V1 subunit E1	-0.386733	0.523153	0	-0.255927	0.68559	0
90423	ENSG00000250565	ATP6V1E2	ATPase H+ transporting V1 subunit E2	0.364053	0.595282	0	0.322626	0.645072	0
9296	ENSG00000128524	ATP6V1F	ATPase H+ transporting V1 subunit F	-0.0801004	0.998872	0	-0.400438	0.569896	0
9550	ENSG00000136888	ATP6V1G1	ATPase H+ transporting V1 subunit G1	-0.0329404	0.998872	0	0.190612	0.707652	0
51606	ENSG00000047249	ATP6V1H	ATPase H+ transporting V1 subunit H	-0.279267	0.848513	0	0.0291768	0.979572	0
538	ENSG00000165240	ATP7A	ATPase copper transporting alpha	-0.276209	0.984829	0	-0.218349	0.906333	0
4509	ENSG00000228253	ATP8	ATP synthase F0 subunit 8	0.362088	0.93824	0	-0.31807	0.822423	0
10396	ENSG00000124406	ATP8A1	ATPase phospholipid transporting 8A1	-0.208888	0.998872	0	-0.504954	0.774781	0
51761	ENSG00000132932	ATP8A2	ATPase phospholipid transporting 8A2	0.454677	0.960204	0	1.53487	0.322773	0
5205	ENSG00000081923	ATP8B1	ATPase phospholipid transporting 8B1	0.497355	0.90728	0	-0.175385	0.945459	0
57198	ENSG00000143515	ATP8B2	ATPase phospholipid transporting 8B2	0.139273	0.940285	0	0.0270996	0.967435	0
148229	ENSG00000130270	ATP8B3	ATPase phospholipid transporting 8B3	0.730509	0.874356	0	0.921347	0.542714	0
10079	ENSG00000054793	ATP9A	ATPase phospholipid transporting 9A (putative)	-0.519995	0.291026	0	-0.394497	0.486492	0
64756	ENSG00000123472	ATPAF1	ATP synthase mitochondrial F1 complex assembly factor 1	-0.016418	0.998872	0	-0.0693594	0.875124	0
93974	ENSG00000130770	ATPIF1	ATPase inhibitory factor 1	-0.205258	0.973723	0	-0.273392	0.763043	0
545	ENSG00000175054	ATR	ATR serine/threonine kinase	0.0665841	0.998872	0	-0.287562	0.892602	0
51374	ENSG00000138085	ATRAID	all-trans retinoic acid induced differentiation factor	-0.100656	0.998872	0	-0.494256	0.366506	0
84126	ENSG00000164053	ATRIP	ATR interacting protein	0.00755542	0.998872	0	-0.215983	0.751322	0
8455	ENSG00000088812	ATRN	attractin	0.133155	0.998872	0	0.162348	0.89005	0
26033	ENSG00000107518	ATRNL1	attractin like 1	-0.596279	0.405205	0	-0.987947	0.108582	0
546	ENSG00000085224	ATRX	ATRX, chromatin remodeler	-0.375432	0.968267	0	-1.20248	0.218718	0
6310	ENSG00000124788	ATXN1	ataxin 1	-0.135695	0.998872	0	-0.0948013	0.945318	0
25814	ENSG00000130638	ATXN10	ataxin 10	-0.68149	0.0886335	-1	-0.404338	0.483304	0
342371	ENSG00000224470	ATXN1L	ataxin 1 like	0.332534	0.808462	0	0.544218	0.3399	0
6311	ENSG00000204842	ATXN2	ataxin 2	0.0806218	0.998872	0	-0.0578461	0.95961	0
11273	ENSG00000168488	ATXN2L	ataxin 2 like	0.221812	0.591917	0	0.244187	0.427494	0
4287	ENSG00000066427	ATXN3	ataxin 3	0.033937	0.998872	0	-0.170889	0.901978	0
6314	ENSG00000163635	ATXN7	ataxin 7	0.260931	0.979015	0	0.297265	0.843736	0
222255	ENSG00000146776	ATXN7L1	ataxin 7 like 1	0.111145	0.998872	0	-0.142723	0.885745	0
127002	ENSG00000162650	ATXN7L2	ataxin 7 like 2	0.34253	0.577468	0	0.233757	0.685502	0
56970	ENSG00000087152	ATXN7L3	ataxin 7 like 3	-0.0498746	0.998872	0	-0.142915	0.809157	0
552889	ENSG00000253719	ATXN7L3B	ataxin 7 like 3B	0.13807	0.973046	0	0.185149	0.746414	0
549	ENSG00000148090	AUH	AU RNA binding methylglutaconyl-CoA hydratase	-0.475726	0.505744	0	-0.431526	0.589292	0
79000	ENSG00000127423	AUNIP	aurora kinase A and ninein interacting protein	-0.185585	0.683668	0	-0.214607	0.465747	0
550	ENSG00000115307	AUP1	AUP1, lipid droplet regulating VLDL assembly factor	0.036493	0.998872	0	-0.36482	0.569896	0
6790	ENSG00000087586	AURKA	aurora kinase A	-0.0972641	0.973046	0	0.116653	0.792694	0
54998	ENSG00000175756	AURKAIP1	aurora kinase A interacting protein 1	-0.35308	0.80231	0	-0.407619	0.569896	0
9212	ENSG00000178999	AURKB	aurora kinase B	0.0673302	0.998872	0	0.15272	0.849593	0
6795	ENSG00000105146	AURKC	aurora kinase C	0.796786	0.517464	0	0.57622	0.497999	0
26053	ENSG00000158321	AUTS2	AUTS2, activator of transcription and developmental regulator	-0.681868	0.117186	0	-0.481203	0.387958	0
10677	ENSG00000135407	AVIL	advillin	0.433263	0.545667	0	0.122585	0.895932	0
23080	ENSG00000105778	AVL9	AVL9 cell migration associated	-0.296947	0.945972	0	-0.106128	0.938868	0
60370	ENSG00000119986	AVPI1	arginine vasopressin induced 1	0.162185	0.984829	0	-0.121605	0.901481	0
8312	ENSG00000103126	AXIN1	axin 1	0.0776735	0.998872	0	-0.0153057	0.988129	0
8313	ENSG00000168646	AXIN2	axin 2	-0.09498	0.998872	0	-0.0789612	0.942408	0
64343	ENSG00000163512	AZI2	5-azacytidine induced 2	-0.0633578	0.998872	0	-0.484643	0.625446	0
51582	ENSG00000155096	AZIN1	antizyme inhibitor 1	-0.415217	0.709829	0	-0.362681	0.654493	0
113451	ENSG00000142920	AZIN2	antizyme inhibitor 2	-0.470569	0.625822	0	-0.717639	0.136286	0
567	ENSG00000166710	B2M	beta-2-microglobulin	-0.11491	0.998872	0	-0.215644	0.79058	0
126792	ENSG00000176022	B3GALT6	beta-1,3-galactosyltransferase 6	-0.128123	0.998872	0	-0.304905	0.724618	0
26229	ENSG00000149541	B3GAT3	beta-1,3-glucuronyltransferase 3	-0.415211	0.676518	0	-0.743511	0.112713	0
145173	ENSG00000187676	B3GLCT	beta 3-glucosyltransferase	-0.159745	0.998872	0	-0.226384	0.847081	0
10678	ENSG00000170340	B3GNT2	UDP-GlcNAc:betaGal beta-1,3-N-acetylglucosaminyltransferase 2	0.0329794	0.998872	0	0.125769	0.945591	0
10331	ENSG00000179913	B3GNT3	UDP-GlcNAc:betaGal beta-1,3-N-acetylglucosaminyltransferase 3	0.527505	0.955616	0	-0.0625533	0.972459	0
79369	ENSG00000176383	B3GNT4	UDP-GlcNAc:betaGal beta-1,3-N-acetylglucosaminyltransferase 4	0.443549	0.601852	0	0.208688	0.784251	0
84002	ENSG00000176597	B3GNT5	UDP-GlcNAc:betaGal beta-1,3-N-acetylglucosaminyltransferase 5	-0.319514	0.970256	0	-0.838521	0.407767	0
374907	ENSG00000177191	B3GNT8	UDP-GlcNAc:betaGal beta-1,3-N-acetylglucosaminyltransferase 8	0.317127	0.976398	0	-0.34059	0.789994	0
84752	ENSG00000237172	B3GNT9	UDP-GlcNAc:betaGal beta-1,3-N-acetylglucosaminyltransferase 9	0.422979	0.864319	0	0.224518	0.868498	0
2583	ENSG00000135454	B4GALNT1	beta-1,4-N-acetyl-galactosaminyltransferase 1	-0.416627	0.508101	0	-0.482948	0.236871	0
283358	ENSG00000139044	B4GALNT3	beta-1,4-N-acetyl-galactosaminyltransferase 3	0.27747	0.835724	0	0.0377236	0.968247	0
2683	ENSG00000086062	B4GALT1	beta-1,4-galactosyltransferase 1	-0.0237167	0.998872	0	0.0748806	0.891742	0
8704	ENSG00000117411	B4GALT2	beta-1,4-galactosyltransferase 2	0.0981681	0.998872	0	-0.291035	0.679016	0
8703	ENSG00000158850	B4GALT3	beta-1,4-galactosyltransferase 3	-0.135659	0.983591	0	-0.419054	0.382411	0
8702	ENSG00000121578	B4GALT4	beta-1,4-galactosyltransferase 4	-0.100726	0.998872	0	0.173486	0.852197	0
9334	ENSG00000158470	B4GALT5	beta-1,4-galactosyltransferase 5	0.158955	0.890743	0	0.269533	0.464932	0
9331	ENSG00000118276	B4GALT6	beta-1,4-galactosyltransferase 6	-0.333989	0.944546	0	-0.333047	0.80052	0
11285	ENSG00000027847	B4GALT7	beta-1,4-galactosyltransferase 7	-0.000776067	0.9998	0	-0.223711	0.826125	0
11041	ENSG00000174684	B4GAT1	beta-1,4-glucuronyltransferase 1	-0.19689	0.863987	0	-0.00591427	0.994025	0
27077	ENSG00000108641	B9D1	B9 domain containing 1	-0.257039	0.879621	0	-0.611429	0.137434	0
80776	ENSG00000123810	B9D2	B9 domain containing 2	-0.0743002	0.998872	0	-0.338178	0.648948	0
29086	ENSG00000105393	BABAM1	BRISC and BRCA1 A complex member 1	-0.0449496	0.998872	0	-0.370861	0.650012	0
9577	ENSG00000158019	BABAM2	BRISC and BRCA1 A complex member 2	-0.194814	0.957532	0	-0.188281	0.817222	0
571	ENSG00000156273	BACH1	BTB domain and CNC homolog 1	-0.267965	0.996231	0	-0.367051	0.846552	0
60468	ENSG00000112182	BACH2	BTB domain and CNC homolog 2	-0.0377211	0.998872	0	0.0573032	0.962009	0
573	ENSG00000107262	BAG1	BCL2 associated athanogene 1	-0.236685	0.944248	0	-0.271631	0.74403	0
9532	ENSG00000112208	BAG2	BCL2 associated athanogene 2	-0.0789422	0.998872	0	0.13367	0.922074	0
9531	ENSG00000151929	BAG3	BCL2 associated athanogene 3	-0.127118	0.922794	0	0.0545602	0.918799	0
9530	ENSG00000156735	BAG4	BCL2 associated athanogene 4	-0.0155304	0.998872	0	-0.0297848	0.984089	0
9529	ENSG00000166170	BAG5	BCL2 associated athanogene 5	-0.0550044	0.998872	0	-0.135094	0.842388	0
57597	ENSG00000266074	BAHCC1	BAH domain and coiled-coil containing 1	-0.257147	0.787221	0	0.000593032	0.999116	0
22893	ENSG00000140320	BAHD1	bromo adjacent homology domain containing 1	-0.0389103	0.998872	0	-0.0162451	0.979607	0
10458	ENSG00000175866	BAIAP2	BAI1 associated protein 2	-0.266092	0.753434	0	-0.211958	0.721173	0
55971	ENSG00000006453	BAIAP2L1	BAI1 associated protein 2 like 1	0.0199868	0.998872	0	0.0246668	0.974004	0
80115	ENSG00000128298	BAIAP2L2	BAI1 associated protein 2 like 2	0.777639	0.660012	0	1.52473	0.234081	0
8938	ENSG00000007516	BAIAP3	BAI1 associated protein 3	0.330019	0.805319	0	-0.0370163	0.970978	0
578	ENSG00000030110	BAK1	BCL2 antagonist/killer 1	0.0558013	0.998872	0	-0.46325	0.217473	0
25805	ENSG00000095739	BAMBI	BMP and activin membrane bound inhibitor	-0.100332	0.995999	0	0.170777	0.770988	0
8815	ENSG00000175334	BANF1	barrier to autointegration factor 1	-0.239545	0.878445	0	-0.522113	0.219242	0
54971	ENSG00000172530	BANP	BTG3 associated nuclear protein	0.168594	0.97414	0	0.30743	0.633505	0
8314	ENSG00000163930	BAP1	BRCA1 associated protein 1	0.0145583	0.998872	0	-0.27083	0.645072	0
580	ENSG00000138376	BARD1	BRCA1 associated RING domain 1	-0.145189	0.998872	0	-0.500389	0.697862	0
56033	ENSG00000131668	BARX1	BARX homeobox 1	-0.477412	0.669337	0	-0.582941	0.38289	0
8538	ENSG00000043039	BARX2	BARX homeobox 2	0.0394029	0.998872	0	0.195578	0.736175	0
55509	ENSG00000123685	BATF3	basic leucine zipper ATF-like transcription factor 3	0.359713	0.800671	0	0.219685	0.821599	0
581	ENSG00000087088	BAX	BCL2 associated X, apoptosis regulator	-0.173369	0.975045	0	-0.454765	0.434848	0
11177	ENSG00000198604	BAZ1A	bromodomain adjacent to zinc finger domain 1A	0.109069	0.998872	0	-0.282218	0.845961	0
9031	ENSG00000009954	BAZ1B	bromodomain adjacent to zinc finger domain 1B	-0.0165261	0.998872	0	-0.136584	0.815752	0
11176	ENSG00000076108	BAZ2A	bromodomain adjacent to zinc finger domain 2A	0.244315	0.93258	0	0.293331	0.71284	0
27113	ENSG00000105327	BBC3	BCL2 binding component 3	-0.260098	0.878445	0	-0.174455	0.838278	0
92482	ENSG00000214413	BBIP1	BBSome interacting protein 1	-0.333769	0.677398	0	-0.110198	0.928876	0
80127	ENSG00000119636	BBOF1	basal body orientation factor 1	0.177297	0.992497	0	0.111941	0.94649	0
582	ENSG00000174483	BBS1	Bardet-Biedl syndrome 1	-0.0540472	0.998872	0	-0.00680196	0.992786	0
79738	ENSG00000179941	BBS10	Bardet-Biedl syndrome 10	0.0402748	0.998872	0	-0.0892623	0.965437	0
166379	ENSG00000181004	BBS12	Bardet-Biedl syndrome 12	-0.256417	0.959543	0	-0.374541	0.724708	0
583	ENSG00000125124	BBS2	Bardet-Biedl syndrome 2	-0.100216	0.998872	0	0.0121507	0.99191	0
585	ENSG00000140463	BBS4	Bardet-Biedl syndrome 4	-0.0479455	0.998872	0	0.167095	0.808805	0
129880	ENSG00000163093	BBS5	Bardet-Biedl syndrome 5	-0.300192	0.783144	0	-0.420328	0.441905	0
55212	ENSG00000138686	BBS7	Bardet-Biedl syndrome 7	-0.31454	0.697868	0	-0.580614	0.147767	0
27241	ENSG00000122507	BBS9	Bardet-Biedl syndrome 9	-0.423203	0.379453	0	-0.438049	0.456587	0
56987	ENSG00000114439	BBX	BBX, HMG-box containing	-0.0263812	0.998872	0	-0.550866	0.713595	0
4059	ENSG00000187244	BCAM	basal cell adhesion molecule (Lutheran blood group)	0.61654	0.195573	0	0.214754	0.788597	0
10134	ENSG00000185825	BCAP31	B-cell receptor associated protein 31	-0.150519	0.996231	0	-0.147936	0.892487	0
9564	ENSG00000050820	BCAR1	BCAR1, Cas family scaffolding protein	0.0566897	0.998872	0	-0.131823	0.879203	0
8412	ENSG00000137936	BCAR3	BCAR3, NSP family adaptor protein	0.128211	0.978627	0	0.466076	0.213131	0
10286	ENSG00000116752	BCAS2	BCAS2, pre-mRNA processing factor	-0.346392	0.930857	0	-0.260447	0.847327	0
54828	ENSG00000141376	BCAS3	BCAS3, microtubule associated cell migration factor	-0.06757	0.998872	0	-0.31002	0.688502	0
55653	ENSG00000124243	BCAS4	breast carcinoma amplified sequence 4	-0.0773831	0.998872	0	-0.359931	0.599724	0
586	ENSG00000060982	BCAT1	branched chain amino acid transaminase 1	-0.090543	0.998872	0	-0.156832	0.893505	0
587	ENSG00000105552	BCAT2	branched chain amino acid transaminase 2	0.203107	0.962276	0	-0.00858527	0.994025	0
56647	ENSG00000107949	BCCIP	BRCA2 and CDKN1A interacting protein	-0.162752	0.993645	0	-0.244999	0.80148	0
144233	ENSG00000186666	BCDIN3D	BCDIN3 domain containing RNA methyltransferase	0.074442	0.998872	0	0.204876	0.764094	0
590	ENSG00000114200	BCHE	butyrylcholinesterase	-0.537073	0.870865	0	-1.01987	0.639948	0
593	ENSG00000248098	BCKDHA	branched chain keto acid dehydrogenase E1, alpha polypeptide	0.00445299	0.999753	0	0.0640855	0.932182	0
594	ENSG00000083123	BCKDHB	branched chain keto acid dehydrogenase E1 subunit beta	0.101908	0.998872	0	0.323181	0.716269	0
10295	ENSG00000103507	BCKDK	branched chain ketoacid dehydrogenase kinase	0.158082	0.988758	0	-0.197324	0.835247	0
8915	ENSG00000142867	BCL10	B-cell CLL/lymphoma 10	-0.204594	0.975045	0	-0.158134	0.890066	0
53335	ENSG00000119866	BCL11A	B-cell CLL/lymphoma 11A	0.0935352	0.995999	0	0.0105797	0.989591	0
64919	ENSG00000127152	BCL11B	B-cell CLL/lymphoma 11B	-2.224	0.00288183	-1	-1.88691	0.254145	0
596	ENSG00000171791	BCL2	BCL2, apoptosis regulator	-0.169183	0.978174	0	-0.213177	0.830884	0
598	ENSG00000171552	BCL2L1	BCL2 like 1	0.0403768	0.998872	0	-0.301741	0.512062	0
10018	ENSG00000153094	BCL2L11	BCL2 like 11	0.338418	0.501254	0	0.173085	0.784251	0
83596	ENSG00000126453	BCL2L12	BCL2 like 12	0.0185375	0.998872	0	-0.196273	0.846247	0
23786	ENSG00000099968	BCL2L13	BCL2 like 13	0.19661	0.69704	0	0.269367	0.34886	0
599	ENSG00000129473	BCL2L2	BCL2 like 2	-0.279248	0.72826	0	-0.347977	0.472349	0
602	ENSG00000069399	BCL3	B-cell CLL/lymphoma 3	0.26583	0.947524	0	-0.0113862	0.992122	0
604	ENSG00000113916	BCL6	B-cell CLL/lymphoma 6	-0.411572	0.795716	0	-0.326018	0.810068	0
9275	ENSG00000106635	BCL7B	BCL tumor suppressor 7B	-0.188331	0.971689	0	-0.256692	0.739143	0
9274	ENSG00000099385	BCL7C	BCL tumor suppressor 7C	-0.424665	0.605853	0	-0.614485	0.212252	0
607	ENSG00000116128	BCL9	B-cell CLL/lymphoma 9	0.144329	0.900477	0	-0.110305	0.826125	0
283149	ENSG00000186174	BCL9L	B-cell CLL/lymphoma 9 like	-0.266021	0.726802	0	-0.247153	0.61072	0
9774	ENSG00000029363	BCLAF1	BCL2 associated transcription factor 1	-0.359316	0.961315	0	-0.776461	0.472857	0
256643	ENSG00000173681	BCLAF3	BCLAF1 and THRAP3 family member 3	-0.158092	0.998872	0	-0.58568	0.716269	0
54880	ENSG00000183337	BCOR	BCL6 corepressor	-0.174805	0.996469	0	-0.0899235	0.948042	0
63035	ENSG00000085185	BCORL1	BCL6 corepressor like 1	0.0484366	0.998872	0	-0.0471332	0.946658	0
613	ENSG00000186716	BCR	BCR, RhoGEF and GTPase activating protein	0.260404	0.860317	0	0.121003	0.89005	0
617	ENSG00000074582	BCS1L	BCS1 homolog, ubiquinol-cytochrome c reductase complex chaperone	0.254009	0.80365	0	-0.0473463	0.954391	0
56898	ENSG00000164039	BDH2	3-hydroxybutyrate dehydrogenase 2	-0.0915587	0.998872	0	0.040178	0.966926	0
8678	ENSG00000126581	BECN1	beclin 1	0.190812	0.961306	0	0.0580901	0.955158	0
57596	ENSG00000183092	BEGAIN	brain enriched guanylate kinase associated	-0.0888593	0.998872	0	-0.570288	0.456972	0
57673	ENSG00000178409	BEND3	BEN domain containing 3	0.193424	0.851563	0	0.303953	0.464112	0
389206	ENSG00000188848	BEND4	BEN domain containing 4	0.554786	0.64903	0	0.36347	0.746871	0
221336	ENSG00000151917	BEND6	BEN domain containing 6	-0.588055	0.613955	0	-1.2339	0.465975	0
222389	ENSG00000165626	BEND7	BEN domain containing 7	-0.110845	0.998872	0	-0.131472	0.907774	0
7439	ENSG00000167995	BEST1	bestrophin 1	0.484443	0.870865	0	0.306936	0.84999	0
10282	ENSG00000105829	BET1	Bet1 golgi vesicular membrane trafficking protein	-0.309012	0.800363	0	-0.144363	0.880605	0
51272	ENSG00000177951	BET1L	Bet1 golgi vesicular membrane trafficking protein like	0.249935	0.738854	0	-0.121794	0.850378	0
84707	ENSG00000133134	BEX2	brain expressed X-linked 2	0.543924	0.298285	0	0.640864	0.139248	0
27018	ENSG00000166681	BEX3	brain expressed X-linked 3	0.177449	0.97414	0	0.151019	0.869099	0
56271	ENSG00000102409	BEX4	brain expressed X-linked 4	0.253701	0.431901	0	0.425201	0.0356067	0
340542	ENSG00000184515	BEX5	brain expressed X-linked 5	-0.551965	0.294914	0	-0.227482	0.764633	0
631	ENSG00000125864	BFSP1	beaded filament structural protein 1	0.326009	0.756951	0	0.416538	0.464932	0
80823	ENSG00000198908	BHLHB9	basic helix-loop-helix family member b9	0.557694	0.528845	0	0.533916	0.488987	0
8553	ENSG00000134107	BHLHE40	basic helix-loop-helix family member e40	-0.294737	0.72024	0	-0.258874	0.666697	0
79365	ENSG00000123095	BHLHE41	basic helix-loop-helix family member e41	-0.97272	0.0504833	-1	-0.268229	0.834498	0
80114	ENSG00000122870	BICC1	BicC family RNA binding protein 1	-0.236621	0.984829	0	-0.446421	0.739346	0
636	ENSG00000151746	BICD1	BICD cargo adaptor 1	-0.0622235	0.998872	0	-0.0943084	0.949359	0
23299	ENSG00000185963	BICD2	BICD cargo adaptor 2	-0.0857942	0.998872	0	0.193929	0.819333	0
92558	ENSG00000135127	BICDL1	BICD family like cargo adaptor 1	0.684157	0.298338	0	0.629882	0.329698	0
146439	ENSG00000162069	BICDL2	BICD family like cargo adaptor 2	0.689272	0.421066	0	0.703239	0.266567	0
29998	ENSG00000063169	BICRA	BRD4 interacting chromatin remodeling complex associated protein	-0.0360676	0.998872	0	0.0225122	0.983283	0
23506	ENSG00000112624	BICRAL	BRD4 interacting chromatin remodeling complex associated protein like	-0.0407584	0.998872	0	-0.378858	0.733385	0
637	ENSG00000015475	BID	BH3 interacting domain death agonist	-0.260644	0.83128	0	-0.396241	0.41957	0
638	ENSG00000100290	BIK	BCL2 interacting killer	0.817683	0.424368	0	0.952429	0.105106	0
55909	ENSG00000147439	BIN3	bridging integrator 3	-0.225976	0.944546	0	-0.307238	0.668493	0
329	ENSG00000110330	BIRC2	baculoviral IAP repeat containing 2	-0.522723	0.800363	0	-0.852577	0.340186	0
332	ENSG00000089685	BIRC5	baculoviral IAP repeat containing 5	-0.230582	0.900477	0	-0.390016	0.473957	0
57448	ENSG00000115760	BIRC6	baculoviral IAP repeat containing 6	-0.207319	0.972185	0	-0.281194	0.76774	0
10904	ENSG00000166619	BLCAP	bladder cancer associated protein	-0.144138	0.959543	0	-0.3274	0.427494	0
641	ENSG00000197299	BLM	Bloom syndrome RecQ like helicase	-0.139696	0.991661	0	-0.162733	0.872055	0
642	ENSG00000108578	BLMH	bleomycin hydrolase	-0.243649	0.893942	0	-0.0570236	0.954391	0
2647	ENSG00000135441	BLOC1S1	biogenesis of lysosomal organelles complex 1 subunit 1	-0.406826	0.739148	0	-0.665914	0.232783	0
282991	ENSG00000196072	BLOC1S2	biogenesis of lysosomal organelles complex 1 subunit 2	-0.318115	0.807238	0	-0.102049	0.924081	0
388552	ENSG00000189114	BLOC1S3	biogenesis of lysosomal organelles complex 1 subunit 3	-0.0242622	0.998872	0	-0.292164	0.635077	0
55330	ENSG00000186222	BLOC1S4	biogenesis of lysosomal organelles complex 1 subunit 4	-0.0862061	0.998872	0	-0.109393	0.893505	0
26258	ENSG00000104164	BLOC1S6	biogenesis of lysosomal organelles complex 1 subunit 6	-0.185261	0.998872	0	-0.131261	0.943595	0
644	ENSG00000106605	BLVRA	biliverdin reductase A	-0.470439	0.627982	0	-0.283533	0.762035	0
645	ENSG00000090013	BLVRB	biliverdin reductase B	-0.401335	0.733747	0	-0.408178	0.57527	0
8548	ENSG00000117475	BLZF1	basic leucine zipper nuclear factor 1	-0.111005	0.998872	0	-0.32409	0.88454	0
90427	ENSG00000104081	BMF	Bcl2 modifying factor	-0.10593	0.995999	0	-0.308171	0.491858	0
649	ENSG00000168487	BMP1	bone morphogenetic protein 1	0.0562026	0.998872	0	-0.271075	0.653435	0
55589	ENSG00000138756	BMP2K	BMP2 inducible kinase	-0.224956	0.975045	0	-0.390132	0.704043	0
651	ENSG00000152785	BMP3	bone morphogenetic protein 3	0.782542	0.42718	0	0.332707	0.846552	0
652	ENSG00000125378	BMP4	bone morphogenetic protein 4	-0.113736	0.996176	0	-0.165599	0.826083	0
654	ENSG00000153162	BMP6	bone morphogenetic protein 6	0.0482348	0.998872	0	0.0869228	0.917322	0
655	ENSG00000101144	BMP7	bone morphogenetic protein 7	-0.342191	0.549125	0	-0.344016	0.45317	0
353500	ENSG00000183682	BMP8A	bone morphogenetic protein 8a	0.528975	0.422247	0	0.249225	0.774558	0
656	ENSG00000116985	BMP8B	bone morphogenetic protein 8b	0.0653343	0.998872	0	0.145615	0.812363	0
168667	ENSG00000164619	BMPER	BMP binding endothelial regulator	-0.992334	0.274456	0	-0.275863	0.892602	0
657	ENSG00000107779	BMPR1A	bone morphogenetic protein receptor type 1A	-0.0981301	0.998872	0	-0.279127	0.845619	0
658	ENSG00000138696	BMPR1B	bone morphogenetic protein receptor type 1B	-0.421496	0.781637	0	-0.486798	0.665332	0
659	ENSG00000204217	BMPR2	bone morphogenetic protein receptor type 2	-0.0966515	0.998872	0	-0.07675	0.96817	0
9790	ENSG00000165733	BMS1	BMS1, ribosome biogenesis factor	0.0391194	0.998872	0	-0.167023	0.798661	0
154743	ENSG00000164603	BMT2	base methyltransferase of 25S rRNA 2 homolog	0.0805394	0.998872	0	-0.100705	0.946299	0
646	ENSG00000169594	BNC1	basonuclin 1	0.851474	0.359643	0	1.16614	0.1808	0
54796	ENSG00000173068	BNC2	basonuclin 2	-0.530047	0.843757	0	-0.716222	0.60891	0
662	ENSG00000113734	BNIP1	BCL2 interacting protein 1	-0.202388	0.970256	0	-0.341568	0.643053	0
663	ENSG00000140299	BNIP2	BCL2 interacting protein 2	-0.193167	0.995999	0	-0.230499	0.868498	0
664	ENSG00000176171	BNIP3	BCL2 interacting protein 3	-0.284635	0.514179	0	-0.272676	0.480296	0
665	ENSG00000104765	BNIP3L	BCL2 interacting protein 3 like	-0.17766	0.996176	0	-0.396342	0.700044	0
149428	ENSG00000163141	BNIPL	BCL2 interacting protein like	0.162535	0.998872	0	-0.232191	0.885331	0
91272	ENSG00000145919	BOD1	biorientation of chromosomes in cell division 1	-0.212262	0.654342	0	-0.143694	0.736175	0
259282	ENSG00000038219	BOD1L1	biorientation of chromosomes in cell division 1 like 1	0.0784379	0.998872	0	-0.349153	0.84665	0
51027	ENSG00000178096	BOLA1	bolA family member 1	0.262255	0.884782	0	-0.101502	0.913855	0
388962	ENSG00000163170	BOLA3	bolA family member 3	-0.0722276	0.998872	0	-0.101357	0.925584	0
23246	ENSG00000261236	BOP1	block of proliferation 1	-0.549967	0.375426	0	-0.66287	0.179503	0
79866	ENSG00000136122	BORA	bora, aurora kinase A activator	-0.766367	0.417443	0	-0.645612	0.521653	0
54785	ENSG00000196544	BORCS6	BLOC-1 related complex subunit 6	0.0111773	0.998872	0	-0.2066	0.811696	0
119032	ENSG00000166275	BORCS7	BLOC-1 related complex subunit 7	-0.33233	0.591917	0	-0.250844	0.689017	0
729991	ENSG00000254901	BORCS8	BLOC-1 related complex subunit 8	-0.374269	0.741954	0	-0.537456	0.34916	0
669	ENSG00000172331	BPGM	bisphosphoglycerate mutase	-0.301167	0.807238	0	0.00687729	0.994289	0
670	ENSG00000137274	BPHL	biphenyl hydrolase like	0.000924691	0.9998	0	0.0150817	0.986726	0
10380	ENSG00000162813	BPNT1	3'(2'), 5'-bisphosphate nucleotidase 1	0.0435403	0.998872	0	0.0901159	0.876736	0
2186	ENSG00000171634	BPTF	bromodomain PHD finger transcription factor	-0.0869986	0.998872	0	-0.289759	0.868498	0
673	ENSG00000157764	BRAF	B-Raf proto-oncogene, serine/threonine kinase	-0.0762674	0.998872	0	-0.263313	0.837584	0
8315	ENSG00000089234	BRAP	BRCA1 associated protein	-0.0116064	0.998872	0	0.190443	0.859705	0
221927	ENSG00000106009	BRAT1	BRCA1 associated ATM activator 1	-0.0139674	0.998872	0	-0.0847618	0.929845	0
672	ENSG00000012048	BRCA1	BRCA1, DNA repair associated	-0.0708326	0.998872	0	-0.353321	0.704043	0
675	ENSG00000139618	BRCA2	BRCA2, DNA repair associated	0.0427895	0.998872	0	-0.603585	0.743048	0
79184	ENSG00000185515	BRCC3	BRCA1/BRCA2-containing complex subunit 3	-0.283839	0.973046	0	-0.535062	0.621178	0
23774	ENSG00000100425	BRD1	bromodomain containing 1	0.00172712	0.9998	0	0.285542	0.666491	0
8019	ENSG00000169925	BRD3	bromodomain containing 3	0.344113	0.822642	0	0.289246	0.742532	0
266655	ENSG00000235106	BRD3OS	BRD3 opposite strand	0.471503	0.217009	0	0.151916	0.822423	0
23476	ENSG00000141867	BRD4	bromodomain containing 4	0.052647	0.998872	0	-0.0195811	0.979672	0
29117	ENSG00000166164	BRD7	bromodomain containing 7	-0.0911628	0.998872	0	-0.0837854	0.929845	0
10902	ENSG00000112983	BRD8	bromodomain containing 8	0.0223711	0.998872	0	0.0546032	0.968247	0
65980	ENSG00000028310	BRD9	bromodomain containing 9	-0.171372	0.92521	0	-0.337518	0.412971	0
2972	ENSG00000185024	BRF1	BRF1, RNA polymerase III transcription initiation factor subunit	-0.128257	0.978174	0	-0.273353	0.587161	0
55290	ENSG00000104221	BRF2	BRF2, RNA polymerase III transcription initiation factor subunit	-0.138533	0.97777	0	-0.00972508	0.991202	0
25798	ENSG00000164713	BRI3	brain protein I3	-0.522632	0.542056	0	-0.762831	0.153174	0
140707	ENSG00000184992	BRI3BP	BRI3 binding protein	-0.0637095	0.998872	0	-0.180402	0.810068	0
283870	ENSG00000182685	BRICD5	BRICHOS domain containing 5	-0.0137378	0.998872	0	-0.0808818	0.945459	0
339479	ENSG00000162670	BRINP3	BMP/retinoic acid inducible neural specific 3	-0.299281	0.925735	0	-0.451706	0.682317	0
83990	ENSG00000136492	BRIP1	BRCA1 interacting protein C-terminal helicase 1	-0.310474	0.983351	0	-0.855848	0.49285	0
55299	ENSG00000113460	BRIX1	BRX1, biogenesis of ribosomes	-0.089753	0.998872	0	0.019136	0.990509	0
55845	ENSG00000254999	BRK1	BRICK1, SCAR/WAVE actin nucleating complex subunit	0.215074	0.959543	0	0.0801506	0.940974	0
25855	ENSG00000174744	BRMS1	breast cancer metastasis suppressor 1	-0.310777	0.863529	0	-0.609191	0.267167	0
84312	ENSG00000100916	BRMS1L	breast cancer metastasis-suppressor 1 like	-0.119956	0.998872	0	-0.117858	0.941676	0
148362	ENSG00000162819	BROX	BRO1 domain and CAAX motif containing	-0.097896	0.998872	0	0.0890715	0.925584	0
7862	ENSG00000156983	BRPF1	bromodomain and PHD finger containing 1	0.376335	0.406166	0	0.348249	0.415084	0
27154	ENSG00000096070	BRPF3	bromodomain and PHD finger containing 3	0.301167	0.870865	0	0.263351	0.764094	0
84446	ENSG00000160469	BRSK1	BR serine/threonine kinase 1	0.11196	0.998872	0	-0.199628	0.858293	0
9024	ENSG00000174672	BRSK2	BR serine/threonine kinase 2	0.029631	0.998872	0	0.0135659	0.990597	0
54014	ENSG00000185658	BRWD1	bromodomain and WD repeat domain containing 1	0.051336	0.998872	0	-0.174502	0.833622	0
254065	ENSG00000165288	BRWD3	bromodomain and WD repeat domain containing 3	-0.0226017	0.998872	0	-0.297604	0.875746	0
26580	ENSG00000168000	BSCL2	BSCL2, seipin lipid droplet biogenesis associated	0.547947	0.840205	0	-0.165921	0.917707	0
55108	ENSG00000160058	BSDC1	BSD domain containing 1	-0.0214593	0.998872	0	-0.123378	0.819516	0
682	ENSG00000172270	BSG	basigin (Ok blood group)	-0.068779	0.998872	0	0.015074	0.988622	0
8927	ENSG00000164061	BSN	bassoon presynaptic cytomatrix protein	0.131079	0.986523	0	0.365138	0.500874	0
54836	ENSG00000119411	BSPRY	B-box and SPRY domain containing	0.87655	0.0219977	1	0.508527	0.307464	0
683	ENSG00000109743	BST1	bone marrow stromal cell antigen 1	-0.0376909	0.998872	0	0.643113	0.906253	0
9044	ENSG00000095564	BTAF1	B-TFIID TATA-box binding protein associated factor 1	-0.0699736	0.998872	0	-0.220344	0.901481	0
53339	ENSG00000064726	BTBD1	BTB domain containing 1	0.00118135	0.9998	0	-0.228966	0.865681	0
84280	ENSG00000148925	BTBD10	BTB domain containing 10	-0.00738405	0.998872	0	0.102715	0.890066	0
121551	ENSG00000151136	BTBD11	BTB domain containing 11	-0.544233	0.237899	0	-0.488906	0.329044	0
22903	ENSG00000132640	BTBD3	BTB domain containing 3	-0.261174	0.956198	0	-0.082559	0.948971	0
90135	ENSG00000184887	BTBD6	BTB domain containing 6	-0.0594118	0.998872	0	-0.368649	0.490073	0
114781	ENSG00000183826	BTBD9	BTB domain containing 9	0.0843001	0.998872	0	-0.120646	0.897458	0
686	ENSG00000169814	BTD	biotinidase	-0.413514	0.369073	0	-0.486512	0.172303	0
689	ENSG00000145741	BTF3	basic transcription factor 3	-0.188683	0.865432	0	-0.0788395	0.901481	0
91408	ENSG00000134717	BTF3L4	basic transcription factor 3 like 4	0.0475709	0.998872	0	0.201313	0.764094	0
694	ENSG00000133639	BTG1	BTG anti-proliferation factor 1	0.0511094	0.998872	0	0.13773	0.839844	0
7832	ENSG00000159388	BTG2	BTG anti-proliferation factor 2	0.252502	0.738263	0	0.353331	0.356573	0
11120	ENSG00000112763	BTN2A1	butyrophilin subfamily 2 member A1	0.125592	0.989565	0	0.309108	0.590981	0
10385	ENSG00000124508	BTN2A2	butyrophilin subfamily 2 member A2	-0.064394	0.998872	0	0.0562023	0.924134	0
11119	ENSG00000026950	BTN3A1	butyrophilin subfamily 3 member A1	0.611988	0.0335441	1	0.40931	0.350399	0
10384	ENSG00000111801	BTN3A3	butyrophilin subfamily 3 member A3	0.368374	0.864881	0	0.851609	0.252651	0
8945	ENSG00000166167	BTRC	beta-transducin repeat containing E3 ubiquitin protein ligase	-0.136952	0.973046	0	-0.0469794	0.952589	0
699	ENSG00000169679	BUB1	BUB1 mitotic checkpoint serine/threonine kinase	-0.0190031	0.998872	0	0.0208683	0.988736	0
701	ENSG00000156970	BUB1B	BUB1 mitotic checkpoint serine/threonine kinase B	-0.15432	0.975045	0	-0.184999	0.826125	0
9184	ENSG00000154473	BUB3	BUB3, mitotic checkpoint protein	-0.174438	0.900477	0	0.151187	0.794737	0
84811	ENSG00000137656	BUD13	BUD13 homolog	-0.393046	0.146033	0	-0.36175	0.190217	0
114049	ENSG00000071462	BUD23	BUD23, rRNA methyltransferase and ribosome maturation factor	0.0607615	0.998872	0	0.0853832	0.932182	0
8896	ENSG00000106245	BUD31	BUD31 homolog	-0.354071	0.809487	0	-0.345512	0.673469	0
11149	ENSG00000112276	BVES	blood vessel epicardial substance	-0.0197331	0.998872	0	-0.0718337	0.946666	0
705	ENSG00000112578	BYSL	bystin like	0.106862	0.998872	0	0.111469	0.900191	0
9689	ENSG00000082153	BZW1	basic leucine zipper and W2 domains 1	-0.137533	0.998872	0	-0.152619	0.89651	0
28969	ENSG00000136261	BZW2	basic leucine zipper and W2 domains 2	-0.368825	0.521219	0	-0.289003	0.60891	0
256815	ENSG00000179133	C10orf67	chromosome 10 open reading frame 67	-0.301801	0.998872	0	-0.116387	0.966225	0
79591	ENSG00000120029	C10orf76	chromosome 10 open reading frame 76	-0.0437476	0.998872	0	-0.0300476	0.971627	0
80007	ENSG00000119965	C10orf88	chromosome 10 open reading frame 88	-0.0750472	0.998872	0	-0.134616	0.890066	0
64776	ENSG00000137720	C11orf1	chromosome 11 open reading frame 1	-0.261699	0.937206	0	-0.00413229	0.997513	0
56673	ENSG00000176029	C11orf16	chromosome 11 open reading frame 16	-0.473256	0.940755	0	-0.491027	0.794991	0
53838	ENSG00000171067	C11orf24	chromosome 11 open reading frame 24	-0.0473148	0.998872	0	-0.131003	0.882854	0
219833	ENSG00000174370	C11orf45	chromosome 11 open reading frame 45	0.410909	0.670369	0	0.386963	0.608244	0
79096	ENSG00000149179	C11orf49	chromosome 11 open reading frame 49	-0.294446	0.867848	0	-0.311057	0.681189	0
28970	ENSG00000182919	C11orf54	chromosome 11 open reading frame 54	-0.105942	0.998872	0	-0.261393	0.826125	0
10944	ENSG00000110696	C11orf58	chromosome 11 open reading frame 58	-0.229736	0.973046	0	-0.107569	0.926755	0
83638	ENSG00000175573	C11orf68	chromosome 11 open reading frame 68	-0.212962	0.912243	0	-0.464225	0.286864	0
85016	ENSG00000137691	C11orf70	chromosome 11 open reading frame 70	0.03388	0.998872	0	0.484763	0.739149	0
54494	ENSG00000180425	C11orf71	chromosome 11 open reading frame 71	-0.0474227	0.998872	0	-0.169982	0.829279	0
119710	ENSG00000166352	C11orf74	chromosome 11 open reading frame 74	-0.338335	0.659989	0	-0.149588	0.879615	0
79703	ENSG00000173715	C11orf80	chromosome 11 open reading frame 80	-0.213105	0.995999	0	-0.318485	0.803906	0
144097	ENSG00000168005	C11orf84	chromosome 11 open reading frame 84	-0.224095	0.934848	0	-0.527384	0.281814	0
143678	ENSG00000234776	C11orf94	chromosome 11 open reading frame 94	0.531537	0.900477	0	0.240751	0.882821	0
65998	ENSG00000188070	C11orf95	chromosome 11 open reading frame 95	-0.251774	0.648173	0	-0.212803	0.63435	0
387763	ENSG00000187479	C11orf96	chromosome 11 open reading frame 96	0.300961	0.951919	0	0.36188	0.731494	0
102288414	ENSG00000278615	C11orf98	chromosome 11 open reading frame 98	0.29075	0.978627	0	-0.279782	0.865681	0
60314	ENSG00000139637	C12orf10	chromosome 12 open reading frame 10	0.0144159	0.998872	0	-0.0482707	0.963009	0
91298	ENSG00000133641	C12orf29	chromosome 12 open reading frame 29	-0.161861	0.996176	0	-0.169174	0.890066	0
57102	ENSG00000047621	C12orf4	chromosome 12 open reading frame 4	-0.0257616	0.998872	0	-0.312368	0.804876	0
64897	ENSG00000157895	C12orf43	chromosome 12 open reading frame 43	0.117064	0.924766	0	0.122016	0.755396	0
121053	ENSG00000151131	C12orf45	chromosome 12 open reading frame 45	-0.0594103	0.998872	0	0.0833369	0.938868	0
79794	ENSG00000111412	C12orf49	chromosome 12 open reading frame 49	-0.000147027	0.9998	0	-0.0689758	0.901978	0
144608	ENSG00000182993	C12orf60	chromosome 12 open reading frame 60	0.223725	0.984829	0	-0.061819	0.969446	0
91574	ENSG00000130921	C12orf65	chromosome 12 open reading frame 65	0.0276302	0.998872	0	0.123822	0.869062	0
144577	ENSG00000174206	C12orf66	chromosome 12 open reading frame 66	0.00475905	0.999684	0	0.141177	0.853152	0
728568	ENSG00000204954	C12orf73	chromosome 12 open reading frame 73	-0.204784	0.931162	0	-0.0503801	0.955837	0
387882	ENSG00000235162	C12orf75	chromosome 12 open reading frame 75	-0.172924	0.924222	0	-0.0607142	0.939136	0
400073	ENSG00000174456	C12orf76	chromosome 12 open reading frame 76	0.0281245	0.998872	0	0.146684	0.845619	0
55017	ENSG00000179933	C14orf119	chromosome 14 open reading frame 119	-0.0788379	0.998872	0	-0.0158784	0.988622	0
56967	ENSG00000227051	C14orf132	chromosome 14 open reading frame 132	0.165938	0.959543	0	0.00584581	0.994289	0
9556	ENSG00000156411	C14orf2	chromosome 14 open reading frame 2	-0.390024	0.763971	0	-0.431176	0.561229	0
122525	ENSG00000179476	C14orf28	chromosome 14 open reading frame 28	-0.15401	0.995999	0	0.0666682	0.973221	0
145407	ENSG00000139971	C14orf37	chromosome 14 open reading frame 37	-0.665273	0.747326	0	-0.625848	0.67109	0
60686	ENSG00000100802	C14orf93	chromosome 14 open reading frame 93	0.20746	0.903266	0	0.160721	0.826125	0
56905	ENSG00000167173	C15orf39	chromosome 15 open reading frame 39	0.314722	0.371163	0	0.0472485	0.937836	0
123207	ENSG00000169609	C15orf40	chromosome 15 open reading frame 40	0.168073	0.975806	0	-0.209835	0.800835	0
84529	ENSG00000186073	C15orf41	chromosome 15 open reading frame 41	0.259067	0.970256	0	0.182695	0.890066	0
84419	ENSG00000166920	C15orf48	chromosome 15 open reading frame 48	0.0208801	0.999317	0	-0.607426	0.683174	0
388135	ENSG00000205363	C15orf59	chromosome 15 open reading frame 59	-0.285431	0.807238	0	-0.510418	0.238427	0
145853	ENSG00000189227	C15orf61	chromosome 15 open reading frame 61	-0.520764	0.783144	0	-0.60176	0.548135	0
643338	ENSG00000188277	C15orf62	chromosome 15 open reading frame 62	0.756423	0.203519	0	0.536314	0.437736	0
145788	ENSG00000261652	C15orf65	chromosome 15 open reading frame 65	0.279193	0.973046	0	-0.266461	0.899939	0
123775	ENSG00000166455	C16orf46	chromosome 16 open reading frame 46	0.150449	0.995999	0	0.15323	0.89005	0
64755	ENSG00000140688	C16orf58	chromosome 16 open reading frame 58	0.201482	0.888561	0	-0.0505039	0.94728	0
57020	ENSG00000103544	C16orf62	chromosome 16 open reading frame 62	-0.00960313	0.998872	0	0.107675	0.906333	0
80262	ENSG00000125149	C16orf70	chromosome 16 open reading frame 70	0.065673	0.998872	0	0.168108	0.710307	0
146562	ENSG00000166246	C16orf71	chromosome 16 open reading frame 71	0.832846	0.110939	0	0.0450551	0.964733	0
29035	ENSG00000182831	C16orf72	chromosome 16 open reading frame 72	0.146275	0.996469	0	0.218059	0.826125	0
404550	ENSG00000154102	C16orf74	chromosome 16 open reading frame 74	-0.340077	0.801003	0	-0.440289	0.490707	0
388284	ENSG00000159761	C16orf86	chromosome 16 open reading frame 86	0.0604226	0.998872	0	-0.236137	0.74403	0
388272	ENSG00000155330	C16orf87	chromosome 16 open reading frame 87	-0.0922663	0.998872	0	-0.274096	0.865681	0
283951	ENSG00000174109	C16orf91	chromosome 16 open reading frame 91	-0.100224	0.998872	0	-0.315483	0.561907	0
100506581	ENSG00000260456	C16orf95	chromosome 16 open reading frame 95	-0.450591	0.72024	0	-0.591942	0.380964	0
339263	ENSG00000212719	C17orf51	chromosome 17 open reading frame 51	-0.13343	0.961572	0	-0.0824584	0.896306	0
78995	ENSG00000125319	C17orf53	chromosome 17 open reading frame 53	0.0467423	0.998872	0	-0.0595768	0.942408	0
284018	ENSG00000186665	C17orf58	chromosome 17 open reading frame 58	-0.207803	0.838875	0	0.0676775	0.924134	0
79415	ENSG00000178927	C17orf62	chromosome 17 open reading frame 62	-0.286853	0.844478	0	-0.594727	0.195068	0
339210	ENSG00000214226	C17orf67	chromosome 17 open reading frame 67	-0.223757	0.944955	0	0.0922555	0.935287	0
64149	ENSG00000108666	C17orf75	chromosome 17 open reading frame 75	-0.241983	0.835724	0	-0.121607	0.882854	0
55028	ENSG00000141219	C17orf80	chromosome 17 open reading frame 80	-0.0560264	0.998872	0	-0.351623	0.753811	0
83608	ENSG00000141428	C18orf21	chromosome 18 open reading frame 21	-0.106331	0.998872	0	0.0705031	0.949269	0
147339	ENSG00000152242	C18orf25	chromosome 18 open reading frame 25	0.251967	0.957126	0	0.110962	0.925145	0
162681	ENSG00000166845	C18orf54	chromosome 18 open reading frame 54	-0.179574	0.995999	0	-0.190366	0.891918	0
83636	ENSG00000131943	C19orf12	chromosome 19 open reading frame 12	-0.0415447	0.998872	0	0.00448782	0.994197	0
55009	ENSG00000228300	C19orf24	chromosome 19 open reading frame 24	-0.124005	0.998872	0	-0.469412	0.591078	0
255809	ENSG00000214212	C19orf38	chromosome 19 open reading frame 38	0.442264	0.834322	0	0.574829	0.390332	0
84167	ENSG00000105072	C19orf44	chromosome 19 open reading frame 44	0.297152	0.622637	0	-0.0563122	0.94112	0
126526	ENSG00000160392	C19orf47	chromosome 19 open reading frame 47	-0.0656973	0.998872	0	-0.400186	0.57314	0
84798	ENSG00000167747	C19orf48	chromosome 19 open reading frame 48	-0.0580684	0.998872	0	-0.433608	0.548135	0
28974	ENSG00000104979	C19orf53	chromosome 19 open reading frame 53	-0.19145	0.975045	0	-0.439425	0.519543	0
284325	ENSG00000188493	C19orf54	chromosome 19 open reading frame 54	0.242037	0.825434	0	0.126819	0.864195	0
79173	ENSG00000132016	C19orf57	chromosome 19 open reading frame 57	0.502399	0.294914	0	0.392165	0.444516	0
55337	ENSG00000130813	C19orf66	chromosome 19 open reading frame 66	0.337842	0.97414	0	0.167241	0.917322	0
125988	ENSG00000174917	C19orf70	chromosome 19 open reading frame 70	-0.346667	0.878445	0	-0.444016	0.60891	0
100128569	ENSG00000183397	C19orf71	chromosome 19 open reading frame 71	0.397685	0.744532	0	0.0601461	0.957651	0
55150	ENSG00000221916	C19orf73	chromosome 19 open reading frame 73	0.203789	0.983748	0	0.189277	0.876493	0
342918	ENSG00000235034	C19orf81	chromosome 19 open reading frame 81	-0.523365	0.899036	0	-0.656999	0.648374	0
10438	ENSG00000197223	C1D	C1D nuclear receptor corepressor	-0.184572	0.998872	0	-0.454745	0.716205	0
56913	ENSG00000106392	C1GALT1	core 1 synthase, glycoprotein-N-acetylgalactosamine 3-beta-galactosyltransferase 1	-0.355858	0.979586	0	-0.465865	0.807061	0
29071	ENSG00000171155	C1GALT1C1	C1GALT1 specific chaperone 1	-0.196522	0.79999	0	0.0810538	0.892487	0
728819	ENSG00000223658	C1GALT1C1L	C1GALT1-specific chaperone 1 like	0.8728	0.103364	0	0.883456	0.28467	0
200159	ENSG00000173728	C1orf100	chromosome 1 open reading frame 100	0.78474	0.705814	0	-0.108837	0.979607	0
54955	ENSG00000116922	C1orf109	chromosome 1 open reading frame 109	0.211086	0.951919	0	0.376467	0.546932	0
55732	ENSG00000000460	C1orf112	chromosome 1 open reading frame 112	-0.227716	0.80365	0	-0.0827815	0.924134	0
79762	ENSG00000162817	C1orf115	chromosome 1 open reading frame 115	0.26669	0.774508	0	0.174188	0.795274	0
79098	ENSG00000182795	C1orf116	chromosome 1 open reading frame 116	0.472491	0.962244	0	-0.628867	0.75647	0
127687	ENSG00000197982	C1orf122	chromosome 1 open reading frame 122	-0.103233	0.998872	0	-0.329872	0.714389	0
54987	ENSG00000162384	C1orf123	chromosome 1 open reading frame 123	-0.318118	0.738854	0	-0.211889	0.771848	0
128061	ENSG00000143633	C1orf131	chromosome 1 open reading frame 131	-0.158615	0.998872	0	-0.188152	0.877018	0
54991	ENSG00000131591	C1orf159	chromosome 1 open reading frame 159	-0.154056	0.987565	0	-0.655906	0.151273	0
128346	ENSG00000143110	C1orf162	chromosome 1 open reading frame 162	0.428599	0.883421	0	0.493295	0.790374	0
339448	ENSG00000198912	C1orf174	chromosome 1 open reading frame 174	-0.0560734	0.998872	0	0.0458874	0.954163	0
84886	ENSG00000119280	C1orf198	chromosome 1 open reading frame 198	0.054679	0.998872	0	0.0672207	0.894415	0
81563	ENSG00000116667	C1orf21	chromosome 1 open reading frame 21	-0.237926	0.549125	0	-0.130587	0.784251	0
127703	ENSG00000142686	C1orf216	chromosome 1 open reading frame 216	-0.129307	0.975045	0	-0.0850113	0.917322	0
400793	ENSG00000239887	C1orf226	chromosome 1 open reading frame 226	-0.31464	0.542056	0	-0.285035	0.528887	0
79169	ENSG00000143793	C1orf35	chromosome 1 open reading frame 35	0.0360768	0.998872	0	-0.055077	0.954163	0
25912	ENSG00000143612	C1orf43	chromosome 1 open reading frame 43	-0.0889546	0.998872	0	-0.250705	0.74403	0
79078	ENSG00000164008	C1orf50	chromosome 1 open reading frame 50	-0.190542	0.981614	0	-0.336757	0.704482	0
148423	ENSG00000162642	C1orf52	chromosome 1 open reading frame 52	-0.22871	0.837803	0	-0.147007	0.830884	0
388722	ENSG00000203724	C1orf53	chromosome 1 open reading frame 53	-0.694971	0.61101	0	-0.981508	0.216304	0
79630	ENSG00000118292	C1orf54	chromosome 1 open reading frame 54	-0.36418	0.978627	0	-0.655199	0.668493	0
54964	ENSG00000143443	C1orf56	chromosome 1 open reading frame 56	-0.196559	0.944955	0	-0.237069	0.717094	0
10485	ENSG00000125462	C1orf61	chromosome 1 open reading frame 61	0.97462	0.195714	0	0.84105	0.28048	0
148304	ENSG00000162757	C1orf74	chromosome 1 open reading frame 74	0.502401	0.349867	0	0.489004	0.309093	0
708	ENSG00000108561	C1QBP	complement C1q binding protein	0.012875	0.998872	0	0.159535	0.843736	0
10882	ENSG00000131094	C1QL1	complement C1q like 1	0.571623	0.516365	0	0.136208	0.908329	0
338761	ENSG00000186897	C1QL4	complement C1q like 4	0.348295	0.819655	0	0.441802	0.48814	0
114897	ENSG00000173918	C1QTNF1	C1q and TNF related 1	0.36919	0.809417	0	-0.148142	0.879615	0
388581	ENSG00000184163	C1QTNF12	C1q and TNF related 12	0.282609	0.998872	0	-0.0850564	0.970175	0
114898	ENSG00000145861	C1QTNF2	C1q and TNF related 2	0.588367	0.798322	0	0.374299	0.730825	0
114899	ENSG00000082196	C1QTNF3	C1q and TNF related 3	-0.494487	0.952076	0	-0.924875	0.776685	0
716	ENSG00000182326	C1S	complement C1s	0.544253	0.893942	0	1.08054	0.559121	0
25943	ENSG00000088854	C20orf194	chromosome 20 open reading frame 194	0.0840684	0.998872	0	-0.028996	0.983546	0
149840	ENSG00000171984	C20orf196	chromosome 20 open reading frame 196	-0.421089	0.549125	0	-0.36142	0.512062	0
284739	ENSG00000196421	C20orf204	chromosome 20 open reading frame 204	0.568943	0.379453	0	0.512154	0.427494	0
55969	ENSG00000101084	C20orf24	chromosome 20 open reading frame 24	-0.515896	0.954822	0	-0.97653	0.499181	0
54976	ENSG00000101220	C20orf27	chromosome 20 open reading frame 27	-0.0641513	0.998872	0	-0.359621	0.648948	0
140680	ENSG00000196476	C20orf96	chromosome 20 open reading frame 96	0.506414	0.315046	0	0.437782	0.397669	0
755	ENSG00000160226	C21orf2	chromosome 21 open reading frame 2	-0.023363	0.998872	0	-0.33113	0.490943	0
8209	ENSG00000160221	C21orf33	chromosome 21 open reading frame 33	0.209669	0.973046	0	0.188347	0.853396	0
54058	ENSG00000160298	C21orf58	chromosome 21 open reading frame 58	-0.0955929	0.987565	0	0.116101	0.83964	0
56683	ENSG00000159079	C21orf59	chromosome 21 open reading frame 59	-0.131354	0.955002	0	0.234546	0.553866	0
54149	ENSG00000154642	C21orf91	chromosome 21 open reading frame 91	-0.0753818	0.998872	0	-0.445518	0.746627	0
84645	ENSG00000128346	C22orf23	chromosome 22 open reading frame 23	0.435458	0.481816	0	0.355745	0.547004	0
128977	ENSG00000242259	C22orf39	chromosome 22 open reading frame 39	-0.176344	0.959543	0	-0.178457	0.810633	0
79640	ENSG00000184208	C22orf46	chromosome 22 open reading frame 46	0.750353	0.0750757	1	0.490267	0.402255	0
9854	ENSG00000172375	C2CD2L	C2CD2 like	-0.220975	0.878445	0	-0.399093	0.355279	0
26005	ENSG00000168014	C2CD3	C2 calcium dependent domain containing 3	-0.011045	0.998872	0	-0.00768677	0.994025	0
126567	ENSG00000183186	C2CD4C	C2 calcium dependent domain containing 4C	-0.185455	0.995999	0	-0.250011	0.807061	0
9847	ENSG00000111731	C2CD5	C2 calcium dependent domain containing 5	-0.248883	0.989013	0	-0.378586	0.794315	0
150590	ENSG00000273045	C2orf15	chromosome 2 open reading frame 15	0.712889	0.0998427	1	0.605812	0.401313	0
84226	ENSG00000221843	C2orf16	chromosome 2 open reading frame 16	0.458271	0.567773	0	0.468281	0.465975	0
54980	ENSG00000115998	C2orf42	chromosome 2 open reading frame 42	-0.228796	0.903266	0	0.0263403	0.97973	0
79074	ENSG00000135974	C2orf49	chromosome 2 open reading frame 49	-0.0263791	0.998872	0	-0.0480428	0.972589	0
401027	ENSG00000187944	C2orf66	chromosome 2 open reading frame 66	0.545116	0.956198	0	0.898594	0.810068	0
388969	ENSG00000168887	C2orf68	chromosome 2 open reading frame 68	-0.187936	0.945018	0	-0.490188	0.246679	0
205327	ENSG00000178074	C2orf69	chromosome 2 open reading frame 69	0.11003	0.998872	0	0.43384	0.765837	0
257407	ENSG00000204128	C2orf72	chromosome 2 open reading frame 72	0.38538	0.277812	0	0.219443	0.610591	0
339804	ENSG00000237651	C2orf74	chromosome 2 open reading frame 74	0.407287	0.541367	0	0.843163	0.145895	0
130355	ENSG00000186132	C2orf76	chromosome 2 open reading frame 76	-0.546073	0.260838	0	-0.47125	0.437736	0
388963	ENSG00000284308	C2orf81	chromosome 2 open reading frame 81	0.372925	0.880097	0	0.292583	0.80702	0
84281	ENSG00000187699	C2orf88	chromosome 2 open reading frame 88	0.0694449	0.998872	0	-0.0308364	0.97978	0
728537	ENSG00000228486	C2orf92	chromosome 2 open reading frame 92	0.803084	0.369073	0	0.310867	0.872998	0
57415	ENSG00000114405	C3orf14	chromosome 3 open reading frame 14	-0.309431	0.72024	0	-0.357345	0.554196	0
51161	ENSG00000088543	C3orf18	chromosome 3 open reading frame 18	-0.0352186	0.998872	0	-0.546374	0.0866787	0
84077	ENSG00000131379	C3orf20	chromosome 3 open reading frame 20	0.531052	0.839353	0	0.340891	0.892602	0
285315	ENSG00000174928	C3orf33	chromosome 3 open reading frame 33	-0.0493742	0.998872	0	-0.352283	0.591624	0
285237	ENSG00000179021	C3orf38	chromosome 3 open reading frame 38	-0.188493	0.996968	0	-0.155395	0.913391	0
79669	ENSG00000114529	C3orf52	chromosome 3 open reading frame 52	-0.0306936	0.998872	0	0.222451	0.631112	0
205428	ENSG00000181744	C3orf58	chromosome 3 open reading frame 58	0.118924	0.998872	0	0.104301	0.955171	0
375341	ENSG00000188315	C3orf62	chromosome 3 open reading frame 62	0.00633099	0.999753	0	0.234736	0.839065	0
200844	ENSG00000163689	C3orf67	chromosome 3 open reading frame 67	-0.239535	0.973046	0	-0.585491	0.584279	0
285382	ENSG00000187068	C3orf70	chromosome 3 open reading frame 70	0.220176	0.974932	0	-0.25663	0.839065	0
401097	ENSG00000180044	C3orf80	chromosome 3 open reading frame 80	0.375954	0.607449	0	0.453478	0.451022	0
401152	ENSG00000164096	C4orf3	chromosome 4 open reading frame 3	-0.0109974	0.998872	0	-0.139576	0.879615	0
132321	ENSG00000151470	C4orf33	chromosome 4 open reading frame 33	-0.344259	0.973046	0	-0.765624	0.554196	0
132989	ENSG00000163633	C4orf36	chromosome 4 open reading frame 36	-0.461612	0.943944	0	-0.849431	0.625222	0
201725	ENSG00000205208	C4orf46	chromosome 4 open reading frame 46	-0.0465762	0.998872	0	-0.125181	0.901355	0
401115	ENSG00000243449	C4orf48	chromosome 4 open reading frame 48	-0.861049	0.642638	0	-1.06441	0.3618	0
727	ENSG00000106804	C5	complement C5	0.311422	0.97414	0	0.0676124	0.97973	0
728	ENSG00000197405	C5AR1	complement C5a receptor 1	0.776136	0.391008	0	1.04226	0.275841	0
56951	ENSG00000113583	C5orf15	chromosome 5 open reading frame 15	-0.116236	0.998872	0	0.254559	0.811696	0
55322	ENSG00000082213	C5orf22	chromosome 5 open reading frame 22	-0.0175614	0.998872	0	-0.056398	0.970554	0
134553	ENSG00000181904	C5orf24	chromosome 5 open reading frame 24	0.0350925	0.998872	0	-0.138338	0.917822	0
90355	ENSG00000181751	C5orf30	chromosome 5 open reading frame 30	-0.0659112	0.998872	0	-0.123232	0.917322	0
375444	ENSG00000172244	C5orf34	chromosome 5 open reading frame 34	-0.218854	0.959543	0	-0.0660324	0.96055	0
65250	ENSG00000197603	C5orf42	chromosome 5 open reading frame 42	-0.073107	0.998872	0	-0.633012	0.541534	0
285636	ENSG00000205765	C5orf51	chromosome 5 open reading frame 51	0.0822302	0.998872	0	-0.0404981	0.977644	0
401207	ENSG00000164241	C5orf63	chromosome 5 open reading frame 63	-0.198281	0.940285	0	-0.674523	0.121639	0
64771	ENSG00000196821	C6orf106	chromosome 6 open reading frame 106	0.14272	0.960272	0	-0.102455	0.879615	0
387263	ENSG00000185127	C6orf120	chromosome 6 open reading frame 120	0.0663618	0.998872	0	-0.15446	0.822423	0
206412	ENSG00000203872	C6orf163	chromosome 6 open reading frame 163	0.301262	0.964992	0	-0.164476	0.954827	0
51250	ENSG00000130349	C6orf203	chromosome 6 open reading frame 203	-0.0289595	0.998872	0	0.0280391	0.97973	0
441150	ENSG00000221821	C6orf226	chromosome 6 open reading frame 226	-0.296594	0.937206	0	-0.361528	0.668493	0
347744	ENSG00000137434	C6orf52	chromosome 6 open reading frame 52	0.292057	0.96194	0	0.520995	0.591624	0
81688	ENSG00000112308	C6orf62	chromosome 6 open reading frame 62	0.0468225	0.998872	0	0.460919	0.653066	0
221477	ENSG00000198663	C6orf89	chromosome 6 open reading frame 89	-0.0974916	0.966053	0	-0.0711802	0.882854	0
79020	ENSG00000136197	C7orf25	chromosome 7 open reading frame 25	0.143075	0.998872	0	0.111698	0.928305	0
79034	ENSG00000146576	C7orf26	chromosome 7 open reading frame 26	0.0274393	0.998872	0	-0.177991	0.82315	0
136895	ENSG00000153790	C7orf31	chromosome 7 open reading frame 31	-0.152753	0.995999	0	-0.285301	0.79864	0
55262	ENSG00000146826	C7orf43	chromosome 7 open reading frame 43	0.0189586	0.998872	0	-0.202852	0.728405	0
78996	ENSG00000122783	C7orf49	chromosome 7 open reading frame 49	-0.0477548	0.998872	0	-0.188428	0.79795	0
84310	ENSG00000146540	C7orf50	chromosome 7 open reading frame 50	-0.403605	0.781667	0	-0.669583	0.277445	0
402573	ENSG00000185955	C7orf61	chromosome 7 open reading frame 61	0.600078	0.884782	0	0.521053	0.74403	0
733	ENSG00000176919	C8G	complement C8 gamma chain	1.44357	0.30519	0	0.701437	0.649372	0
157657	ENSG00000156172	C8orf37	chromosome 8 open reading frame 37	-0.378116	0.903684	0	0.125413	0.947232	0
157773	ENSG00000164743	C8orf48	chromosome 8 open reading frame 48	0.80901	0.515123	0	1.42995	0.203534	0
401466	ENSG00000176731	C8orf59	chromosome 8 open reading frame 59	-0.767161	0.0139342	-1	-0.60907	0.11658	0
138162	ENSG00000160345	C9orf116	chromosome 9 open reading frame 116	-0.160802	0.995999	0	-0.427967	0.570137	0
79095	ENSG00000171159	C9orf16	chromosome 9 open reading frame 16	0.0828945	0.998872	0	-0.213399	0.849729	0
84909	ENSG00000148120	C9orf3	chromosome 9 open reading frame 3	-0.294011	0.682215	0	-0.431688	0.301865	0
55071	ENSG00000135045	C9orf40	chromosome 9 open reading frame 40	-0.193028	0.818764	0	0.0303293	0.962064	0
84267	ENSG00000165118	C9orf64	chromosome 9 open reading frame 64	0.212677	0.852157	0	0.495446	0.130745	0
203228	ENSG00000147894	C9orf72	chromosome 9 open reading frame 72	-0.493803	0.805319	0	-0.387222	0.776572	0
51759	ENSG00000136819	C9orf78	chromosome 9 open reading frame 78	0.031676	0.998872	0	-0.0946665	0.853152	0
138241	ENSG00000155621	C9orf85	chromosome 9 open reading frame 85	-0.126791	0.983351	0	0.0643524	0.94953	0
770	ENSG00000063180	CA11	carbonic anhydrase 11	-0.334813	0.697306	0	-0.432996	0.382562	0
771	ENSG00000074410	CA12	carbonic anhydrase 12	0.0128898	0.998872	0	0.0609294	0.957651	0
377677	ENSG00000185015	CA13	carbonic anhydrase 13	0.178961	0.998872	0	-0.369887	0.851489	0
23632	ENSG00000118298	CA14	carbonic anhydrase 14	0.246049	0.973046	0	-0.249555	0.844831	0
11238	ENSG00000169239	CA5B	carbonic anhydrase 5B	-0.532036	0.807702	0	-0.377823	0.842388	0
767	ENSG00000178538	CA8	carbonic anhydrase 8	-0.221192	0.888561	0	-0.0814342	0.921823	0
79886	ENSG00000120159	CAAP1	caspase activity and apoptosis inhibitor 1	-0.243316	0.973046	0	-0.225151	0.853061	0
51719	ENSG00000135932	CAB39	calcium binding protein 39	-0.108169	0.998872	0	-0.00826555	0.995128	0
81617	ENSG00000102547	CAB39L	calcium binding protein 39 like	-1.32653	0.151955	0	-1.74676	0.203397	0
91768	ENSG00000134508	CABLES1	Cdk5 and Abl enzyme substrate 1	0.361523	0.618074	0	0.472593	0.306198	0
81928	ENSG00000149679	CABLES2	Cdk5 and Abl enzyme substrate 2	-0.398695	0.429059	0	-0.516942	0.160004	0
9478	ENSG00000157782	CABP1	calcium binding protein 1	0.523284	0.805641	0	0.157259	0.913571	0
164633	ENSG00000100314	CABP7	calcium binding protein 7	0.67709	0.801702	0	0.27558	0.875124	0
57685	ENSG00000158966	CACHD1	cache domain containing 1	-0.208668	0.995999	0	-0.349897	0.798526	0
774	ENSG00000148408	CACNA1B	calcium voltage-gated channel subunit alpha1 B	0.960121	0.0768003	1	0.0384556	0.977644	0
775	ENSG00000151067	CACNA1C	calcium voltage-gated channel subunit alpha1 C	-0.910593	0.36157	0	-0.76021	0.56838	0
776	ENSG00000157388	CACNA1D	calcium voltage-gated channel subunit alpha1 D	-0.331926	0.938166	0	-0.497854	0.743519	0
8913	ENSG00000006283	CACNA1G	calcium voltage-gated channel subunit alpha1 G	-0.734947	0.577468	0	-0.648514	0.405568	0
8912	ENSG00000196557	CACNA1H	calcium voltage-gated channel subunit alpha1 H	-0.0631166	0.998872	0	-0.451305	0.207786	0
781	ENSG00000153956	CACNA2D1	calcium voltage-gated channel auxiliary subunit alpha2delta 1	-0.699649	0.515	0	-1.20146	0.11335	0
9254	ENSG00000007402	CACNA2D2	calcium voltage-gated channel auxiliary subunit alpha2delta 2	0.0564834	0.998872	0	0.128904	0.851489	0
55799	ENSG00000157445	CACNA2D3	calcium voltage-gated channel auxiliary subunit alpha2delta 3	-0.0674767	0.998872	0	-0.247697	0.892602	0
782	ENSG00000067191	CACNB1	calcium voltage-gated channel auxiliary subunit beta 1	0.139328	0.983591	0	-0.13662	0.868498	0
783	ENSG00000165995	CACNB2	calcium voltage-gated channel auxiliary subunit beta 2	-0.155209	0.995999	0	-0.553126	0.545396	0
784	ENSG00000167535	CACNB3	calcium voltage-gated channel auxiliary subunit beta 3	0.140739	0.990544	0	-0.121002	0.891683	0
785	ENSG00000182389	CACNB4	calcium voltage-gated channel auxiliary subunit beta 4	-0.0740382	0.998872	0	-0.609147	0.719919	0
27092	ENSG00000075461	CACNG4	calcium voltage-gated channel auxiliary subunit gamma 4	0.309027	0.947928	0	0.0166462	0.991202	0
59285	ENSG00000130433	CACNG6	calcium voltage-gated channel auxiliary subunit gamma 6	-0.84775	0.718663	0	-0.495473	0.727602	0
59283	ENSG00000142408	CACNG8	calcium voltage-gated channel auxiliary subunit gamma 8	0.398964	0.640251	0	0.209346	0.846552	0
58509	ENSG00000105298	CACTIN	cactin, spliceosome C complex subunit	-0.0197724	0.998872	0	-0.0571828	0.948558	0
143384	ENSG00000151893	CACUL1	CDK2 associated cullin domain 1	0.0473335	0.998872	0	0.0831082	0.924381	0
27101	ENSG00000116161	CACYBP	calcyclin binding protein	-0.245591	0.731638	0	-0.208248	0.681189	0
790	ENSG00000084774	CAD	carbamoyl-phosphate synthetase 2, aspartate transcarbamylase, and dihydroorotase	0.334239	0.421707	0	0.261434	0.542881	0
23705	ENSG00000182985	CADM1	cell adhesion molecule 1	-0.729734	0.207961	0	-0.572936	0.401373	0
253559	ENSG00000175161	CADM2	cell adhesion molecule 2	-0.129383	0.998872	0	0.419327	0.683031	0
199731	ENSG00000105767	CADM4	cell adhesion molecule 4	-0.050078	0.998872	0	-0.217899	0.75064	0
93664	ENSG00000081803	CADPS2	calcium dependent secretion activator 2	-0.411036	0.611297	0	0.0808729	0.946441	0
797	ENSG00000175868	CALCB	calcitonin related polypeptide beta	-0.30577	0.89097	0	-0.247768	0.798526	0
57658	ENSG00000012822	CALCOCO1	calcium binding and coiled-coil domain 1	-0.0549532	0.998872	0	-0.152604	0.829795	0
10241	ENSG00000136436	CALCOCO2	calcium binding and coiled-coil domain 2	-0.29075	0.808462	0	-0.240007	0.744418	0
800	ENSG00000122786	CALD1	caldesmon 1	-0.0417873	0.998872	0	-0.146725	0.932182	0
51063	ENSG00000138172	CALHM2	calcium homeostasis modulator family member 2	-0.288084	0.920834	0	-0.396492	0.696418	0
801	ENSG00000198668	CALM1	calmodulin 1	-0.0931827	0.998872	0	-0.106424	0.901834	0
811	ENSG00000179218	CALR	calreticulin	-0.106787	0.995999	0	-0.040406	0.960282	0
813	ENSG00000128595	CALU	calumenin	-0.0546825	0.998872	0	-0.110885	0.901834	0
8536	ENSG00000134072	CAMK1	calcium/calmodulin dependent protein kinase I	0.364369	0.748877	0	0.227494	0.797846	0
57118	ENSG00000183049	CAMK1D	calcium/calmodulin dependent protein kinase ID	0.01272	0.998872	0	-0.0503018	0.966926	0
816	ENSG00000058404	CAMK2B	calcium/calmodulin dependent protein kinase II beta	0.000397043	0.9998	0	0.068416	0.938639	0
817	ENSG00000145349	CAMK2D	calcium/calmodulin dependent protein kinase II delta	-0.584004	0.379057	0	-0.347269	0.694509	0
818	ENSG00000148660	CAMK2G	calcium/calmodulin dependent protein kinase II gamma	-0.0036641	0.999609	0	-0.0838797	0.885745	0
55450	ENSG00000162545	CAMK2N1	calcium/calmodulin dependent protein kinase II inhibitor 1	-0.0036113	0.9998	0	0.399013	0.470602	0
94032	ENSG00000163888	CAMK2N2	calcium/calmodulin dependent protein kinase II inhibitor 2	-0.580077	0.510411	0	-0.639462	0.331288	0
814	ENSG00000152495	CAMK4	calcium/calmodulin dependent protein kinase IV	0.0117267	0.998872	0	0.200003	0.897803	0
84254	ENSG00000004660	CAMKK1	calcium/calmodulin dependent protein kinase kinase 1	-0.391598	0.50037	0	-0.398161	0.40656	0
10645	ENSG00000110931	CAMKK2	calcium/calmodulin dependent protein kinase kinase 2	-0.0828557	0.998872	0	-0.143876	0.791189	0
79823	ENSG00000143919	CAMKMT	calmodulin-lysine N-methyltransferase	-0.702835	0.0725072	-1	-0.636926	0.147767	0
79012	ENSG00000164076	CAMKV	CaM kinase like vesicle associated	0.42474	0.231354	0	0.144572	0.806672	0
819	ENSG00000164615	CAMLG	calcium modulating ligand	-0.218336	0.518452	0	0.00873122	0.988129	0
157922	ENSG00000130559	CAMSAP1	calmodulin regulated spectrin associated protein 1	0.19773	0.978627	0	0.45885	0.554196	0
23271	ENSG00000118200	CAMSAP2	calmodulin regulated spectrin associated protein family member 2	-0.247856	0.983351	0	-0.572159	0.590981	0
57662	ENSG00000076826	CAMSAP3	calmodulin regulated spectrin associated protein family member 3	0.0688859	0.998872	0	-0.0316905	0.969446	0
23261	ENSG00000171735	CAMTA1	calmodulin binding transcription activator 1	-0.108772	0.998872	0	-0.294523	0.713595	0
23125	ENSG00000108509	CAMTA2	calmodulin binding transcription activator 2	0.284794	0.47961	0	0.102174	0.852197	0
55832	ENSG00000111530	CAND1	cullin associated and neddylation dissociated 1	-0.18071	0.998872	0	-0.172555	0.906253	0
23066	ENSG00000144712	CAND2	cullin associated and neddylation dissociated 2 (putative)	-0.00805537	0.998872	0	0.0562497	0.924134	0
124583	ENSG00000171302	CANT1	calcium activated nucleotidase 1	-0.123042	0.978174	0	-0.228674	0.663928	0
10487	ENSG00000131236	CAP1	cyclase associated actin cytoskeleton regulatory protein 1	-0.117737	0.976398	0	0.143317	0.810068	0
10486	ENSG00000112186	CAP2	cyclase associated actin cytoskeleton regulatory protein 2	0.0927638	0.998872	0	-0.136477	0.926487	0
822	ENSG00000042493	CAPG	capping actin protein, gelsolin like	0.546216	0.56151	0	0.383624	0.648948	0
823	ENSG00000014216	CAPN1	calpain 1	-0.155326	0.972136	0	-0.282469	0.60631	0
11132	ENSG00000142330	CAPN10	calpain 10	-0.112634	0.998872	0	-0.283865	0.677526	0
147968	ENSG00000182472	CAPN12	calpain 12	0.397412	0.973046	0	0.16844	0.944803	0
824	ENSG00000162909	CAPN2	calpain 2	-0.616165	0.156313	0	-0.300188	0.65708	0
825	ENSG00000092529	CAPN3	calpain 3	0.94592	0.550511	0	1.38495	0.589292	0
726	ENSG00000149260	CAPN5	calpain 5	0.402701	0.551094	0	0.10549	0.890066	0
23473	ENSG00000131375	CAPN7	calpain 7	-0.118892	0.998872	0	-0.228707	0.892602	0
826	ENSG00000126247	CAPNS1	calpain small subunit 1	-0.299016	0.807702	0	-0.411603	0.465975	0
4076	ENSG00000135387	CAPRIN1	cell cycle associated protein 1	-0.0522253	0.998872	0	0.0427233	0.970554	0
65981	ENSG00000110888	CAPRIN2	caprin family member 2	-0.0524288	0.998872	0	-0.445896	0.631641	0
828	ENSG00000105519	CAPS	calcyphosine	-0.243726	0.972726	0	-0.15094	0.901784	0
84698	ENSG00000180881	CAPS2	calcyphosine 2	-0.141077	0.998872	0	-0.186267	0.958616	0
829	ENSG00000116489	CAPZA1	capping actin protein of muscle Z-line alpha subunit 1	-0.211392	0.97674	0	-0.150564	0.899517	0
830	ENSG00000198898	CAPZA2	capping actin protein of muscle Z-line alpha subunit 2	-0.248722	0.975045	0	-0.300288	0.803906	0
832	ENSG00000077549	CAPZB	capping actin protein of muscle Z-line beta subunit	-0.0367175	0.998872	0	-0.00145638	0.998327	0
29775	ENSG00000100065	CARD10	caspase recruitment domain family member 10	0.0964159	0.998872	0	-0.117559	0.880535	0
79092	ENSG00000141527	CARD14	caspase recruitment domain family member 14	0.517878	0.741353	0	0.326085	0.814857	0
84270	ENSG00000165233	CARD19	caspase recruitment domain family member 19	-0.312806	0.841687	0	-0.654744	0.155798	0
84674	ENSG00000132357	CARD6	caspase recruitment domain family member 6	0.139854	0.998872	0	0.0589493	0.97973	0
22900	ENSG00000105483	CARD8	caspase recruitment domain family member 8	-0.0527104	0.998872	0	-0.100913	0.921823	0
64170	ENSG00000187796	CARD9	caspase recruitment domain family member 9	0.309893	0.937206	0	0.305983	0.746871	0
79800	ENSG00000138380	CARF	calcium responsive transcription factor	-0.764145	0.805171	0	-1.82022	0.490439	0
23589	ENSG00000153048	CARHSP1	calcium regulated heat stable protein 1	-0.134093	0.995999	0	-0.400797	0.507622	0
10498	ENSG00000142453	CARM1	coactivator associated arginine methyltransferase 1	0.114162	0.995999	0	-0.0108088	0.990592	0
55604	ENSG00000079691	CARMIL1	capping protein regulator and myosin 1 linker 1	-0.138328	0.983351	0	-0.389188	0.653435	0
146206	ENSG00000159753	CARMIL2	capping protein regulator and myosin 1 linker 2	0.135367	0.978627	0	-0.488594	0.171273	0
90668	ENSG00000186648	CARMIL3	capping protein regulator and myosin 1 linker 3	0.643405	0.277618	0	0.379994	0.574237	0
138199	ENSG00000156017	CARNMT1	carnosine N-methyltransferase 1	0.0973282	0.998872	0	0.0997183	0.950316	0
57571	ENSG00000172508	CARNS1	carnosine synthase 1	0.481497	0.844539	0	-0.713233	0.507622	0
79587	ENSG00000134905	CARS2	cysteinyl-tRNA synthetase 2, mitochondrial	-0.829569	0.0761038	-1	-0.605005	0.277898	0
399726	ENSG00000204682	CASC10	cancer susceptibility 10	-0.0621941	0.998872	0	-0.178099	0.840641	0
22794	ENSG00000108349	CASC3	cancer susceptibility 3	-0.104342	0.973046	0	-0.0328487	0.955171	0
113201	ENSG00000166734	CASC4	cancer susceptibility 4	0.0817734	0.998872	0	0.00424102	0.997893	0
64921	ENSG00000127995	CASD1	CAS1 domain containing 1	-0.188666	0.998872	0	-0.572099	0.758389	0
8573	ENSG00000147044	CASK	calcium/calmodulin dependent serine protein kinase	-0.231252	0.853124	0	-0.293473	0.619768	0
57524	ENSG00000167971	CASKIN1	CASK interacting protein 1	-0.55593	0.560087	0	-0.762359	0.186049	0
57513	ENSG00000177303	CASKIN2	CASK interacting protein 2	0.0964243	0.995999	0	-0.152503	0.785244	0
835	ENSG00000106144	CASP2	caspase 2	-0.192019	0.863987	0	-0.131061	0.826125	0
836	ENSG00000164305	CASP3	caspase 3	-0.0389192	0.998872	0	-0.0414287	0.974004	0
839	ENSG00000138794	CASP6	caspase 6	-0.135203	0.941634	0	-0.147633	0.776837	0
840	ENSG00000165806	CASP7	caspase 7	0.177614	0.970212	0	0.232258	0.755154	0
841	ENSG00000064012	CASP8	caspase 8	0.562472	0.640016	0	0.520321	0.604473	0
9994	ENSG00000118412	CASP8AP2	caspase 8 associated protein 2	0.0203153	0.999609	0	-1.08747	0.648948	0
842	ENSG00000132906	CASP9	caspase 9	0.0866455	0.998872	0	0.101198	0.898189	0
831	ENSG00000153113	CAST	calpastatin	-0.22219	0.995999	0	-0.477941	0.698693	0
652968	ENSG00000239282	CASTOR1	cytosolic arginine sensor for mTORC1 subunit 1	-0.10723	0.998872	0	-0.14898	0.880955	0
729438	ENSG00000274070	CASTOR2	cytosolic arginine sensor for mTORC1 subunit 2	0.00979069	0.999317	0	-0.110804	0.92669	0
54897	ENSG00000130940	CASZ1	castor zinc finger 1	0.0909026	0.998872	0	-0.0104459	0.991202	0
847	ENSG00000121691	CAT	catalase	-0.262106	0.894625	0	0.276391	0.748901	0
117155	ENSG00000166762	CATSPER2	cation channel sperm associated 2	-0.487824	0.973046	0	0.267551	0.938868	0
347732	ENSG00000152705	CATSPER3	cation channel sperm associated 3	0.128117	0.998872	0	-1.29582	0.45066	0
257044	ENSG00000179397	CATSPERE	catsper channel auxiliary subunit epsilon	0.515173	0.870865	0	0.434592	0.866583	0
57828	ENSG00000099338	CATSPERG	cation channel sperm associated auxiliary subunit gamma	1.45338	0.144961	0	1.05512	0.3618	0
857	ENSG00000105974	CAV1	caveolin 1	-0.237721	0.795771	0	-0.235434	0.697862	0
858	ENSG00000105971	CAV2	caveolin 2	-0.0845289	0.998872	0	0.175598	0.906056	0
284119	ENSG00000177469	CAVIN1	caveolae associated protein 1	0.410224	0.308047	0	0.436338	0.205864	0
347273	ENSG00000170681	CAVIN4	caveolae associated protein 4	0.00483015	0.9998	0	-0.417395	0.790512	0
255057	ENSG00000099625	CBARP	CACN beta subunit associated regulatory protein	0.0587161	0.998872	0	-0.169897	0.881018	0
9139	ENSG00000078699	CBFA2T2	CBFA2/RUNX1 translocation partner 2	0.0292287	0.998872	0	0.23379	0.694738	0
863	ENSG00000129993	CBFA2T3	CBFA2/RUNX1 translocation partner 3	-0.449952	0.72024	0	-0.140231	0.91141	0
865	ENSG00000067955	CBFB	core-binding factor beta subunit	-0.055506	0.998872	0	0.094036	0.939786	0
867	ENSG00000110395	CBL	Cbl proto-oncogene	-0.0916207	0.998872	0	-0.0574286	0.969174	0
868	ENSG00000114423	CBLB	Cbl proto-oncogene B	-0.100452	0.998872	0	0.254054	0.826125	0
79872	ENSG00000105879	CBLL1	Cbl proto-oncogene like 1	-0.17137	0.996469	0	-0.229821	0.851266	0
869	ENSG00000102924	CBLN1	cerebellin 1 precursor	0.313368	0.956198	0	0.300869	0.811696	0
643866	ENSG00000139899	CBLN3	cerebellin 3 precursor	0.515359	0.738854	0	0.00802155	0.995081	0
873	ENSG00000159228	CBR1	carbonyl reductase 1	-0.0905557	0.998872	0	0.0450513	0.962009	0
874	ENSG00000159231	CBR3	carbonyl reductase 3	-0.664211	0.472264	0	-0.615595	0.427801	0
84869	ENSG00000145439	CBR4	carbonyl reductase 4	-0.0393008	0.998872	0	0.245193	0.736864	0
875	ENSG00000160200	CBS	cystathionine-beta-synthase	-0.0381946	0.998872	0	-0.142528	0.852581	0
220869	ENSG00000147996	CBWD5	COBW domain containing 5	-0.0572379	0.998872	0	-0.237628	0.806672	0
10951	ENSG00000108468	CBX1	chromobox 1	-0.117886	0.998872	0	-0.00744736	0.994289	0
84733	ENSG00000173894	CBX2	chromobox 2	-0.247822	0.673316	0	-0.407461	0.166288	0
11335	ENSG00000122565	CBX3	chromobox 3	-0.120074	0.998872	0	-0.136192	0.920379	0
8535	ENSG00000141582	CBX4	chromobox 4	-0.288763	0.724943	0	-0.295533	0.570015	0
23468	ENSG00000094916	CBX5	chromobox 5	-0.144825	0.983167	0	-0.185054	0.81485	0
23466	ENSG00000183741	CBX6	chromobox 6	-0.0660498	0.998872	0	-0.078389	0.917322	0
23492	ENSG00000100307	CBX7	chromobox 7	0.164125	0.940285	0	-0.149135	0.800813	0
57332	ENSG00000141570	CBX8	chromobox 8	-0.249984	0.705503	0	-0.176971	0.719919	0
25776	ENSG00000100211	CBY1	chibby family member 1, beta catenin antagonist	-0.221001	0.956198	0	-0.336569	0.653719	0
54862	ENSG00000132024	CC2D1A	coiled-coil and C2 domain containing 1A	0.0863701	0.998872	0	0.155566	0.834498	0
200014	ENSG00000154222	CC2D1B	coiled-coil and C2 domain containing 1B	0.109456	0.984829	0	0.0597326	0.929845	0
57545	ENSG00000048342	CC2D2A	coiled-coil and C2 domain containing 2A	-0.209396	0.968521	0	0.00969976	0.994025	0
55749	ENSG00000060339	CCAR1	cell division cycle and apoptosis regulator 1	-0.09386	0.998872	0	-0.232199	0.882821	0
57805	ENSG00000158941	CCAR2	cell cycle and apoptosis regulator 2	0.0544226	0.998872	0	-0.0612221	0.928719	0
147372	ENSG00000183287	CCBE1	collagen and calcium binding EGF domains 1	0.570269	0.531255	0	0.503786	0.571147	0
92922	ENSG00000135736	CCDC102A	coiled-coil domain containing 102A	-0.0168489	0.998872	0	-0.263123	0.723223	0
29903	ENSG00000173581	CCDC106	coiled-coil domain containing 106	0.0109829	0.998872	0	-0.278113	0.739143	0
203260	ENSG00000159884	CCDC107	coiled-coil domain containing 107	-0.54903	0.627982	0	-0.53579	0.487494	0
256309	ENSG00000168491	CCDC110	coiled-coil domain containing 110	0.225196	0.987565	0	0.127998	0.952643	0
153733	ENSG00000164221	CCDC112	coiled-coil domain containing 112	-0.145567	0.998872	0	0.0712347	0.970017	0
29070	ENSG00000103021	CCDC113	coiled-coil domain containing 113	0.531224	0.549125	0	0.357067	0.698693	0
93233	ENSG00000105479	CCDC114	coiled-coil domain containing 114	0.235145	0.991142	0	0.341575	0.812392	0
84317	ENSG00000136710	CCDC115	coiled-coil domain containing 115	-0.133027	0.983351	0	-0.44489	0.299593	0
164592	ENSG00000161180	CCDC116	coiled-coil domain containing 116	-0.485163	0.957126	0	-0.273992	0.894538	0
150275	ENSG00000159873	CCDC117	coiled-coil domain containing 117	-0.0871427	0.998872	0	-0.0904577	0.941676	0
151903	ENSG00000160799	CCDC12	coiled-coil domain containing 12	-0.105885	0.998872	0	-0.259559	0.814022	0
90060	ENSG00000147144	CCDC120	coiled-coil domain containing 120	0.171617	0.900477	0	0.0566461	0.928567	0
79635	ENSG00000176714	CCDC121	coiled-coil domain containing 121	0.0511325	0.998872	0	0.0761243	0.96817	0
160857	ENSG00000151773	CCDC122	coiled-coil domain containing 122	0.462313	0.808462	0	0.793842	0.458918	0
115098	ENSG00000007080	CCDC124	coiled-coil domain containing 124	-0.382396	0.748411	0	-0.47499	0.472857	0
90693	ENSG00000169193	CCDC126	coiled-coil domain containing 126	-0.103028	0.998872	0	-0.253467	0.828889	0
133957	ENSG00000164366	CCDC127	coiled-coil domain containing 127	-0.0127083	0.998872	0	0.151607	0.790374	0
152206	ENSG00000244607	CCDC13	coiled-coil domain containing 13	0.342292	0.975045	0	0.456181	0.805509	0
81576	ENSG00000104957	CCDC130	coiled-coil domain containing 130	-0.154382	0.978174	0	-0.137733	0.872055	0
79879	ENSG00000100147	CCDC134	coiled-coil domain containing 134	0.0871639	0.992987	0	0.184894	0.669487	0
64753	ENSG00000128596	CCDC136	coiled-coil domain containing 136	0.419985	0.571583	0	0.454039	0.468639	0
339230	ENSG00000185298	CCDC137	coiled-coil domain containing 137	-0.0953608	0.998872	0	-0.0797102	0.925584	0
165055	ENSG00000163006	CCDC138	coiled-coil domain containing 138	-0.328341	0.928069	0	0.138741	0.927877	0
64770	ENSG00000175455	CCDC14	coiled-coil domain containing 14	-0.0691946	0.998872	0	-0.459557	0.779711	0
84865	ENSG00000135637	CCDC142	coiled-coil domain containing 142	0.363932	0.72024	0	0.271604	0.723794	0
57639	ENSG00000135205	CCDC146	coiled-coil domain containing 146	0.383389	0.968267	0	-0.494766	0.874259	0
80071	ENSG00000149548	CCDC15	coiled-coil domain containing 15	-0.439787	0.891973	0	-1.12771	0.397544	0
284992	ENSG00000144395	CCDC150	coiled-coil domain containing 150	-0.144158	0.998872	0	-0.603363	0.726422	0
115948	ENSG00000198003	CCDC151	coiled-coil domain containing 151	0.0656088	0.998872	0	0.0286349	0.979572	0
283152	ENSG00000248712	CCDC153	coiled-coil domain containing 153	0.421749	0.970256	0	-0.0470676	0.97978	0
550631	ENSG00000187860	CCDC157	coiled-coil domain containing 157	-0.0150036	0.998872	0	0.019644	0.986726	0
126075	ENSG00000183401	CCDC159	coiled-coil domain containing 159	0.189237	0.998872	0	-0.389535	0.86678	0
347475	ENSG00000203952	CCDC160	coiled-coil domain containing 160	-0.219624	0.998872	0	1.64527	0.648948	0
126661	ENSG00000280670	CCDC163	coiled-coil domain containing 163	0.139302	0.975806	0	0.11734	0.869068	0
154467	ENSG00000198937	CCDC167	coiled-coil domain containing 167	-0.447966	0.768466	0	-0.846318	0.160004	0
149483	ENSG00000159588	CCDC17	coiled-coil domain containing 17	0.494151	0.919095	0	-0.0946421	0.97474	0
203238	ENSG00000164989	CCDC171	coiled-coil domain containing 171	-0.294823	0.987565	0	0.36334	0.86678	0
51244	ENSG00000154781	CCDC174	coiled-coil domain containing 174	-0.126674	0.975045	0	0.0783324	0.91555	0
56936	ENSG00000267909	CCDC177	coiled-coil domain containing 177	0.930763	0.50975	0	0.212088	0.883899	0
343099	ENSG00000122483	CCDC18	coiled-coil domain containing 18	-0.00592495	0.9998	0	-0.452105	0.736175	0
57821	ENSG00000117477	CCDC181	coiled-coil domain containing 181	-0.101202	0.998872	0	-0.24104	0.89946	0
84960	ENSG00000213213	CCDC183	coiled-coil domain containing 183	0.439674	0.620336	0	0.499592	0.415495	0
387856	ENSG00000177875	CCDC184	coiled-coil domain containing 184	0.248334	0.956198	0	-0.0975119	0.927877	0
55088	ENSG00000165813	CCDC186	coiled-coil domain containing 186	-0.0260905	0.998872	0	-0.564249	0.739778	0
90835	ENSG00000196118	CCDC189	coiled-coil domain containing 189	0.37165	0.956198	0	-0.435203	0.785015	0
57577	ENSG00000163617	CCDC191	coiled-coil domain containing 191	0.483735	0.710764	0	-0.0311696	0.989591	0
28952	ENSG00000101997	CCDC22	coiled-coil domain containing 22	-0.0746924	0.998872	0	-0.0838971	0.911808	0
149473	ENSG00000159214	CCDC24	coiled-coil domain containing 24	0.596318	0.305949	0	0.201641	0.823597	0
55246	ENSG00000147419	CCDC25	coiled-coil domain containing 25	-0.063395	0.998872	0	-0.147148	0.868857	0
25901	ENSG00000024862	CCDC28A	coiled-coil domain containing 28A	-0.456977	0.417443	0	-0.336723	0.601127	0
79140	ENSG00000160050	CCDC28B	coiled-coil domain containing 28B	-0.338041	0.802666	0	-0.524617	0.342844	0
83643	ENSG00000151468	CCDC3	coiled-coil domain containing 3	0.217621	0.956198	0	-0.019615	0.98617	0
90416	ENSG00000128891	CCDC32	coiled-coil domain containing 32	-0.135233	0.992497	0	-0.183424	0.816507	0
91057	ENSG00000109881	CCDC34	coiled-coil domain containing 34	-0.304955	0.906414	0	-0.27168	0.799481	0
55036	ENSG00000141519	CCDC40	coiled-coil domain containing 40	-0.0525396	0.998872	0	-0.618927	0.197591	0
124808	ENSG00000180329	CCDC43	coiled-coil domain containing 43	0.194501	0.995999	0	-0.433541	0.67421	0
57003	ENSG00000108588	CCDC47	coiled-coil domain containing 47	-0.121784	0.998872	0	-0.193767	0.890066	0
152137	ENSG00000152492	CCDC50	coiled-coil domain containing 50	-0.277934	0.884782	0	-0.178674	0.854804	0
79714	ENSG00000164051	CCDC51	coiled-coil domain containing 51	0.0938873	0.998872	0	-0.0191674	0.97973	0
284001	ENSG00000176155	CCDC57	coiled-coil domain containing 57	0.138258	0.975045	0	0.103812	0.898189	0
131076	ENSG00000160124	CCDC58	coiled-coil domain containing 58	-0.156452	0.962276	0	-0.0201331	0.980473	0
29080	ENSG00000133773	CCDC59	coiled-coil domain containing 59	-0.144046	0.998872	0	-0.196174	0.869659	0
8030	ENSG00000108091	CCDC6	coiled-coil domain containing 6	0.0398268	0.998872	0	0.0870899	0.924381	0
729440	ENSG00000104983	CCDC61	coiled-coil domain containing 61	-0.134376	0.995999	0	-0.6231	0.137804	0
84660	ENSG00000130783	CCDC62	coiled-coil domain containing 62	0.345536	0.993645	0	-0.389384	0.920966	0
285331	ENSG00000180376	CCDC66	coiled-coil domain containing 66	0.135891	0.998872	0	-0.190662	0.89946	0
26112	ENSG00000198624	CCDC69	coiled-coil domain containing 69	0.308139	0.827739	0	0.281224	0.735541	0
79741	ENSG00000216937	CCDC7	coiled-coil domain containing 7	-0.131753	0.998872	0	-0.23698	0.827478	0
64925	ENSG00000177352	CCDC71	coiled-coil domain containing 71	0.0570358	0.998872	0	-0.105697	0.881374	0
168455	ENSG00000253276	CCDC71L	coiled-coil domain containing 71 like	-0.137771	0.973046	0	0.108028	0.875381	0
90557	ENSG00000163040	CCDC74A	coiled-coil domain containing 74A	-0.00134598	0.9998	0	-0.123537	0.900457	0
91409	ENSG00000152076	CCDC74B	coiled-coil domain containing 74B	0.0257061	0.998872	0	0.185651	0.868857	0
84318	ENSG00000120647	CCDC77	coiled-coil domain containing 77	-0.0745054	0.998872	0	-0.433413	0.427494	0
124093	ENSG00000162004	CCDC78	coiled-coil domain containing 78	0.262967	0.954202	0	0.159448	0.885331	0
83987	ENSG00000169515	CCDC8	coiled-coil domain containing 8	-0.0356765	0.998872	0	0.13848	0.787218	0
151887	ENSG00000091986	CCDC80	coiled-coil domain containing 80	0.00709343	0.999753	0	0.110356	0.944621	0
79780	ENSG00000149231	CCDC82	coiled-coil domain containing 82	-0.174336	0.998872	0	-0.642868	0.697223	0
11007	ENSG00000175602	CCDC85B	coiled-coil domain containing 85B	-0.660236	0.727916	0	-0.795678	0.470229	0
317762	ENSG00000205476	CCDC85C	coiled-coil domain containing 85C	0.146782	0.962177	0	0.000720868	0.999116	0
79080	ENSG00000110104	CCDC86	coiled-coil domain containing 86	-0.144011	0.957532	0	-0.183852	0.733743	0
55704	ENSG00000115355	CCDC88A	coiled-coil domain containing 88A	-0.134383	0.998872	0	-0.823478	0.512062	0
283234	ENSG00000168071	CCDC88B	coiled-coil domain containing 88B	0.223977	0.978627	0	0.302098	0.764596	0
440193	ENSG00000015133	CCDC88C	coiled-coil domain containing 88C	0.403423	0.45617	0	0.516364	0.244507	0
220388	ENSG00000179071	CCDC89	coiled-coil domain containing 89	-0.19715	0.978174	0	-0.20504	0.850189	0
26093	ENSG00000105321	CCDC9	coiled-coil domain containing 9	-0.289511	0.834639	0	-0.271858	0.695258	0
60492	ENSG00000137500	CCDC90B	coiled-coil domain containing 90B	-0.134206	0.998872	0	-0.220037	0.864858	0
55297	ENSG00000123106	CCDC91	coiled-coil domain containing 91	-0.0309744	0.998872	0	-0.244485	0.897458	0
54520	ENSG00000125633	CCDC93	coiled-coil domain containing 93	-0.0539921	0.998872	0	0.0390708	0.97973	0
55702	ENSG00000105248	CCDC94	coiled-coil domain containing 94	-0.125789	0.998872	0	-0.118907	0.914372	0
257236	ENSG00000173013	CCDC96	coiled-coil domain containing 96	-0.183798	0.978174	0	-0.0470493	0.967401	0
90324	ENSG00000142039	CCDC97	coiled-coil domain containing 97	0.188806	0.908709	0	-0.0404923	0.959389	0
388115	ENSG00000188549	CCDC9B	coiled-coil domain containing 9B	-0.301554	0.951497	0	-0.154406	0.910388	0
881	ENSG00000185972	CCIN	calicin	1.06931	0.541367	0	1.59302	0.10479	0
887	ENSG00000110148	CCKBR	cholecystokinin B receptor	1.13115	0.0761145	1	0.535167	0.482169	0
83605	ENSG00000136280	CCM2	CCM2 scaffolding protein	-0.662799	0.233579	0	-0.737088	0.128532	0
140706	ENSG00000101331	CCM2L	CCM2 like scaffolding protein	0.834194	0.296961	0	0.763511	0.247429	0
890	ENSG00000145386	CCNA2	cyclin A2	-0.260522	0.950045	0	0.052874	0.967502	0
891	ENSG00000134057	CCNB1	cyclin B1	-0.207083	0.861235	0	-0.0209506	0.979572	0
57820	ENSG00000100814	CCNB1IP1	cyclin B1 interacting protein 1	0.126325	0.998872	0	0.338111	0.681189	0
9133	ENSG00000157456	CCNB2	cyclin B2	-0.0526153	0.998872	0	0.239773	0.612411	0
892	ENSG00000112237	CCNC	cyclin C	0.069442	0.998872	0	0.0550587	0.967689	0
896	ENSG00000112576	CCND3	cyclin D3	-0.101054	0.998872	0	-0.269098	0.66618	0
23582	ENSG00000166946	CCNDBP1	cyclin D1 binding protein 1	-0.29512	0.870865	0	-0.137359	0.890307	0
898	ENSG00000105173	CCNE1	cyclin E1	-0.207986	0.922415	0	-0.122457	0.882854	0
9134	ENSG00000175305	CCNE2	cyclin E2	-0.756209	0.726802	0	-0.760174	0.621178	0
899	ENSG00000162063	CCNF	cyclin F	0.133107	0.983167	0	0.108899	0.890675	0
900	ENSG00000113328	CCNG1	cyclin G1	-0.447675	0.825673	0	-0.516419	0.606178	0
901	ENSG00000138764	CCNG2	cyclin G2	-0.0818039	0.998872	0	0.0434066	0.967783	0
902	ENSG00000134480	CCNH	cyclin H	-0.212138	0.956198	0	-0.032574	0.979572	0
10983	ENSG00000118816	CCNI	cyclin I	-0.113284	0.982587	0	-0.180644	0.74894	0
645121	ENSG00000205089	CCNI2	cyclin I family member 2	-0.801765	0.597668	0	-1.06153	0.212252	0
54619	ENSG00000107443	CCNJ	cyclin J	0.119905	0.998872	0	-0.0560057	0.969446	0
79616	ENSG00000135083	CCNJL	cyclin J like	0.798916	0.0225656	1	0.470113	0.30865	0
8812	ENSG00000090061	CCNK	cyclin K	0.0751554	0.998872	0	0.0814945	0.907774	0
[truncated: 10,448 more rows]

## Sheet: Diff Expressed (HP)
EntrezID	EnsemblGene	Symbol	GeneName	TOTAL log2FoldChange	padj	rej.010	HP log2FoldChange	padj	rej.010
9619	ENSG00000160179	ABCG1	ATP binding cassette subfamily G member 1	-0.786205	0.0808247	-1	-0.860176	0.0262623	-1
64137	ENSG00000172350	ABCG4	ATP binding cassette subfamily G member 4	-1.08203	0.00993293	-1	-0.735199	0.0935043	-1
84532	ENSG00000154930	ACSS1	acyl-CoA synthetase short chain family member 1	-0.640362	0.0761145	-1	-0.636044	0.0665268	-1
117	ENSG00000078549	ADCYAP1R1	ADCYAP receptor type I	-0.656442	0.0787071	-1	-0.975716	0.000493724	-1
25960	ENSG00000020181	ADGRA2	adhesion G protein-coupled receptor A2	-0.72847	0.0217456	-1	-0.879849	0.00139387	-1
575	ENSG00000181790	ADGRB1	adhesion G protein-coupled receptor B1	-2.88209	6.19883e-05	-1	-2.35671	3.48434e-05	-1
116986	ENSG00000135439	AGAP2	ArfGAP with GTPase domain, ankyrin repeat and PH domain 2	-0.938819	0.0268137	-1	-0.798308	0.0431883	-1
51390	ENSG00000146416	AIG1	androgen induced 1	-0.683138	0.0435244	-1	-0.616606	0.0846194	-1
389658	ENSG00000196711	ALKAL1	ALK and LTK ligand 1	-2.42992	0.00307163	-1	-2.04464	0.0176631	-1
154796	ENSG00000126016	AMOT	angiomotin	-4.73193	1.63951e-47	-1	-4.20733	1.40109e-31	-1
286	ENSG00000029534	ANK1	ankyrin 1	-2.69312	0.000327353	-1	-2.77399	0.0093922	-1
8862	ENSG00000171388	APLN	apelin	-1.62097	1.18019e-06	-1	-1.66508	1.67533e-10	-1
367	ENSG00000169083	AR	androgen receptor	-4.46242	1.23812e-16	-1	-4.41383	0.000146894	-1
80728	ENSG00000147799	ARHGAP39	Rho GTPase activating protein 39	-0.796428	0.0225292	-1	-0.716971	0.0438088	-1
50649	ENSG00000136002	ARHGEF4	Rho guanine nucleotide exchange factor 4	-0.623761	0.0302508	-1	-0.773852	0.00335341	-1
9459	ENSG00000129675	ARHGEF6	Rac/Cdc42 guanine nucleotide exchange factor 6	-2.19318	4.69267e-10	-1	-2.41453	3.50549e-09	-1
8874	ENSG00000102606	ARHGEF7	Rho guanine nucleotide exchange factor 7	-0.588527	0.0110269	-1	-0.643217	0.00629855	-1
540	ENSG00000123191	ATP7B	ATPase copper transporting beta	-1.24541	0.000214356	-1	-1.07172	0.00490764	-1
57099	ENSG00000169857	AVEN	apoptosis and caspase activation inhibitor	-0.846287	0.0238886	-1	-0.83467	0.0229186	-1
23621	ENSG00000186318	BACE1	beta-secretase 1	-0.69264	0.000988026	-1	-0.80825	9.24577e-05	-1
572	ENSG00000002330	BAD	BCL2 associated agonist of cell death	-0.914569	0.0707824	-1	-1.24439	0.00174978	-1
650	ENSG00000125845	BMP2	bone morphogenetic protein 2	-0.907356	0.0877973	-1	-1.10573	0.0494689	-1
91653	ENSG00000144857	BOC	BOC cell adhesion associated, oncogene regulated	-0.683623	0.0494039	-1	-0.681256	0.0435941	-1
65265	ENSG00000182307	C8orf33	chromosome 8 open reading frame 33	-0.619455	0.0234933	-1	-0.714981	0.0045162	-1
116328	ENSG00000165084	C8orf34	chromosome 8 open reading frame 34	-1.40057	0.035383	-1	-2.00087	0.00898143	-1
760	ENSG00000104267	CA2	carbonic anhydrase 2	-3.97418	6.17237e-40	-1	-3.61653	3.5106e-32	-1
50632	ENSG00000130643	CALY	calcyon neuron specific vesicular protein	-1.46587	0.0129788	-1	-1.5068	0.00206649	-1
55871	ENSG00000172785	CBWD1	COBW domain containing 1	-0.757384	0.0666353	-1	-1.05032	0.0145007	-1
81602	ENSG00000102543	CDADC1	cytidine and dCMP deaminase domain containing 1	-1.16258	2.28177e-05	-1	-0.913385	0.0597989	-1
1031	ENSG00000123080	CDKN2C	cyclin dependent kinase inhibitor 2C	-0.741093	0.00458979	-1	-0.932756	8.48598e-05	-1
201161	ENSG00000166582	CENPV	centromere protein V	-1.54315	2.97447e-06	-1	-1.75423	3.44428e-08	-1
64781	ENSG00000100422	CERK	ceramide kinase	-0.637542	0.0513921	-1	-0.595307	0.080908	-1
26586	ENSG00000136108	CKAP2	cytoskeleton associated protein 2	-1.3769	0.0902612	-1	-1.7284	0.0164888	-1
1203	ENSG00000102805	CLN5	CLN5, intracellular trafficking protein	-0.973641	4.52815e-08	-1	-0.842568	1.64141e-05	-1
285888	ENSG00000146910	CNPY1	canopy FGF signaling regulator 1	-2.37204	0.00106443	-1	-2.96239	0.000344563	-1
1280	ENSG00000139219	COL2A1	collagen type II alpha 1 chain	-1.96496	5.42998e-12	-1	-1.91714	4.44021e-11	-1
1289	ENSG00000130635	COL5A1	collagen type V alpha 1 chain	-0.974899	0.0108998	-1	-1.03162	0.00574123	-1
170622	ENSG00000188243	COMMD6	COMM domain containing 6	-1.17484	0.0107298	-1	-1.03524	0.0387526	-1
1421	ENSG00000118231	CRYGD	crystallin gamma D	-0.945369	0.00395585	-1	-1.23076	2.4874e-06	-1
51084	ENSG00000165475	CRYL1	crystallin lambda 1	-8.61191	5.00286e-10	-1	-9.96982	1.82842e-13	-1
27254	ENSG00000172346	CSDC2	cold shock domain containing C2	-1.89628	0.0792317	-1	-1.78584	0.00126386	-1
1464	ENSG00000173546	CSPG4	chondroitin sulfate proteoglycan 4	-1.97811	4.05357e-06	-1	-1.38168	0.000112297	-1
8451	ENSG00000139842	CUL4A	cullin 4A	-0.67583	0.000662747	-1	-0.673735	0.00201222	-1
143884	ENSG00000152404	CWF19L2	CWF19 like 2, cell cycle control (S. pombe)	-0.67449	0.0381578	-1	-1.15036	0.0179738	-1
6387	ENSG00000107562	CXCL12	C-X-C motif chemokine ligand 12	-9.82082	2.65739e-13	-1	-8.74062	1.67533e-10	-1
1535	ENSG00000051523	CYBA	cytochrome b-245 alpha chain	-6.61646	2.93383e-16	-1	-9.46541	5.03363e-28	-1
54541	ENSG00000168209	DDIT4	DNA damage inducible transcript 4	-0.683209	0.0381578	-1	-0.626281	0.0687078	-1
23109	ENSG00000181418	DDN	dendrin	-1.7583	1.18522e-10	-1	-3.36284	3.14129e-42	-1
4921	ENSG00000162733	DDR2	discoidin domain receptor tyrosine kinase 2	-2.30387	5.00673e-06	-1	-2.77479	1.06036e-05	-1
1606	ENSG00000065357	DGKA	diacylglycerol kinase alpha	-2.22685	2.46529e-07	-1	-2.19221	6.64488e-05	-1
9249	ENSG00000162496	DHRS3	dehydrogenase/reductase 3	-1.7462	4.71327e-06	-1	-1.87178	3.79615e-07	-1
81624	ENSG00000139734	DIAPH3	diaphanous related formin 3	-1.4785	0.0219199	-1	-1.80252	0.0225277	-1
5611	ENSG00000102580	DNAJC3	DnaJ heat shock protein family (Hsp40) member C3	-1.19128	0.0229906	-1	-1.28776	0.0145007	-1
10570	ENSG00000151640	DPYSL4	dihydropyrimidinase like 4	-0.639804	0.0818144	-1	-0.68232	0.044039	-1
151636	ENSG00000163840	DTX3L	deltex E3 ubiquitin ligase 3L	-8.21083	1.13851e-08	-1	-7.2578	1.10911e-06	-1
22873	ENSG00000134874	DZIP1	DAZ interacting zinc finger protein 1	-1.20858	1.41323e-05	-1	-1.14169	0.000358897	-1
84650	ENSG00000123179	EBPL	emopamil binding protein like	-1.28794	0.00018309	-1	-1.36816	4.77479e-05	-1
60401	ENSG00000131080	EDA2R	ectodysplasin A2 receptor	-2.14816	3.15714e-08	-1	-2.38785	1.44725e-06	-1
2020	ENSG00000164778	EN2	engrailed homeobox 2	-0.901935	0.000833286	-1	-0.683025	0.0272543	-1
2098	ENSG00000139684	ESD	esterase D	-1.73103	1.14268e-11	-1	-1.29271	2.34296e-05	-1
9415	ENSG00000134824	FADS2	fatty acid desaturase 2	-0.681308	0.0274995	-1	-0.721711	0.0134437	-1
220108	ENSG00000150510	FAM124A	family with sequence similarity 124 member A	-0.718486	0.0672281	-1	-1.0304	0.00107212	-1
157638	ENSG00000168672	FAM84B	family with sequence similarity 84 member B	-4.27877	2.2622e-41	-1	-4.06491	3.51294e-31	-1
10160	ENSG00000152767	FARP1	FERM, ARH/RhoGEF and pleckstrin domain protein 1	-1.6412	2.42923e-08	-1	-1.7474	8.17018e-09	-1
146330	ENSG00000127585	FBXL16	F-box and leucine rich repeat protein 16	-1.03078	0.00352088	-1	-0.968645	0.00644805	-1
2230	ENSG00000137714	FDX1	ferredoxin 1	-0.703419	0.000294218	-1	-0.596856	0.00574123	-1
2263	ENSG00000066468	FGFR2	fibroblast growth factor receptor 2	-0.905332	0.00562249	-1	-0.792692	0.0358367	-1
2261	ENSG00000068078	FGFR3	fibroblast growth factor receptor 3	-0.679636	0.0100565	-1	-1.00843	5.05038e-06	-1
2273	ENSG00000022267	FHL1	four and a half LIM domains 1	-0.648239	0.000294218	-1	-0.705897	5.36751e-05	-1
2281	ENSG00000119782	FKBP1B	FK506 binding protein 1B	-1.07327	0.00657546	-1	-1.40804	7.70772e-05	-1
201163	ENSG00000154803	FLCN	folliculin	-0.613536	0.015204	-1	-0.88998	1.62932e-05	-1
2318	ENSG00000128591	FLNC	filamin C	-2.2402	1.66706e-33	-1	-2.50463	2.89627e-49	-1
23769	ENSG00000126500	FLRT1	fibronectin leucine rich transmembrane protein 1	-1.81466	0.000149665	-1	-1.38441	0.00352142	-1
64838	ENSG00000115226	FNDC4	fibronectin type III domain containing 4	-1.12981	0.00282546	-1	-1.64053	5.88505e-07	-1
252995	ENSG00000160097	FNDC5	fibronectin type III domain containing 5	-1.53692	0.00265467	-1	-1.58288	0.0145007	-1
11167	ENSG00000163430	FSTL1	follistatin like 1	-0.927418	0.00726729	-1	-0.699407	0.0896683	-1
53826	ENSG00000137726	FXYD6	FXYD domain containing ion transport regulator 6	-1.14122	0.000474135	-1	-1.5114	1.12939e-07	-1
50486	ENSG00000123689	G0S2	G0/G1 switch 2	-3.19484	4.37057e-09	-1	-2.88573	6.10155e-12	-1
2621	ENSG00000183087	GAS6	growth arrest specific 6	-1.65143	0.000254121	-1	-1.97952	8.66086e-07	-1
140628	ENSG00000130700	GATA5	GATA binding protein 5	-7.42964	3.36908e-07	-1	-8.35475	3.3599e-09	-1
87769	ENSG00000134864	GGACT	gamma-glutamylamine cyclotransferase	-1.39295	0.0148035	-1	-1.2384	0.0431883	-1
2700	ENSG00000121743	GJA3	gap junction protein alpha 3	-9.80379	5.26871e-13	-1	-7.12124	9.28757e-07	-1
2706	ENSG00000165474	GJB2	gap junction protein beta 2	-8.19214	7.98364e-09	-1	-7.87876	3.69296e-08	-1
2736	ENSG00000074047	GLI2	GLI family zinc finger 2	-0.859827	0.0235732	-1	-1.07197	0.00256613	-1
2791	ENSG00000127920	GNG11	G protein subunit gamma 11	-1.40093	0.000347705	-1	-1.21012	0.00236116	-1
2262	ENSG00000179399	GPC5	glypican 5	-1.34021	0.0399645	-1	-1.54434	0.0695428	-1
10082	ENSG00000183098	GPC6	glypican 6	-0.927745	0.0074105	-1	-0.810631	0.046733	-1
9687	ENSG00000196208	GREB1	growth regulation by estrogen in breast cancer 1	-0.704905	0.0421185	-1	-1.16807	0.00096381	-1
2995	ENSG00000136732	GYPC	glycophorin C (Gerbich blood group)	-2.71143	1.58185e-17	-1	-2.80206	3.23066e-20	-1
9421	ENSG00000113196	HAND1	heart and neural crest derivatives expressed 1	-1.04218	0.00142072	-1	-1.0219	0.00100068	-1
23462	ENSG00000164683	HEY1	hes related family bHLH transcription factor with YRPW motif 1	-1.32931	3.10081e-12	-1	-1.09632	3.22936e-08	-1
3227	ENSG00000123388	HOXC11	homeobox C11	-1.25648	4.76128e-10	-1	-1.11319	8.55194e-09	-1
5654	ENSG00000166033	HTRA1	HtrA serine peptidase 1	-1.32273	0.000715364	-1	-0.971474	0.0297446	-1
3488	ENSG00000115461	IGFBP5	insulin like growth factor binding protein 5	-1.09126	0.00036865	-1	-0.704295	0.0871103	-1
9118	ENSG00000148798	INA	internexin neuronal intermediate filament protein alpha	-1.71916	8.04632e-07	-1	-1.709	2.25354e-06	-1
3638	ENSG00000186480	INSIG1	insulin induced gene 1	-0.9065	5.9798e-07	-1	-0.818334	1.43429e-05	-1
3843	ENSG00000065150	IPO5	importin 5	-1.1215	0.000241144	-1	-1.07462	0.000854245	-1
8516	ENSG00000077943	ITGA8	integrin subunit alpha 8	-2.77395	3.82339e-10	-1	-2.56466	0.000289704	-1
9445	ENSG00000136156	ITM2B	integral membrane protein 2B	-1.45591	1.22669e-07	-1	-1.18948	6.57079e-05	-1
3707	ENSG00000143772	ITPKB	inositol-trisphosphate 3-kinase B	-1.99111	3.38423e-06	-1	-2.49289	4.43734e-12	-1
9312	ENSG00000182674	KCNB2	potassium voltage-gated channel subfamily B member 2	-1.88039	1.76749e-05	-1	-1.61077	0.0115889	-1
3768	ENSG00000184185	KCNJ12	potassium voltage-gated channel subfamily J member 12	-1.01643	0.000504564	-1	-1.18998	4.15712e-06	-1
3761	ENSG00000168135	KCNJ4	potassium voltage-gated channel subfamily J member 4	-1.20508	0.00695511	-1	-1.2296	0.00204808	-1
11015	ENSG00000100196	KDELR3	KDEL endoplasmic reticulum protein retention receptor 3	-1.76292	9.21085e-13	-1	-2.13811	1.83645e-17	-1
57604	ENSG00000250305	KIAA1456	KIAA1456	-1.26791	0.0739801	-1	-1.89732	0.0632272	-1
25758	ENSG00000110427	KIAA1549L	KIAA1549 like	-1.11773	0.000192424	-1	-1.08635	0.00408257	-1
90990	ENSG00000167702	KIFC2	kinesin family member C2	-0.652529	0.094301	-1	-1.06208	0.000204168	-1
11278	ENSG00000118922	KLF12	Kruppel like factor 12	-1.08101	0.0578819	-1	-1.4163	0.00618855	-1
3839	ENSG00000102753	KPNA3	karyopherin subunit alpha 3	-1.07677	0.0633369	-1	-1.08518	0.0697093	-1
337882	ENSG00000184351	KRTAP19-1	keratin associated protein 19-1	-2.30054	1.1466e-08	-1	-2.41088	1.43388e-11	-1
3910	ENSG00000112769	LAMA4	laminin subunit alpha 4	-1.89521	1.15669e-10	-1	-1.58669	1.4912e-07	-1
3991	ENSG00000079435	LIPE	lipase E, hormone sensitive type	-1.64629	6.41503e-05	-1	-4.20667	3.34324e-29	-1
145581	ENSG00000165379	LRFN5	leucine rich repeat and fibronectin type III domain containing 5	-1.28335	0.0665108	-1	-1.69757	0.0937207	-1
388341	ENSG00000181350	LRRC75A	leucine rich repeat containing 75A	-1.26041	0.000116686	-1	-1.07444	0.000967594	-1
28992	ENSG00000133315	MACROD1	MACRO domain containing 1	-0.879285	0.073309	-1	-0.877037	0.0549736	-1
4094	ENSG00000178573	MAF	MAF bZIP transcription factor	-1.36497	1.33895e-15	-1	-1.11246	1.17546e-09	-1
4100	ENSG00000198681	MAGEA1	MAGE family member A1	-3.57015	0.000144623	-1	-2.42167	0.00804754	-1
4130	ENSG00000166963	MAP1A	microtubule associated protein 1A	-1.2428	1.15669e-10	-1	-1.4539	6.93314e-12	-1
129642	ENSG00000143797	MBOAT2	membrane bound O-acyltransferase domain containing 2	-0.952209	0.0217456	-1	-1.02556	0.0150836	-1
348262	ENSG00000225663	MCRIP1	MAPK regulated corepressor interacting protein 1	-0.80202	0.0772943	-1	-1.15018	0.00171045	-1
29079	ENSG00000136146	MED4	mediator complex subunit 4	-1.53376	0.000181431	-1	-1.44915	0.000952993	-1
79006	ENSG00000103260	METRN	meteorin, glial cell differentiation regulator	-1.42084	0.00402704	-1	-1.64651	0.000328948	-1
113655	ENSG00000167700	MFSD3	major facilitator superfamily domain containing 3	-0.837215	0.0858291	-1	-1.13651	0.00458621	-1
4248	ENSG00000128268	MGAT3	mannosyl (beta-1,4-)-glycoprotein beta-1,4-N-acetylglucosaminyltransferase	-0.820924	0.0338645	-1	-1.04427	0.00141831	-1
4281	ENSG00000101871	MID1	midline 1	-3.11308	6.9684e-31	-1	-4.00412	2.49805e-44	-1
11043	ENSG00000080561	MID2	midline 2	-1.67339	1.19711e-11	-1	-1.84719	2.88894e-12	-1
23531	ENSG00000108960	MMD	monocyte to macrophage differentiation associated	-0.795774	0.0153189	-1	-0.925215	0.0519276	-1
4330	ENSG00000169184	MN1	MN1 proto-oncogene, transcriptional regulator	-1.2968	0.000116133	-1	-1.18322	0.00730158	-1
148932	ENSG00000142961	MOB3C	MOB kinase activator 3C	-1.17496	0.00299685	-1	-2.24184	5.74634e-11	-1
54737	ENSG00000196199	MPHOSPH8	M-phase phosphoprotein 8	-11.4786	7.06197e-18	-1	-8.9453	9.77142e-11	-1
9902	ENSG00000011028	MRC2	mannose receptor C type 2	-1.45814	2.01551e-06	-1	-1.3506	7.05164e-06	-1
439921	ENSG00000182534	MXRA7	matrix remodeling associated 7	-0.808858	0.00860344	-1	-1.21609	3.10299e-06	-1
440145	ENSG00000204899	MZT1	mitotic spindle organizing protein 1	-1.17067	0.00286418	-1	-1.33932	0.000633914	-1
27163	ENSG00000138744	NAAA	N-acylethanolamine acid amidase	-0.835823	0.00957469	-1	-1.72452	6.75335e-09	-1
10397	ENSG00000104419	NDRG1	N-myc downstream regulated 1	-1.25958	1.1466e-08	-1	-0.914532	9.11233e-05	-1
4741	ENSG00000104722	NEFM	neurofilament medium	-7.04882	1.04608e-41	-1	-3.72984	2.73181e-11	-1
4752	ENSG00000136098	NEK3	NIMA related kinase 3	-1.31492	1.42774e-05	-1	-1.29851	0.000930092	-1
57224	ENSG00000135540	NHSL1	NHS like 1	-0.730173	0.0165329	-1	-0.7895	0.0287889	-1
340371	ENSG00000185189	NRBP2	nuclear receptor binding protein 2	-0.823566	0.0418626	-1	-1.22911	0.000256362	-1
56953	ENSG00000205309	NT5M	5',3'-nucleotidase, mitochondrial	-1.30325	0.0147106	-1	-1.53091	0.00129892	-1
55270	ENSG00000136159	NUDT15	nudix hydrolase 15	-1.13541	1.46632e-08	-1	-1.17573	1.18415e-08	-1
26471	ENSG00000176046	NUPR1	nuclear protein 1, transcriptional regulator	-1.82252	8.66711e-07	-1	-1.72745	1.89281e-06	-1
220323	ENSG00000184232	OAF	out at first homolog	-0.838252	0.0137329	-1	-1.14649	8.68719e-05	-1
93129	ENSG00000175938	ORAI3	ORAI calcium release-activated calcium modulator 3	-0.815473	0.0843204	-1	-1.60292	3.75098e-07	-1
114881	ENSG00000006025	OSBPL7	oxysterol binding protein like 7	-1.21993	0.0102325	-1	-1.27553	0.00259399	-1
8799	ENSG00000131779	PEX11B	peroxisomal biogenesis factor 11 beta	-0.745481	0.021767	-1	-0.879656	0.00261131	-1
9487	ENSG00000108474	PIGL	phosphatidylinositol glycan anchor biosynthesis class L	-1.13959	5.16681e-05	-1	-1.18415	8.85573e-06	-1
5570	ENSG00000135549	PKIB	cAMP-dependent protein kinase inhibitor beta	-1.27617	0.00152488	-1	-1.28235	0.0610072	-1
5330	ENSG00000137841	PLCB2	phospholipase C beta 2	-1.58706	0.00170106	-1	-2.29049	5.53904e-10	-1
79990	ENSG00000068137	PLEKHH3	pleckstrin homology, MyTH4 and FERM domain containing H3	-0.737686	0.0295036	-1	-0.830667	0.00629855	-1
5362	ENSG00000076356	PLXNA2	plexin A2	-0.871981	0.00450048	-1	-0.891972	0.00644805	-1
27068	ENSG00000138777	PPA2	pyrophosphatase (inorganic) 2	-0.917589	0.000192189	-1	-0.751201	0.00648686	-1
89801	ENSG00000049769	PPP1R3F	protein phosphatase 1 regulatory subunit 3F	-0.855184	0.0482162	-1	-1.22654	0.000122429	-1
93166	ENSG00000061455	PRDM6	PR/SET domain 6	-1.30303	1.53286e-05	-1	-1.20565	0.000488929	-1
5396	ENSG00000116132	PRRX1	paired related homeobox 1	-3.30594	4.15256e-07	-1	-4.08102	0.0123091	-1
55269	ENSG00000121390	PSPC1	paraspeckle component 1	-11.4382	1.87548e-18	-1	-8.77137	9.77142e-11	-1
23682	ENSG00000123892	RAB38	RAB38, member RAS oncogene family	-2.53812	1.86784e-06	-1	-4.47336	8.47692e-12	-1
10966	ENSG00000141542	RAB40B	RAB40B, member RAS oncogene family	-0.830957	0.00286648	-1	-0.758685	0.0187728	-1
5881	ENSG00000169750	RAC3	Rac family small GTPase 3	-0.902439	0.0343385	-1	-1.10193	0.00380078	-1
5911	ENSG00000125249	RAP2A	RAP2A, member of RAS oncogene family	-1.22205	0.00653869	-1	-1.24945	0.0106347	-1
91608	ENSG00000270885	RASL10B	RAS like family 10 member B	-8.31385	2.16877e-12	-1	-9.61088	1.08948e-16	-1
5925	ENSG00000139687	RB1	RB transcriptional corepressor 1	-1.5475	0.0433576	-1	-1.65089	0.0323971	-1
5947	ENSG00000114115	RBP1	retinol binding protein 1	-0.958822	0.024469	-1	-1.00579	0.00524317	-1
55213	ENSG00000136144	RCBTB1	RCC1 and BTB domain containing protein 1	-1.47137	0.00635271	-1	-1.18448	0.0736821	-1
9401	ENSG00000160957	RECQL4	RecQ like helicase 4	-0.671478	0.0519111	-1	-0.929369	0.00126386	-1
56963	ENSG00000182175	RGMA	repulsive guidance molecule family member a	-1.28411	5.9798e-07	-1	-1.46484	2.10611e-09	-1
162494	ENSG00000141314	RHBDL3	rhomboid like 3	-0.960747	0.000465367	-1	-1.15597	4.3587e-06	-1
79621	ENSG00000136104	RNASEH2B	ribonuclease H2 subunit B	-1.57425	6.48429e-09	-1	-1.39948	5.65525e-05	-1
114804	ENSG00000141576	RNF157	ring finger protein 157	-1.32565	3.82818e-06	-1	-1.41769	6.19052e-07	-1
79596	ENSG00000152193	RNF219	ring finger protein 219	-0.90213	0.0843204	-1	-0.957015	0.0964057	-1
200916	ENSG00000163584	RPL22L1	ribosomal protein L22 like 1	-0.954659	0.0662647	-1	-1.22082	0.00652057	-1
6383	ENSG00000169439	SDC2	syndecan 2	-0.736532	0.00551141	-1	-0.617021	0.0453125	-1
9672	ENSG00000162512	SDC3	syndecan 3	-0.604943	0.00421172	-1	-0.663818	0.000891651	-1
54549	ENSG00000069188	SDK2	sidekick cell adhesion molecule 2	-0.815372	0.000770499	-1	-0.826233	0.0023312	-1
6398	ENSG00000141574	SECTM1	secreted and transmembrane 1	-6.34091	4.05974e-05	-1	-6.79736	8.66361e-11	-1
83667	ENSG00000130766	SESN2	sestrin 2	-0.598416	0.0734742	-1	-0.673694	0.0268903	-1
387914	ENSG00000180730	SHISA2	shisa family member 2	-1.30144	0.000181431	-1	-0.912	0.0366732	-1
84561	ENSG00000221955	SLC12A8	solute carrier family 12 member 8	-3.86104	1.4977e-09	-1	-4.13968	1.08249e-11	-1
6567	ENSG00000147100	SLC16A2	solute carrier family 16 member 2	-1.23969	9.75375e-10	-1	-1.49352	3.86651e-14	-1
6505	ENSG00000106688	SLC1A1	solute carrier family 1 member 1	-1.59433	1.25698e-05	-1	-1.20572	0.0233788	-1
6515	ENSG00000059804	SLC2A3	solute carrier family 2 member 3	-1.47895	0.00100078	-1	-1.60217	0.00788594	-1
6594	ENSG00000102038	SMARCA1	SWI/SNF related, matrix associated, actin dependent regulator of chromatin, subfamily a, member 1	-2.54705	1.83621e-13	-1	-2.1286	3.67381e-05	-1
85027	ENSG00000256235	SMIM3	small integral membrane protein 3	-0.795385	0.0133922	-1	-0.913033	0.00182767	-1
6591	ENSG00000019549	SNAI2	snail family transcriptional repressor 2	-4.96118	2.51591e-26	-1	-4.64218	7.53015e-15	-1
28966	ENSG00000064652	SNX24	sorting nexin 24	-0.799773	0.0433576	-1	-1.02832	0.0264082	-1
6678	ENSG00000113140	SPARC	secreted protein acidic and cysteine rich	-4.8934	5.7378e-27	-1	-5.06369	6.4719e-31	-1
57213	ENSG00000123178	SPRYD7	SPRY domain containing 7	-1.30173	1.55519e-06	-1	-1.18379	9.61054e-05	-1
6734	ENSG00000182934	SRPRA	SRP receptor alpha subunit	-0.684577	0.000662747	-1	-0.886272	1.67826e-06	-1
23635	ENSG00000145687	SSBP2	single stranded DNA binding protein 2	-0.800671	0.011676	-1	-0.82519	0.0268903	-1
10274	ENSG00000118007	STAG1	stromal antigen 1	-0.900898	0.0659155	-1	-1.20163	0.0084593	-1
8428	ENSG00000102572	STK24	serine/threonine kinase 24	-1.27254	2.10155e-10	-1	-1.16045	1.5117e-08	-1
23213	ENSG00000137573	SULF1	sulfatase 1	-2.05451	1.88746e-05	-1	-2.36646	0.011837	-1
55959	ENSG00000196562	SULF2	sulfatase 2	-0.94957	0.000218945	-1	-0.68302	0.0291078	-1
27233	ENSG00000198075	SULT1C4	sulfotransferase family 1C member 4	-0.719448	0.094301	-1	-0.946303	0.017341	-1
6850	ENSG00000165025	SYK	spleen associated tyrosine kinase	-1.36013	4.1027e-14	-1	-1.35121	2.75553e-12	-1
79953	ENSG00000101463	SYNDIG1	synapse differentiation inducing 1	-4.10342	0.00483566	-1	-4.40635	0.00129892	-1
94122	ENSG00000147041	SYTL5	synaptotagmin like 5	-1.8589	0.00327543	-1	-2.00738	0.0198832	-1
9882	ENSG00000136111	TBC1D4	TBC1 domain family member 4	-1.10996	0.054611	-1	-1.16644	0.0406405	-1
6909	ENSG00000121068	TBX2	T-box 2	-0.996977	0.0100176	-1	-1.08902	0.0025393	-1
7015	ENSG00000164362	TERT	telomerase reverse transcriptase	-1.09003	0.0381578	-1	-1.31561	0.00538564	-1
7022	ENSG00000087510	TFAP2C	transcription factor AP-2 gamma	-1.42318	1.37839e-06	-1	-1.25839	9.24577e-05	-1
7041	ENSG00000140682	TGFB1I1	transforming growth factor beta 1 induced transcript 1	-1.27474	0.0128437	-1	-1.26753	0.00159255	-1
51337	ENSG00000130193	THEM6	thioesterase superfamily member 6	-0.667443	0.0416769	-1	-1.15946	4.3587e-06	-1
9414	ENSG00000119139	TJP2	tight junction protein 2	-0.823748	0.00973725	-1	-0.740505	0.0915232	-1
7091	ENSG00000106829	TLE4	transducin like enhancer of split 4	-0.799712	0.0269118	-1	-0.70645	0.0739439	-1
9375	ENSG00000125304	TM9SF2	transmembrane 9 superfamily member 2	-1.43197	2.93383e-16	-1	-0.898288	8.5661e-05	-1
55002	ENSG00000150403	TMCO3	transmembrane and coiled-coil domains 3	-0.792649	0.0127932	-1	-0.706196	0.0574106	-1
80194	ENSG00000172663	TMEM134	transmembrane protein 134	-0.84891	0.087734	-1	-1.06394	0.0124378	-1
129787	ENSG00000151353	TMEM18	transmembrane protein 18	-0.606394	0.0789826	-1	-0.666481	0.0362526	-1
83604	ENSG00000147027	TMEM47	transmembrane protein 47	-5.74512	1.83865e-23	-1	-5.42929	3.78206e-11	-1
84899	ENSG00000125247	TMTC4	transmembrane and tetratricopeptide repeat containing 4	-0.904569	0.000146236	-1	-1.02822	0.000823872	-1
388121	ENSG00000183578	TNFAIP8L3	TNF alpha induced protein 8 like 3	-1.63888	0.0933158	-1	-1.85337	0.0507434	-1
83696	ENSG00000167632	TRAPPC9	trafficking protein particle complex 9	-0.611143	0.0932066	-1	-0.730897	0.020853	-1
10206	ENSG00000204977	TRIM13	tripartite motif containing 13	-1.15538	9.91836e-08	-1	-1.21723	3.3605e-07	-1
1831	ENSG00000157514	TSC22D3	TSC22 domain family member 3	-6.33518	1.41462e-90	-1	-6.49416	2.72406e-104	-1
7277	ENSG00000127824	TUBA4A	tubulin alpha 4a	-0.755465	0.0207975	-1	-1.02834	6.10424e-05	-1
117581	ENSG00000233608	TWIST2	twist family bHLH transcription factor 2	-1.59115	5.26708e-05	-1	-1.77762	6.19052e-07	-1
337867	ENSG00000134882	UBAC2	UBA domain containing 2	-1.19225	5.73864e-05	-1	-1.12126	0.000173175	-1
134111	ENSG00000215218	UBE2QL1	ubiquitin conjugating enzyme E2 Q family like 1	-2.65001	4.44326e-11	-1	-1.92205	9.78081e-07	-1
7347	ENSG00000118939	UCHL3	ubiquitin C-terminal hydrolase L3	-0.856713	0.0132445	-1	-0.944668	0.00672425	-1
8633	ENSG00000182168	UNC5C	unc-5 netrin receptor C	-1.06532	0.00205367	-1	-1.14068	0.0289938	-1
340260	ENSG00000164853	UNCX	UNC homeobox	-2.53231	2.46529e-07	-1	-2.43591	8.85588e-08	-1
25806	ENSG00000116035	VAX2	ventral anterior homeobox 2	-1.20231	0.000105817	-1	-1.35445	2.48345e-06	-1
51028	ENSG00000136100	VPS36	vacuolar protein sorting 36 homolog	-1.20663	0.0266032	-1	-1.25884	0.0255037	-1
115825	ENSG00000139668	WDFY2	WD repeat and FYVE domain containing 2	-1.16711	2.3679e-07	-1	-1.4032	8.17018e-09	-1
7750	ENSG00000121741	ZMYM2	zinc finger MYM-type containing 2	-11.6487	7.61893e-18	-1	-8.15073	1.43772e-08	-1
9205	ENSG00000132950	ZMYM5	zinc finger MYM-type containing 5	-9.96931	6.95062e-13	-1	-7.31586	8.66086e-07	-1
57336	ENSG00000141040	ZNF287	zinc finger protein 287	-0.746566	0.0577404	-1	-0.97686	0.0210217	-1
51710	ENSG00000197857	ZNF44	zinc finger protein 44	-1.44199	0.0025341	-1	-2.87168	9.73642e-05	-1
57615	ENSG00000229676	ZNF492	zinc finger protein 492	-3.39041	8.53885e-06	-1	-4.16613	0.0112506	-1
90592	ENSG00000196757	ZNF700	zinc finger protein 700	-2.31	7.11917e-05	-1	-3.45552	7.35871e-05	-1
9625	ENSG00000181409	AATK	apoptosis associated tyrosine kinase	-0.489398	0.431901	0	-0.702836	0.0592549	-1
20	ENSG00000107331	ABCA2	ATP binding cassette subfamily A member 2	-0.209694	0.830512	0	-0.596839	0.0187728	-1
11194	ENSG00000197150	ABCB8	ATP binding cassette subfamily B member 8	-0.28396	0.577468	0	-0.698101	0.00170614	-1
63874	ENSG00000100439	ABHD4	abhydrolase domain containing 4	-0.39094	0.490397	0	-0.642504	0.0432199	-1
59	ENSG00000107796	ACTA2	actin, alpha 2, smooth muscle, aorta	-0.799614	0.443686	0	-1.08006	0.0822017	-1
134637	ENSG00000189007	ADAT2	adenosine deaminase, tRNA specific 2	-0.134359	0.998872	0	-0.991597	0.0539066	-1
576	ENSG00000121753	ADGRB2	adhesion G protein-coupled receptor B2	-0.600062	0.142042	0	-0.834401	0.00768043	-1
284615	ENSG00000272031	ANKRD34A	ankyrin repeat domain 34A	0.0844453	0.998872	0	-1.19983	0.000162123	-1
115703	ENSG00000004777	ARHGAP33	Rho GTPase activating protein 33	-0.392676	0.547446	0	-0.798031	0.00765278	-1
396	ENSG00000141522	ARHGDIA	Rho GDP dissociation inhibitor alpha	-0.411856	0.50087	0	-0.769525	0.0236273	-1
55701	ENSG00000165801	ARHGEF40	Rho guanine nucleotide exchange factor 40	-0.334556	0.559219	0	-0.697073	0.00973643	-1
138715	ENSG00000205143	ARID3C	AT-rich interaction domain 3C	-0.487379	0.905777	0	-1.19036	0.0662872	-1
83734	ENSG00000152348	ATG10	autophagy related 10	-0.343777	0.683822	0	-0.79178	0.0767028	-1
10632	ENSG00000167283	ATP5L	ATP synthase, H+ transporting, mitochondrial Fo complex subunit G	-0.661106	0.247363	0	-0.888721	0.0464964	-1
51382	ENSG00000100554	ATP6V1D	ATPase H+ transporting V1 subunit D	-0.49725	0.229646	0	-0.602172	0.0981677	-1
91647	ENSG00000171953	ATPAF2	ATP synthase mitochondrial F1 complex assembly factor 2	-0.518412	0.291792	0	-0.88592	0.00557238	-1
338707	ENSG00000182272	B4GALNT4	beta-1,4-N-acetyl-galactosaminyltransferase 4	-0.681096	0.14279	0	-0.845818	0.0283538	-1
25825	ENSG00000182240	BACE2	beta-site APP-cleaving enzyme 2	-0.567295	0.221238	0	-0.825731	0.0176631	-1
274	ENSG00000136717	BIN1	bridging integrator 1	-0.624335	0.190673	0	-0.85116	0.0187293	-1
54841	ENSG00000134897	BIVM	basic, immunoglobulin-like variable motif containing	-0.729278	0.154694	0	-0.986717	0.0842463	-1
666	ENSG00000176720	BOK	BOK, BCL2 family apoptosis regulator	-0.175896	0.995148	0	-0.876842	0.0355896	-1
55643	ENSG00000133243	BTBD2	BTB domain containing 2	-0.267215	0.900902	0	-0.775174	0.0812054	-1
113246	ENSG00000111678	C12orf57	chromosome 12 open reading frame 57	-0.477083	0.591917	0	-0.899544	0.0460911	-1
148223	ENSG00000119559	C19orf25	chromosome 19 open reading frame 25	-0.502535	0.423706	0	-0.897735	0.017185	-1
541565	ENSG00000241852	C8orf58	chromosome 8 open reading frame 58	-0.507945	0.277618	0	-0.706954	0.0289938	-1
414919	ENSG00000213563	C8orf82	chromosome 8 open reading frame 82	-0.775484	0.146225	0	-1.1227	0.00588499	-1
1026	ENSG00000124762	CDKN1A	cyclin dependent kinase inhibitor 1A	-0.609576	0.130669	0	-0.964436	0.00122349	-1
79019	ENSG00000100162	CENPM	centromere protein M	-0.583212	0.375387	0	-0.857422	0.0582699	-1
79094	ENSG00000128965	CHAC1	ChaC glutathione specific gamma-glutamylcyclotransferase 1	-0.569586	0.17839	0	-1.12012	3.37856e-05	-1
79643	ENSG00000176108	CHMP6	charged multivesicular body protein 6	-0.611455	0.429124	0	-0.956161	0.0539315	-1
171425	ENSG00000125246	CLYBL	citrate lyase beta like	-1.015	0.209754	0	-1.42904	0.023976	-1
254263	ENSG00000174871	CNIH2	cornichon family AMPA receptor auxiliary protein 2	-0.923841	0.179307	0	-1.52492	0.00213868	-1
23127	ENSG00000198756	COLGALT2	collagen beta(1-O)galactosyltransferase 2	-0.660639	0.11034	0	-0.714317	0.0923721	-1
28991	ENSG00000170619	COMMD5	COMM domain containing 5	-0.385194	0.623934	0	-0.847141	0.0156865	-1
9167	ENSG00000115944	COX7A2L	cytochrome c oxidase subunit 7A2 like	-0.214006	0.899948	0	-0.612478	0.0832693	-1
29894	ENSG00000071894	CPSF1	cleavage and polyadenylation specific factor 1	-0.402319	0.222434	0	-0.597679	0.0146666	-1
1382	ENSG00000143320	CRABP2	cellular retinoic acid binding protein 2	-0.016691	0.998872	0	-0.927385	0.00715065	-1
1384	ENSG00000095321	CRAT	carnitine O-acetyltransferase	-0.373728	0.598036	0	-0.617056	0.0995738	-1
56998	ENSG00000178585	CTNNBIP1	catenin beta interacting protein 1	-0.612223	0.152313	0	-0.869019	0.00853029	-1
220002	ENSG00000162144	CYB561A3	cytochrome b561 family member A3	-0.441462	0.519511	0	-0.874357	0.0146523	-1
1537	ENSG00000179091	CYC1	cytochrome c1	-0.534718	0.182715	0	-0.813734	0.00687503	-1
50626	ENSG00000187954	CYHR1	cysteine and histidine rich 1	-0.466875	0.434335	0	-0.754032	0.0453125	-1
1545	ENSG00000138061	CYP1B1	cytochrome P450 family 1 subfamily B member 1	-1.30861	0.133968	0	-1.91039	0.032534	-1
147906	ENSG00000197380	DACT3	dishevelled binding antagonist of beta catenin 3	-0.351776	0.722524	0	-0.715097	0.0469658	-1
79877	ENSG00000172992	DCAKD	dephospho-CoA kinase domain containing	-0.405251	0.472264	0	-0.643397	0.0610072	-1
1642	ENSG00000167986	DDB1	damage specific DNA binding protein 1	-0.343032	0.541367	0	-0.66903	0.0224238	-1
85359	ENSG00000128185	DGCR6L	DiGeorge syndrome critical region gene 6 like	-0.397877	0.791282	0	-0.890912	0.0807402	-1
22894	ENSG00000083520	DIS3	DIS3 homolog, exosome endoribonuclease and 3'-5' exoribonuclease	-0.958006	0.242753	0	-1.18358	0.0948111	-1
90871	ENSG00000137038	DMAC1	distal membrane arm assembly complex 1	-0.66063	0.176815	0	-0.956232	0.0103797	-1
3338	ENSG00000110011	DNAJC4	DnaJ heat shock protein family (Hsp40) member C4	-0.523853	0.450413	0	-0.783616	0.0812125	-1
23348	ENSG00000088387	DOCK9	dedicator of cytokinesis 9	-1.16232	0.11034	0	-1.45146	0.0867923	-1
284361	ENSG00000161671	EMC10	ER membrane protein complex subunit 10	-0.313481	0.76433	0	-0.677073	0.0795795	-1
2016	ENSG00000135638	EMX1	empty spiracles homeobox 1	-0.27013	0.839061	0	-0.788027	0.014251	-1
2067	ENSG00000012061	ERCC1	ERCC excision repair 1, endonuclease non-catalytic subunit	-0.527517	0.432778	0	-0.878899	0.0325911	-1
2101	ENSG00000173153	ESRRA	estrogen related receptor alpha	-0.326053	0.65842	0	-0.674057	0.0363829	-1
144717	ENSG00000198324	FAM109A	family with sequence similarity 109 member A	-0.22989	0.899948	0	-0.66179	0.074016	-1
284069	ENSG00000161682	FAM171A2	family with sequence similarity 171 member A2	-0.269039	0.824506	0	-0.711192	0.0295558	-1
116151	ENSG00000124098	FAM210B	family with sequence similarity 210 member B	-0.546992	0.222434	0	-0.690492	0.0812054	-1
26233	ENSG00000182325	FBXL6	F-box and leucine rich repeat protein 6	-0.325988	0.742553	0	-0.642256	0.0995738	-1
79672	ENSG00000141560	FN3KRP	fructosamine 3 kinase related protein	-0.57183	0.0830519	0	-0.694813	0.0150017	-1
27023	ENSG00000171956	FOXB1	forkhead box B1	-1.06147	0.192029	0	-1.37678	0.0488131	-1
83786	ENSG00000126391	FRMD8	FERM domain containing 8	0.0712082	0.998872	0	-0.598399	0.0812054	-1
2653	ENSG00000140905	GCSH	glycine cleavage system protein H	-0.331214	0.860317	0	-1.0419	0.0729797	-1
9518	ENSG00000130513	GDF15	growth differentiation factor 15	-0.959876	0.591917	0	-1.49057	0.0225277	-1
9945	ENSG00000131459	GFPT2	glutamine-fructose-6-phosphate transaminase 2	-0.502419	0.0980703	0	-0.643164	0.0574811	-1
9570	ENSG00000108433	GOSR2	golgi SNAP receptor complex member 2	-0.421312	0.391008	0	-0.754901	0.0124815	-1
2817	ENSG00000063660	GPC1	glypican 1	-0.511899	0.156811	0	-0.665327	0.0207791	-1
160897	ENSG00000152749	GPR180	G protein-coupled receptor 180	-0.989905	0.110964	0	-1.18315	0.037368	-1
55890	ENSG00000170412	GPRC5C	G protein-coupled receptor class C group 5 member C	-0.31242	0.835724	0	-0.714319	0.0846194	-1
2907	ENSG00000178719	GRINA	glutamate ionotropic receptor NMDA type subunit associated protein 1	-0.497764	0.19586	0	-0.852605	0.00167889	-1
3014	ENSG00000188486	H2AFX	H2A histone family member X	-0.487997	0.587582	0	-0.829564	0.0901066	-1
9200	ENSG00000165996	HACD1	3-hydroxyacyl-CoA dehydratase 1	-0.540312	0.552397	0	-0.935418	0.0782397	-1
84264	ENSG00000103253	HAGHL	hydroxyacylglutathione hydrolase like	-0.687507	0.304537	0	-1.03034	0.0189732	-1
23493	ENSG00000135547	HEY2	hes related family bHLH transcription factor with YRPW motif 2	-0.462953	0.17817	0	-0.5952	0.0384646	-1
51236	ENSG00000235173	HGH1	HGH1 homolog	-0.542689	0.0901471	0	-0.881083	0.000256188	-1
3017	ENSG00000158373	HIST1H2BD	histone cluster 1 H2B family member d	-0.609882	0.231963	0	-0.914739	0.0129414	-1
8970	ENSG00000124635	HIST1H2BJ	histone cluster 1 H2B family member j	-0.802835	0.17817	0	-0.926739	0.0461124	-1
8366	ENSG00000278705	HIST1H4B	histone cluster 1 H4 family member b	-1.54471	0.23968	0	-1.8671	0.0461124	-1
8367	ENSG00000276966	HIST1H4E	histone cluster 1 H4 family member e	-1.42252	0.11783	0	-1.98408	0.00771545	-1
440689	ENSG00000203814	HIST2H2BF	histone cluster 2 H2B family member f	-1.26118	0.219858	0	-1.96716	0.00797726	-1
3212	ENSG00000173917	HOXB2	homeobox B2	-0.584679	0.291792	0	-0.748209	0.0969797	-1
3297	ENSG00000185122	HSF1	heat shock transcription factor 1	-0.559901	0.144791	0	-0.930009	0.000897436	-1
3489	ENSG00000167779	IGFBP6	insulin like growth factor binding protein 6	-0.920093	0.486548	0	-1.66616	0.00249137	-1
196294	ENSG00000148950	IMMP1L	inner mitochondrial membrane peptidase subunit 1	-0.524736	0.870925	0	-1.27678	0.0846194	-1
122961	ENSG00000165898	ISCA2	iron-sulfur cluster assembly 2	-0.361639	0.689265	0	-0.724356	0.0618564	-1
100137047	ENSG00000243789	JMJD7	jumonji domain containing 7	-0.788444	0.179609	0	-0.877964	0.0582699	-1
30818	ENSG00000115041	KCNIP3	potassium voltage-gated channel interacting protein 3	-0.496452	0.596837	0	-0.842079	0.0893854	-1
60598	ENSG00000124249	KCNK15	potassium two pore domain channel subfamily K member 15	-0.513978	0.914947	0	-1.59443	0.0103797	-1
200845	ENSG00000168301	KCTD6	potassium channel tetramerization domain containing 6	-0.294967	0.884782	0	-0.894066	0.0610072	-1
8844	ENSG00000141068	KSR1	kinase suppressor of ras 1	-0.223875	0.870865	0	-0.655073	0.0342149	-1
197021	ENSG00000188501	LCTL	lactase like	-0.453811	0.717783	0	-1.67998	0.0722132	-1
3958	ENSG00000131981	LGALS3	galectin 3	0.0709234	0.998872	0	-2.99085	0.000328948	-1
8825	ENSG00000111052	LIN7A	lin-7 homolog A, crumbs cell polarity complex component	-0.842414	0.237899	0	-1.17665	0.0517861	-1
9684	ENSG00000160959	LRRC14	leucine rich repeat containing 14	-0.443245	0.221064	0	-0.847079	0.000325179	-1
81543	ENSG00000160233	LRRC3	leucine rich repeat containing 3	-0.288563	0.742579	0	-0.684457	0.0207581	-1
84232	ENSG00000179632	MAF1	MAF1 homolog, negative regulator of RNA polymerase III	-0.450603	0.404328	0	-0.850189	0.0080845	-1
5603	ENSG00000156711	MAPK13	mitogen-activated protein kinase 13	-0.264777	0.954822	0	-3.18658	2.41257e-12	-1
23542	ENSG00000008735	MAPK8IP2	mitogen-activated protein kinase 8 interacting protein 2	-0.278319	0.741954	0	-0.592366	0.062743	-1
266727	ENSG00000112139	MDGA1	MAM domain containing glycosylphosphatidylinositol anchor 1	-0.657299	0.509297	0	-1.31068	0.00909303	-1
55090	ENSG00000141026	MED9	mediator complex subunit 9	-0.546485	0.184093	0	-0.82669	0.0072406	-1
51678	ENSG00000105926	MPP6	membrane palmitoylated protein 6	-0.986805	0.173113	0	-1.30214	0.0362512	-1
6182	ENSG00000262814	MRPL12	mitochondrial ribosomal protein L12	-0.628429	0.412073	0	-0.886637	0.0979122	-1
64968	ENSG00000243927	MRPS6	mitochondrial ribosomal protein S6	-0.502188	0.36157	0	-0.745597	0.0511001	-1
9242	ENSG00000178860	MSC	musculin	-0.7446	0.549125	0	-1.11544	0.0238148	-1
10903	ENSG00000014914	MTMR11	myotubularin related protein 11	-0.252134	0.978174	0	-1.86218	0.00553088	-1
83463	ENSG00000213347	MXD3	MAX dimerization protein 3	-0.243077	0.896616	0	-0.738344	0.0465037	-1
23148	ENSG00000136274	NACAD	NAC alpha domain containing	-0.686773	0.23679	0	-0.956703	0.0154597	-1
4669	ENSG00000108784	NAGLU	N-acetyl-alpha-glucosaminidase	-0.536481	0.142137	0	-0.700024	0.017751	-1
57106	ENSG00000090971	NAT14	N-acetyltransferase 14 (putative)	-0.481642	0.557861	0	-0.793286	0.0893854	-1
4708	ENSG00000090266	NDUFB2	NADH:ubiquinone oxidoreductase subunit B2	-0.651684	0.54217	0	-1.10286	0.0632272	-1
8996	ENSG00000140939	NOL3	nucleolar protein 3	-0.553435	0.16702	0	-1.26695	1.65804e-06	-1
84081	ENSG00000126653	NSRP1	nuclear speckle splicing regulatory protein 1	-0.496603	0.863322	0	-1.45537	0.0610143	-1
84304	ENSG00000149761	NUDT22	nudix hydrolase 22	-0.383806	0.723593	0	-0.77092	0.0812054	-1
254552	ENSG00000167799	NUDT8	nudix hydrolase 8	-0.779637	0.20258	0	-0.85134	0.0969797	-1
11247	ENSG00000182379	NXPH4	neurexophilin 4	-0.520352	0.259221	0	-0.818282	0.00771545	-1
79701	ENSG00000181396	OGFOD3	2-oxoglutarate and iron dependent oxygenase domain containing 3	-0.595455	0.17817	0	-0.909186	0.00490764	-1
55611	ENSG00000167770	OTUB1	OTU deubiquitinase, ubiquitin aldehyde binding 1	-0.409675	0.410146	0	-0.724274	0.0170489	-1
56666	ENSG00000073150	PANX2	pannexin 2	-0.623444	0.290104	0	-1.02062	0.0118985	-1
10846	ENSG00000112541	PDE10A	phosphodiesterase 10A	-0.692317	0.73545	0	-1.65752	0.0953115	-1
51105	ENSG00000129292	PHF20L1	PHD finger protein 20 like 1	-1.16558	0.17839	0	-1.35832	0.0964057	-1
23612	ENSG00000174307	PHLDA3	pleckstrin homology like domain family A member 3	-0.625184	0.179609	0	-0.950852	0.00564887	-1
196500	ENSG00000139200	PIANP	PILR alpha associated neural protein	-0.610326	0.121846	0	-1.2998	2.24665e-06	-1
11145	ENSG00000176485	PLA2G16	phospholipase A2 group XVI	-0.469659	0.565445	0	-0.757938	0.0893854	-1
5339	ENSG00000178209	PLEC	plectin	-0.334608	0.50087	0	-0.667154	0.0108083	-1
64748	ENSG00000105520	PLPPR2	phospholipid phosphatase related 2	-0.531428	0.337365	0	-0.832	0.0262243	-1
5372	ENSG00000100417	PMM1	phosphomannomutase 1	-0.516223	0.497331	0	-0.945407	0.0238148	-1
64208	ENSG00000132429	POPDC3	popeye domain containing 3	-0.745916	0.133925	0	-0.945435	0.0954125	-1
333926	ENSG00000155367	PPM1J	protein phosphatase, Mg2+/Mn2+ dependent 1J	-0.602285	0.332142	0	-1.00422	0.00458621	-1
26472	ENSG00000173457	PPP1R14B	protein phosphatase 1 regulatory inhibitor subunit 14B	-0.643148	0.193933	0	-0.828981	0.03998	-1
84988	ENSG00000160972	PPP1R16A	protein phosphatase 1 regulatory subunit 16A	-0.735939	0.168617	0	-0.937885	0.0307619	-1
5681	ENSG00000159792	PSKH1	protein serine kinase H1	-0.480859	0.23679	0	-0.986402	0.000132694	-1
10076	ENSG00000060656	PTPRU	protein tyrosine phosphatase, receptor type U	-0.334103	0.567565	0	-0.66738	0.0213238	-1
81876	ENSG00000174903	RAB1B	RAB1B, member RAS oncogene family	-0.198167	0.934925	0	-0.619422	0.0865091	-1
11031	ENSG00000168461	RAB31	RAB31, member RAS oncogene family	-0.321204	0.459927	0	-0.706748	0.00762068	-1
55698	ENSG00000157927	RADIL	Rap associating with DIL domain	-0.275824	0.78093	0	-0.65005	0.0362512	-1
10267	ENSG00000132329	RAMP1	receptor activity modifying protein 1	-0.75163	0.227194	0	-0.938507	0.0618697	-1
10266	ENSG00000131477	RAMP2	receptor activity modifying protein 2	-0.519048	0.618074	0	-1.18271	0.00173244	-1
5916	ENSG00000172819	RARG	retinoic acid receptor gamma	-0.424812	0.350347	0	-0.705956	0.0146523	-1
83937	ENSG00000107551	RASSF4	Ras association domain family member 4	-0.689061	0.206337	0	-0.840437	0.071252	-1
5979	ENSG00000165731	RET	ret proto-oncogene	-0.805671	0.201184	0	-1.31027	0.00397127	-1
8153	ENSG00000108830	RND2	Rho family GTPase 2	-0.503266	0.369025	0	-0.87481	0.0124563	-1
201191	ENSG00000167100	SAMD14	sterile alpha motif domain containing 14	-0.314646	0.926205	0	-1.30044	0.000169212	-1
6330	ENSG00000177098	SCN4B	sodium voltage-gated channel beta subunit 4	-0.762063	0.207504	0	-0.976407	0.012755	-1
90507	ENSG00000141295	SCRN2	secernin 2	-0.554333	0.251493	0	-0.686571	0.0764604	-1
140606	ENSG00000198832	SELENOM	selenoprotein M	-0.680161	0.344576	0	-0.936424	0.0736377	-1
6405	ENSG00000001617	SEMA3F	semaphorin 3F	-0.574429	0.144791	0	-0.609753	0.0744626	-1
10736	ENSG00000170577	SIX2	SIX homeobox 2	-0.45992	0.404328	0	-0.742617	0.0366732	-1
124565	ENSG00000157637	SLC38A10	solute carrier family 38 member 10	-0.320156	0.662949	0	-0.592521	0.0866787	-1
55630	ENSG00000147804	SLC39A4	solute carrier family 39 member 4	-0.789202	0.195827	0	-1.14851	0.0123091	-1
8671	ENSG00000080493	SLC4A4	solute carrier family 4 member 4	-0.899868	0.282759	0	-1.86578	0.0275186	-1
79581	ENSG00000185803	SLC52A2	solute carrier family 52 member 2	-0.479449	0.295485	0	-0.743148	0.0201823	-1
644596	ENSG00000196972	SMIM10L2B	small integral membrane protein 10 like 2B	-0.59803	0.354904	0	-1.0005	0.0143862	-1
6640	ENSG00000101400	SNTA1	syntrophin alpha 1	-0.58307	0.430074	0	-0.917211	0.0527907	-1
29916	ENSG00000002919	SNX11	sorting nexin 11	-0.258412	0.862432	0	-0.636758	0.0964057	-1
387778	ENSG00000204710	SPDYC	speedy/RINGO cell cycle regulator family member C	-0.785428	0.100077	0	-0.827473	0.029022	-1
10653	ENSG00000167642	SPINT2	serine peptidase inhibitor, Kunitz type 2	-0.726875	0.139653	0	-0.907697	0.0260665	-1
503542	ENSG00000203772	SPRN	shadow of prion protein	-0.472371	0.480738	0	-0.720486	0.0845845	-1
92369	ENSG00000175093	SPSB4	splA/ryanodine receptor domain and SOCS box containing 4	-0.768002	0.102216	0	-0.985969	0.0111964	-1
647087	ENSG00000243317	STMP1	short transmembrane mitochondrial protein 1	-0.521689	0.259409	0	-0.684773	0.0654443	-1
51430	ENSG00000094975	SUCO	SUN domain containing ossification factor	-0.667562	0.370597	0	-0.945209	0.0942957	-1
9747	ENSG00000198420	TCAF1	TRPM8 channel associated factor 1	-0.406364	0.158009	0	-0.760606	0.000854245	-1
85012	ENSG00000196507	TCEAL3	transcription elongation factor A like 3	0.0927927	0.998872	0	-1.49823	0.032246	-1
8463	ENSG00000074219	TEAD2	TEA domain transcription factor 2	-0.572921	0.186141	0	-0.877639	0.00571783	-1
7008	ENSG00000167074	TEF	TEF, PAR bZIP transcription factor	-0.403813	0.377035	0	-0.68804	0.0112278	-1
26519	ENSG00000134809	TIMM10	translocase of inner mitochondrial membrane 10	-0.593657	0.322507	0	-0.765845	0.0988212	-1
83862	ENSG00000189077	TMEM120A	transmembrane protein 120A	-0.573976	0.361483	0	-0.819248	0.0644247	-1
80757	ENSG00000184986	TMEM121	transmembrane protein 121	-0.832169	0.247331	0	-1.05896	0.0610143	-1
79064	ENSG00000168569	TMEM223	transmembrane protein 223	-0.486164	0.428088	0	-0.70766	0.0883498	-1
746	ENSG00000134825	TMEM258	transmembrane protein 258	-0.662776	0.508101	0	-1.08869	0.0632272	-1
26022	ENSG00000006042	TMEM98	transmembrane protein 98	-0.401145	0.577521	0	-0.683932	0.0820734	-1
51504	ENSG00000173113	TRMT112	tRNA methyltransferase subunit 11-2	-0.534196	0.296873	0	-0.744321	0.0519276	-1
203062	ENSG00000171045	TSNARE1	t-SNARE domain containing 1	-0.400139	0.518452	0	-0.806725	0.00578926	-1
51175	ENSG00000074935	TUBE1	tubulin epsilon 1	-0.497954	0.260996	0	-0.678597	0.0867923	-1
91373	ENSG00000197355	UAP1L1	UDP-N-acetylglucosamine pyrophosphorylase 1 like 1	-0.38719	0.391008	0	-0.593025	0.0425049	-1
219699	ENSG00000107731	UNC5B	unc-5 netrin receptor B	-0.556608	0.0311003	0	-0.752077	0.000461851	-1
790955	ENSG00000204922	UQCC3	ubiquinol-cytochrome c reductase complex assembly factor 3	-0.776031	0.222187	0	-1.0355	0.0392784	-1
7402	ENSG00000152818	UTRN	utrophin	-0.925007	0.127176	0	-1.50762	0.0301827	-1
2837	ENSG00000181408	UTS2R	urotensin 2 receptor	-1.61539	0.113087	0	-2.84696	3.85019e-06	-1
6844	ENSG00000220205	VAMP2	vesicle associated membrane protein 2	-0.408482	0.222434	0	-0.598226	0.0180933	-1
7423	ENSG00000173511	VEGFB	vascular endothelial growth factor B	-0.646891	0.284553	0	-0.89149	0.0507434	-1
84313	ENSG00000131475	VPS25	vacuolar protein sorting 25 homolog	-0.505292	0.362204	0	-0.69459	0.0866787	-1
155382	ENSG00000176428	VPS37D	VPS37D, ESCRT-I subunit	-0.837953	0.169076	0	-1.25676	0.00259399	-1
23038	ENSG00000142784	WDTC1	WD and tetratricopeptide repeats 1	-0.377271	0.520734	0	-0.703715	0.0260019	-1
89780	ENSG00000154342	WNT3A	Wnt family member 3A	-0.434081	0.724799	0	-0.802676	0.0893854	-1
126374	ENSG00000142279	WTIP	WT1 interacting protein	-0.503902	0.440611	0	-0.706181	0.087644	-1
283576	ENSG00000177108	ZDHHC22	zinc finger DHHC-type containing 22	-0.527987	0.217212	0	-0.680915	0.0411685	-1
254359	ENSG00000174165	ZDHHC24	zinc finger DHHC-type containing 24	-0.486818	0.635231	0	-0.863753	0.0866787	-1
58500	ENSG00000196150	ZNF250	zinc finger protein 250	-0.406138	0.201184	0	-0.625479	0.0362512	-1
340385	ENSG00000197363	ZNF517	zinc finger protein 517	-0.635153	0.317878	0	-0.946644	0.023976	-1
57547	ENSG00000197566	ZNF624	zinc finger protein 624	-1.29009	0.295485	0	-2.22164	0.0610634	-1
619279	ENSG00000164684	ZNF704	zinc finger protein 704	-0.833337	0.232928	0	-1.1674	0.0396054	-1
9183	ENSG00000086827	ZW10	zw10 kinetochore protein	-0.512517	0.0808741	0	-0.606919	0.0515664	-1
84883	ENSG00000042286	AIFM2	apoptosis inducing factor, mitochondria associated 2	0.501982	0.474882	0	0.757078	0.0539315	1
200810	ENSG00000189366	ALG1L	ALG1, chitobiosyldiphosphodolichol beta-mannosyltransferase like	0.714016	0.445407	0	0.937866	0.0754094	1
59344	ENSG00000179148	ALOXE3	arachidonate lipoxygenase 3	0.860256	0.16702	0	0.922489	0.0592549	1
126549	ENSG00000160117	ANKLE1	ankyrin repeat and LEM domain containing 1	0.667676	0.341657	0	0.987064	0.0954125	1
170961	ENSG00000089847	ANKRD24	ankyrin repeat domain 24	0.453963	0.708188	0	0.931222	0.0964659	1
81575	ENSG00000178878	APOLD1	apolipoprotein L domain containing 1	0.147628	0.995845	0	0.928001	0.0788239	1
361	ENSG00000171885	AQP4	aquaporin 4	0.356926	0.995148	0	2.51125	0.0738898	1
9912	ENSG00000006740	ARHGAP44	Rho GTPase activating protein 44	0.333869	0.628351	0	0.611005	0.0997266	1
9823	ENSG00000184867	ARMCX2	armadillo repeat containing, X-linked 2	0.313644	0.923563	0	1.26569	0.0944118	1
27087	ENSG00000109956	B3GAT1	beta-1,3-glucuronyltransferase 1	0.807231	0.360781	0	1.3744	0.0463989	1
11118	ENSG00000186470	BTN3A2	butyrophilin subfamily 3 member A2	0.546783	0.0433576	0	0.691091	0.0104488	1
153579	ENSG00000165810	BTNL9	butyrophilin like 9	0.546294	0.280737	0	0.779005	0.0586653	1
84933	ENSG00000189376	C8orf76	chromosome 8 open reading frame 76	0.473286	0.657028	0	1.07376	0.0366732	1
26256	ENSG00000154040	CABYR	calcium binding tyrosine phosphorylation regulated	0.591567	0.115961	0	0.694242	0.0539315	1
91860	ENSG00000129007	CALML4	calmodulin like 4	0.456456	0.216591	0	0.664978	0.0311334	1
85478	ENSG00000139537	CCDC65	coiled-coil domain containing 65	0.80802	0.432062	0	1.58293	0.0842926	1
894	ENSG00000118971	CCND2	cyclin D2	0.460255	0.113692	0	0.674006	0.004015	1
64084	ENSG00000158258	CLSTN2	calsyntenin 2	0.841764	0.289627	0	1.47525	0.019714	1
10256	ENSG00000142675	CNKSR1	connector enhancer of kinase suppressor of Ras 1	0.71344	0.342082	0	1.1743	0.0480592	1
1490	ENSG00000118523	CTGF	connective tissue growth factor	0.585176	0.181779	0	1.26125	0.000494288	1
1573	ENSG00000134716	CYP2J2	cytochrome P450 family 2 subfamily J member 2	0.542115	0.412737	0	1.09657	0.017751	1
3491	ENSG00000142871	CYR61	cysteine rich angiogenic inducer 61	0.532936	0.0591329	0	0.71704	0.00304056	1
55157	ENSG00000117593	DARS2	aspartyl-tRNA synthetase 2, mitochondrial	0.454426	0.296873	0	0.670185	0.0391616	1
123099	ENSG00000168350	DEGS2	delta 4-desaturase, sphingolipid 2	0.933913	0.15584	0	0.761779	0.0970024	1
64798	ENSG00000155792	DEPTOR	DEP domain containing MTOR interacting protein	0.7532	0.15676	0	1.09741	0.0164288	1
1674	ENSG00000175084	DES	desmin	1.6933	0.100809	0	1.51871	0.0121397	1
63950	ENSG00000142700	DMRTA2	DMRT like family A2	0.916559	0.391008	0	1.25715	0.0812054	1
126272	ENSG00000176401	EID2B	EP300 interacting inhibitor of differentiation 2B	0.345839	0.543562	0	0.598883	0.089983	1
89846	ENSG00000127084	FGD3	FYVE, RhoGEF and PH domain containing 3	1.12079	0.438394	0	1.38619	0.0680182	1
143282	ENSG00000174721	FGFBP3	fibroblast growth factor binding protein 3	0.261977	0.770997	0	0.587923	0.0533335	1
51303	ENSG00000134285	FKBP11	FK506 binding protein 11	0.630937	0.142318	0	0.992382	0.0366732	1
752	ENSG00000184922	FMNL1	formin like 1	0.648632	0.301541	0	0.929977	0.0431883	1
2355	ENSG00000075426	FOSL2	FOS like 2, AP-1 transcription factor subunit	0.471731	0.141433	0	0.708516	0.00182767	1
94234	ENSG00000164379	FOXQ1	forkhead box Q1	0.82923	0.131064	0	0.950271	0.035892	1
10468	ENSG00000134363	FST	follistatin	0.626723	0.548638	0	1.30135	0.0681623	1
79623	ENSG00000158089	GALNT14	polypeptide N-acetylgalactosaminyltransferase 14	0.741763	0.646819	0	1.44837	0.031188	1
2678	ENSG00000100031	GGT1	gamma-glutamyltransferase 1	0.764533	0.134141	0	1.08201	0.00452598	1
2861	ENSG00000170775	GPR37	G protein-coupled receptor 37	0.992046	0.303108	0	1.35697	0.0668274	1
3127	ENSG00000198502	HLA-DRB5	major histocompatibility complex, class II, DR beta 5	1.11557	0.108461	0	1.10111	0.0313628	1
3201	ENSG00000197576	HOXA4	homeobox A4	0.502256	0.0558609	0	0.977506	2.4874e-06	1
94086	ENSG00000260325	HSPB9	heat shock protein family B (small) member 9	0.993301	0.248021	0	1.1372	0.0970263	1
8519	ENSG00000185885	IFITM1	interferon induced transmembrane protein 1	0.699785	0.181891	0	0.729206	0.0840791	1
9235	ENSG00000008517	IL32	interleukin 32	1.3098	0.394995	0	1.30818	0.0507434	1
3656	ENSG00000134070	IRAK2	interleukin 1 receptor associated kinase 2	0.223013	0.904422	0	0.681899	0.0633163	1
3897	ENSG00000198910	L1CAM	L1 cell adhesion molecule	0.514565	0.650873	0	1.2718	0.00909303	1
9227	ENSG00000121207	LRAT	lecithin retinol acyltransferase	1.14296	0.143503	0	1.57695	0.0866787	1
9935	ENSG00000204103	MAFB	MAF bZIP transcription factor B	0.235308	0.839353	0	0.601407	0.0574811	1
4102	ENSG00000221867	MAGEA3	MAGE family member A3	1.09101	0.135585	0	1.35709	0.00588499	1
91862	ENSG00000140832	MARVELD3	MARVEL domain containing 3	0.581139	0.228341	0	1.30829	6.13448e-05	1
4143	ENSG00000151224	MAT1A	methionine adenosyltransferase 1A	1.54003	0.108461	0	1.87574	0.00234722	1
151963	ENSG00000180611	MB21D2	Mab-21 domain containing 2	0.308884	0.657478	0	0.790817	0.0139241	1
345643	ENSG00000234602	MCIDAS	multiciliate differentiation and DNA synthesis associated cell cycle protein	0.415633	0.619476	0	0.795067	0.0697093	1
161357	ENSG00000139915	MDGA2	MAM domain containing glycosylphosphatidylinositol anchor 2	0.112175	0.998872	0	2.20605	0.000256217	1
28998	ENSG00000172172	MRPL13	mitochondrial ribosomal protein L13	0.505191	0.16702	0	0.721388	0.0124563	1
4486	ENSG00000164078	MST1R	macrophage stimulating 1 receptor	0.782178	0.213864	0	1.02937	0.0323971	1
9788	ENSG00000170873	MTSS1	MTSS1, I-BAR domain containing	0.764687	0.135992	0	1.0531	0.035892	1
4606	ENSG00000086967	MYBPC2	myosin binding protein C, fast type	1.40873	0.181779	0	1.68578	0.0255037	1
64859	ENSG00000173559	NABP1	nucleic acid binding protein 1	0.362359	0.439361	0	0.660095	0.0322882	1
286053	ENSG00000156831	NSMCE2	NSE2/MMS21 homolog, SMC5-SMC6 complex SUMO ligase	0.464518	0.371834	0	0.810206	0.017751	1
29993	ENSG00000124507	PACSIN1	protein kinase C and casein kinase substrate in neurons 1	0.746234	0.477966	0	0.95403	0.0811651	1
26577	ENSG00000163710	PCOLCE2	procollagen C-endopeptidase enhancer 2	0.105048	0.987565	0	0.601	0.0313137	1
84812	ENSG00000115556	PLCD4	phospholipase C delta 4	0.339039	0.711124	0	0.733831	0.0660146	1
5420	ENSG00000128567	PODXL	podocalyxin like	0.559048	0.29255	0	0.713634	0.0954125	1
5630	ENSG00000135406	PRPH	peripherin	1.00529	0.11034	0	1.13329	0.019489	1
8492	ENSG00000164099	PRSS12	protease, serine 12	0.585879	0.124219	0	0.712837	0.0539779	1
5777	ENSG00000111679	PTPN6	protein tyrosine phosphatase, non-receptor type 6	0.769732	0.374623	0	1.00767	0.0944118	1
85415	ENSG00000131941	RHPN2	rhophilin Rho GTPase binding protein 2	0.237167	0.878445	0	0.793656	0.0278273	1
864	ENSG00000020633	RUNX3	runt related transcription factor 3	0.560863	0.0444711	0	0.624451	0.0187728	1
53637	ENSG00000180739	S1PR5	sphingosine-1-phosphate receptor 5	0.577732	0.274465	0	0.778062	0.0432199	1
22928	ENSG00000179918	SEPHS2	selenophosphate synthetase 2	0.511097	0.0225292	0	0.694324	0.000325492	1
150094	ENSG00000142178	SIK1	salt inducible kinase 1	0.79327	0.331923	0	1.2047	0.0458345	1
9121	ENSG00000170190	SLC16A5	solute carrier family 16 member 5	0.769908	0.231354	0	0.917233	0.0476925	1
28965	ENSG00000113396	SLC27A6	solute carrier family 27 member 6	0.610675	0.738854	0	1.89413	0.0774418	1
148641	ENSG00000183780	SLC35F3	solute carrier family 35 member F3	1.20902	0.2526	0	1.50855	0.019238	1
23516	ENSG00000104635	SLC39A14	solute carrier family 39 member 14	0.23866	0.930139	0	0.73654	0.0866787	1
220082	ENSG00000174015	SPERT	spermatid associated	1.16683	0.303217	0	1.23067	0.0459319	1
256227	ENSG00000105889	STEAP1B	STEAP family member 1B	0.291846	0.837019	0	0.74252	0.0981677	1
93594	ENSG00000156787	TBC1D31	TBC1 domain family member 31	0.599552	0.16702	0	0.831076	0.0842926	1
157378	ENSG00000164983	TMEM65	transmembrane protein 65	0.913037	0.128689	0	1.11443	0.03408	1
8741	ENSG00000161955	TNFSF13	TNF superfamily member 13	0.62454	0.201418	0	0.852625	0.0255037	1
7428	ENSG00000134086	VHL	von Hippel-Lindau tumor suppressor	0.593381	0.16954	0	0.816509	0.0182783	1
7490	ENSG00000184937	WT1	Wilms tumor 1	0.611144	0.240337	0	1.0051	0.00982716	1
79844	ENSG00000188818	ZDHHC11	zinc finger DHHC-type containing 11	0.632457	0.379453	0	1.1831	0.0668016	1
7673	ENSG00000159885	ZNF222	zinc finger protein 222	0.802793	0.144841	0	0.999407	0.0752302	1
57573	ENSG00000196263	ZNF471	zinc finger protein 471	1.11026	0.194059	0	1.8076	0.0862408	1
100293516	ENSG00000269343	ZNF587B	zinc finger protein 587B	0.538162	0.117186	0	0.676282	0.047162	1
57232	ENSG00000221994	ZNF630	zinc finger protein 630	1.20596	0.131345	0	1.5676	0.0948111	1
136051	ENSG00000197362	ZNF786	zinc finger protein 786	0.470763	0.135227	0	0.805487	0.000891651	1
7633	ENSG00000196152	ZNF79	zinc finger protein 79	0.368526	0.383129	0	0.621791	0.0486428	1
441376	ENSG00000205002	AARD	alanine and arginine rich domain containing protein	1.29546	0.0535852	1	1.48481	0.0930202	1
8747	ENSG00000139985	ADAM21	ADAM metallopeptidase domain 21	1.69016	0.0206517	1	2.06237	0.0146666	1
11095	ENSG00000134917	ADAMTS8	ADAM metallopeptidase with thrombospondin type 1 motif 8	1.5555	3.61513e-05	1	1.74011	2.37348e-08	1
133	ENSG00000148926	ADM	adrenomedullin	0.651955	0.0379213	1	0.798865	0.00348284	1
247	ENSG00000179593	ALOX15B	arachidonate 15-lipoxygenase, type B	3.92178	5.48567e-07	1	3.58401	8.31135e-05	1
314	ENSG00000131480	AOC2	amine oxidase, copper containing 2	1.08708	0.000493771	1	0.864666	0.0257099	1
8639	ENSG00000131471	AOC3	amine oxidase, copper containing 3	1.37669	3.23324e-06	1	1.45471	0.000906431	1
200316	ENSG00000128394	APOBEC3F	apolipoprotein B mRNA editing enzyme catalytic subunit 3F	0.789041	0.0291311	1	0.851958	0.0137519	1
257106	ENSG00000186517	ARHGAP30	Rho GTPase activating protein 30	1.52493	0.000262536	1	1.05636	0.0695428	1
415	ENSG00000157399	ARSE	arylsulfatase E (chondrodysplasia punctata 1)	3.87473	0.00079636	1	5.08849	2.20695e-05	1
343472	ENSG00000143032	BARHL2	BarH like homeobox 2	0.668547	0.0159131	1	0.90733	0.000112297	1
10409	ENSG00000176788	BASP1	brain abundant membrane attached signal protein 1	1.92983	1.58507e-25	1	1.88513	6.8433e-24	1
116071	ENSG00000168062	BATF2	basic leucine zipper ATF-like transcription factor 2	1.0653	0.0317735	1	0.787099	0.0893854	1
255877	ENSG00000161940	BCL6B	B-cell CLL/lymphoma 6B	0.934189	2.65079e-05	1	0.967803	7.3291e-06	1
388553	ENSG00000237452	BHMG1	basic helix-loop-helix and HMG-box containing 1	2.86436	1.10729e-16	1	3.16119	1.3777e-27	1
684	ENSG00000130303	BST2	bone marrow stromal cell antigen 2	1.57392	0.035383	1	1.06666	0.0996544	1
143379	ENSG00000165863	C10orf82	chromosome 10 open reading frame 82	1.30761	0.000294218	1	1.38853	8.80261e-05	1
388327	ENSG00000256806	C17orf100	chromosome 17 open reading frame 100	0.903256	0.00175923	1	1.12848	0.00189507	1
55765	ENSG00000163362	C1orf106	chromosome 1 open reading frame 106	0.997849	0.0394679	1	0.819599	0.0522452	1
114904	ENSG00000133466	C1QTNF6	C1q and TNF related 6	0.646549	0.0139342	1	0.623931	0.0266384	1
715	ENSG00000159403	C1R	complement C1r	1.21053	0.00130491	1	1.19218	0.000987707	1
51279	ENSG00000139178	C1RL	complement C1r subcomponent like	1.71505	0.00420621	1	1.44606	0.0597741	1
145741	ENSG00000198535	C2CD4A	C2 calcium dependent domain containing 4A	1.57566	0.00158331	1	1.39999	0.0116896	1
135398	ENSG00000197261	C6orf141	chromosome 6 open reading frame 141	1.55895	0.00138541	1	1.60987	0.00572875	1
843	ENSG00000003400	CASP10	caspase 10	1.26829	1.29194e-08	1	1.20425	1.29772e-06	1
102724560	ENSG00000274276	CBSL	cystathionine-beta-synthase like	0.928503	0.0102484	1	0.845685	0.0100089	1
55231	ENSG00000182791	CCDC87	coiled-coil domain containing 87	1.01062	0.0237224	1	1.78217	1.48326e-05	1
595	ENSG00000110092	CCND1	cyclin D1	1.08985	0.0105816	1	1.2333	0.00220516	1
100133941	ENSG00000272398	CD24	CD24 molecule	1.21063	2.36328e-05	1	1.30484	0.000286412	1
920	ENSG00000010610	CD4	CD4 molecule	1.95933	0.0020456	1	3.8892	0.00174779	1
968	ENSG00000129226	CD68	CD68 molecule	1.02252	0.0246483	1	1.01218	0.011364	1
1001	ENSG00000062038	CDH3	cadherin 3	1.3309	0.0237224	1	1.18169	0.0308882	1
5129	ENSG00000117266	CDK18	cyclin dependent kinase 18	0.911989	0.000770499	1	0.780643	0.0057832	1
56971	ENSG00000186567	CEACAM19	carcinoembryonic antigen related cell adhesion molecule 19	0.99948	0.0237224	1	1.25581	0.0232619	1
1951	ENSG00000008300	CELSR3	cadherin EGF LAG seven-pass G-type receptor 3	0.611777	0.00421172	1	0.682438	0.000738413	1
92806	ENSG00000177946	CENPBD1	CENPB DNA-binding domain containing 1	1.16797	8.67297e-12	1	1.1389	5.54489e-11	1
1180	ENSG00000188037	CLCN1	chloride voltage-gated channel 1	1.97347	0.0946656	1	2.0852	0.01288	1
1366	ENSG00000181885	CLDN7	claudin 7	1.56165	0.054611	1	1.90401	9.23396e-05	1
1191	ENSG00000120885	CLU	clusterin	0.969283	0.00562249	1	1.19436	9.24577e-05	1
1277	ENSG00000108821	COL1A1	collagen type I alpha 1 chain	0.645092	0.0549264	1	0.713681	0.0425049	1
8532	ENSG00000109625	CPZ	carboxypeptidase Z	0.812489	0.0104076	1	0.677065	0.0565927	1
1380	ENSG00000117322	CR2	complement C3d receptor 2	1.23878	0.00451432	1	1.77345	0.00105236	1
401262	ENSG00000146215	CRIP3	cysteine rich protein 3	1.188	0.0356319	1	1.1717	0.00883984	1
29785	ENSG00000167600	CYP2S1	cytochrome P450 family 2 subfamily S member 1	0.865343	0.00279129	1	0.642693	0.0323971	1
11067	ENSG00000165507	DEPP1	DEPP1, autophagy regulator	0.936226	0.00483566	1	0.95066	0.000952993	1
374407	ENSG00000187726	DNAJB13	DnaJ heat shock protein family (Hsp40) member B13	1.68446	0.000465952	1	1.3386	0.0432083	1
79962	ENSG00000178401	DNAJC22	DnaJ heat shock protein family (Hsp40) member C22	0.791601	0.0444882	1	1.05859	0.00553088	1
1773	ENSG00000213918	DNASE1	deoxyribonuclease 1	0.60951	0.0290335	1	0.654875	0.0253367	1
144132	ENSG00000179532	DNHD1	dynein heavy chain domain 1	0.683749	0.041932	1	0.658736	0.0973804	1
79930	ENSG00000146094	DOK3	docking protein 3	0.67856	0.00792333	1	0.709588	0.0072406	1
1846	ENSG00000120875	DUSP4	dual specificity phosphatase 4	0.65344	0.024469	1	0.663768	0.0163028	1
1917	ENSG00000101210	EEF1A2	eukaryotic translation elongation factor 1 alpha 2	0.811237	0.0406529	1	0.855949	0.0238148	1
30846	ENSG00000024422	EHD2	EH domain containing 2	0.842733	0.0254371	1	0.711802	0.0515664	1
2000	ENSG00000102034	ELF4	E74 like ETS transcription factor 4	0.970237	6.19883e-05	1	0.690239	0.0117664	1
80237	ENSG00000128886	ELL3	elongation factor for RNA polymerase II 3	0.782234	0.00235902	1	1.18485	3.25931e-07	1
4072	ENSG00000119888	EPCAM	epithelial cell adhesion molecule	1.70481	0.00184086	1	2.1286	0.00107597	1
80004	ENSG00000103067	ESRP2	epithelial splicing regulatory protein 2	1.32469	9.06132e-13	1	1.23283	2.10876e-11	1
64789	ENSG00000164002	EXO5	exonuclease 5	0.608899	0.056519	1	0.618627	0.0508663	1
8263	ENSG00000277203	F8A1	coagulation factor VIII associated 1	0.795965	0.0116883	1	0.666349	0.0458345	1
79152	ENSG00000103089	FA2H	fatty acid 2-hydroxylase	1.17042	0.000280659	1	1.28363	8.85573e-06	1
286336	ENSG00000126882	FAM78A	family with sequence similarity 78 member A	0.787794	0.00193814	1	1.02838	9.54647e-06	1
2188	ENSG00000183161	FANCF	Fanconi anemia complementation group F	1.40078	0.000465952	1	1.60739	3.06601e-05	1
2203	ENSG00000165140	FBP1	fructose-bisphosphatase 1	3.33874	8.60674e-05	1	2.89419	0.000671438	1
114907	ENSG00000156804	FBXO32	F-box protein 32	1.41337	2.85842e-08	1	1.75085	1.73454e-10	1
2264	ENSG00000160867	FGFR4	fibroblast growth factor receptor 4	0.885718	0.00265467	1	0.615582	0.0832693	1
114827	ENSG00000142621	FHAD1	forkhead associated phosphopeptide binding domain 1	2.89556	3.47628e-12	1	2.44369	8.5661e-05	1
2316	ENSG00000196924	FLNA	filamin A	0.882736	3.9473e-05	1	0.659208	0.00618855	1
2348	ENSG00000110195	FOLR1	folate receptor 1	2.11169	0.000761447	1	2.13978	1.66535e-08	1
3171	ENSG00000170608	FOXA3	forkhead box A3	1.42113	0.000443826	1	1.27253	0.000987707	1
23105	ENSG00000053108	FSTL4	follistatin like 4	1.3876	0.00245802	1	1.27954	0.00345806	1
9514	ENSG00000128242	GAL3ST1	galactose-3-O-sulfotransferase 1	2.95048	1.71097e-11	1	2.67339	1.77795e-12	1
442117	ENSG00000174473	GALNTL6	polypeptide N-acetylgalactosaminyltransferase like 6	1.02226	0.0785056	1	1.63391	0.000768542	1
8522	ENSG00000007237	GAS7	growth arrest specific 7	0.870195	0.0224304	1	0.886827	0.0241436	1
2627	ENSG00000141448	GATA6	GATA binding protein 6	0.774395	0.0527058	1	1.11226	0.000952993	1
126326	ENSG00000179855	GIPC3	GIPC PDZ domain containing family member 3	1.20915	1.09584e-05	1	0.725461	0.0301827	1
375519	ENSG00000164411	GJB7	gap junction protein beta 7	1.25818	0.00581677	1	1.71632	0.0139291	1
2775	ENSG00000087258	GNAO1	G protein subunit alpha o1	1.36063	5.54975e-06	1	1.25457	8.85573e-06	1
11245	ENSG00000166073	GPR176	G protein-coupled receptor 176	0.685942	0.0372067	1	0.609343	0.0846194	1
2901	ENSG00000105737	GRIK5	glutamate ionotropic receptor kainate type subunit 5	1.09305	0.0820883	1	1.20912	0.0611754	1
23708	ENSG00000189369	GSPT2	G1 to S phase transition 2	1.282	0.0038351	1	1.14426	0.0592549	1
284459	ENSG00000181666	HKR1	HKR1, GLI-Kruppel zinc finger family member	0.891747	2.36328e-05	1	0.95009	1.04274e-05	1
3291	ENSG00000176387	HSD11B2	hydroxysteroid 11-beta dehydrogenase 2	0.947493	9.63219e-05	1	0.676747	0.00485601	1
8630	ENSG00000025423	HSD17B6	hydroxysteroid 17-beta dehydrogenase 6	0.845493	0.00328484	1	1.16623	2.30384e-05	1
3306	ENSG00000126803	HSPA2	heat shock protein family A (Hsp70) member 2	1.1071	0.0311177	1	1.35407	0.0193816	1
3310	ENSG00000173110	HSPA6	heat shock protein family A (Hsp70) member 6	1.12945	0.0376303	1	0.877031	0.0964057	1
3352	ENSG00000179546	HTR1D	5-hydroxytryptamine receptor 1D	1.38707	0.000411152	1	1.48781	0.000123775	1
3386	ENSG00000105371	ICAM4	intercellular adhesion molecule 4 (Landsteiner-Wiener blood group)	0.872724	0.0381578	1	0.90065	0.00908856	1
10437	ENSG00000216490	IFI30	IFI30, lysosomal thiol reductase	0.9782	0.00363625	1	1.07905	0.000707689	1
64135	ENSG00000115267	IFIH1	interferon induced with helicase C domain 1	1.66837	0.0231916	1	2.33077	0.0362512	1
57549	ENSG00000085552	IGSF9	immunoglobulin superfamily member 9	1.00308	0.00188923	1	0.896726	0.00154887	1
3595	ENSG00000081985	IL12RB2	interleukin 12 receptor subunit beta 2	1.68166	0.000416055	1	1.34504	0.0455307	1
3664	ENSG00000117595	IRF6	interferon regulatory factor 6	1.50009	0.0148996	1	1.77646	0.0208136	1
347365	ENSG00000102313	ITIH6	inter-alpha-trypsin inhibitor heavy chain family member 6	1.60833	0.00309446	1	1.38256	0.0581233	1
3710	ENSG00000096433	ITPR3	inositol 1,4,5-trisphosphate receptor type 3	0.803532	0.000126841	1	0.998593	7.21758e-07	1
3738	ENSG00000177272	KCNA3	potassium voltage-gated channel subfamily A member 3	1.37117	0.0481377	1	1.67984	0.03998	1
3750	ENSG00000102057	KCND1	potassium voltage-gated channel subfamily D member 1	1.19314	0.000303175	1	1.07384	0.0103614	1
23416	ENSG00000135519	KCNH3	potassium voltage-gated channel subfamily H member 3	1.32661	6.94071e-05	1	1.24929	4.77479e-05	1
3790	ENSG00000170745	KCNS3	potassium voltage-gated channel modifier subfamily S member 3	1.05922	0.000255296	1	1.00505	0.00610689	1
126695	ENSG00000175707	KDF1	keratinocyte differentiation factor 1	2.9199	0.00132744	1	2.2419	4.77479e-05	1
57576	ENSG00000117245	KIF17	kinesin family member 17	0.806233	0.00193893	1	0.590843	0.0421216	1
3856	ENSG00000170421	KRT8	keratin 8	1.22082	0.00014084	1	1.23373	7.51465e-05	1
120071	ENSG00000165905	LARGE2	LARGE xylosyl- and glucuronyltransferase 2	1.11253	7.77272e-05	1	0.78953	0.0137519	1
81606	ENSG00000213626	LBH	limb bud and heart development	0.845328	0.0207975	1	0.933552	0.00364542	1
3959	ENSG00000108679	LGALS3BP	galectin 3 binding protein	1.10894	0.000119625	1	1.09322	0.000108656	1
29995	ENSG00000071282	LMCD1	LIM and cysteine rich domains 1	1.17823	2.14619e-05	1	1.4324	1.5117e-08	1
1241	ENSG00000213903	LTB4R	leukotriene B4 receptor	0.666599	0.00203108	1	0.781025	0.000751333	1
51438	ENSG00000046774	MAGEC2	MAGE family member C2	3.92677	2.90123e-79	1	3.90026	4.75634e-83	1
28986	ENSG00000187601	MAGEH1	MAGE family member H1	2.18276	1.21553e-21	1	2.06858	3.32167e-21	1
149281	ENSG00000203740	METTL11B	methyltransferase like 11B	1.38598	0.000476028	1	1.46435	0.00725928	1
4237	ENSG00000117122	MFAP2	microfibril associated protein 2	1.34234	3.61513e-05	1	1.12233	0.000173175	1
7681	ENSG00000179455	MKRN3	makorin ring finger protein 3	1.96824	4.37057e-09	1	2.51386	9.83376e-10	1
64386	ENSG00000008516	MMP25	matrix metallopeptidase 25	0.9685	0.0179261	1	0.886142	0.0210566	1
22880	ENSG00000133422	MORC2	MORC family CW-type zinc finger 2	0.969913	8.67297e-12	1	0.950402	2.04578e-10	1
4609	ENSG00000136997	MYC	MYC proto-oncogene, bHLH transcription factor	0.897494	3.61513e-05	1	1.06769	2.50718e-07	1
4615	ENSG00000172936	MYD88	myeloid differentiation primary response 88	1.56208	3.18549e-07	1	1.571	8.0598e-08	1
26579	ENSG00000172927	MYEOV	myeloma overexpressed	1.61407	0.0237224	1	1.70185	0.00259399	1
4747	ENSG00000277586	NEFL	neurofilament light	0.758615	8.96125e-06	1	1.17356	1.32187e-13	1
23057	ENSG00000157064	NMNAT2	nicotinamide nucleotide adenylyltransferase 2	1.16429	0.0131591	1	1.07215	0.0515664	1
4864	ENSG00000141458	NPC1	NPC intracellular cholesterol transporter 1	0.628176	0.0274995	1	0.633857	0.0346594	1
29881	ENSG00000015520	NPC1L1	NPC1 like intracellular cholesterol transporter 1	1.34574	0.000110887	1	1.73345	1.44663e-09	1
4922	ENSG00000133636	NTS	neurotensin	2.12232	0.0273419	1	2.25855	0.0942957	1
343171	ENSG00000238243	OR2W3	olfactory receptor family 2 subfamily W member 3	1.5862	0.00400727	1	1.33187	0.00529729	1
100533970	ENSG00000257950	P2RX5-TAX1BP3	P2RX5-TAX1BP3 readthrough (NMD candidate)	0.856924	0.0766692	1	1.12379	0.0773312	1
5099	ENSG00000169851	PCDH7	protocadherin 7	1.06959	0.0285894	1	1.08593	0.0253809	1
56133	ENSG00000112852	PCDHB2	protocadherin beta 2	1.80053	9.27457e-05	1	1.5637	0.00439114	1
56114	ENSG00000204956	PCDHGA1	protocadherin gamma subfamily A, 1	2.28198	0.011994	1	3.58537	0.0513501	1
56101	ENSG00000276547	PCDHGB5	protocadherin gamma subfamily B, 5	3.27021	1.59361e-07	1	2.50274	0.000173175	1
5098	ENSG00000240184	PCDHGC3	protocadherin gamma subfamily C, 3	1.67194	0.0457748	1	1.5432	0.0675752	1
9468	ENSG00000102230	PCYT1B	phosphate cytidylyltransferase 1, choline, beta	0.974474	0.0100565	1	0.882966	0.0288441	1
23533	ENSG00000141506	PIK3R5	phosphoinositide-3-kinase regulatory subunit 5	1.30203	0.0595102	1	1.40347	0.017751	1
10761	ENSG00000170965	PLAC1	placenta specific 1	0.734104	0.0761145	1	0.845462	0.0205011	1
729359	ENSG00000167676	PLIN4	perilipin 4	1.47486	8.44181e-05	1	1.40725	0.000738413	1
6490	ENSG00000185664	PMEL	premelanosome protein	1.18705	0.00132744	1	1.11033	0.000436757	1
139728	ENSG00000130822	PNCK	pregnancy up-regulated nonubiquitous CaM kinase	1.14289	0.00207017	1	0.823577	0.0245882	1
5582	ENSG00000126583	PRKCG	protein kinase C gamma	0.907859	0.0928324	1	1.0308	0.0497209	1
10544	ENSG00000101000	PROCR	protein C receptor	1.17158	9.71323e-06	1	1.41047	1.17315e-08	1
11098	ENSG00000150687	PRSS23	protease, serine 23	0.803066	0.000279124	1	0.889917	2.52919e-05	1
8643	ENSG00000117425	PTCH2	patched 2	0.784439	0.0511532	1	0.728582	0.0776099	1
5822	ENSG00000241945	PWP2	PWP2, small subunit processome component	0.728509	0.0172395	1	0.708531	0.0426177	1
7837	ENSG00000130508	PXDN	peroxidasin	0.745018	0.0157192	1	1.06363	0.000120488	1
5865	ENSG00000169213	RAB3B	RAB3B, member RAS oncogene family	0.842308	0.000618352	1	0.587438	0.0833123	1
23108	ENSG00000132359	RAP1GAP2	RAP1 GTPase activating protein 2	1.33948	4.34384e-15	1	1.51325	1.11183e-19	1
8437	ENSG00000111344	RASAL1	RAS protein activator like 1	1.37993	0.0431547	1	1.29092	0.0167892	1
116362	ENSG00000162444	RBP7	retinol binding protein 7	1.22882	0.0242624	1	1.23067	0.0213238	1
79845	ENSG00000133874	RNF122	ring finger protein 122	1.10484	1.62111e-05	1	0.877921	0.000838107	1
11236	ENSG00000170881	RNF139	ring finger protein 139	0.824043	0.056519	1	1.11688	0.00277312	1
22838	ENSG00000146083	RNF44	ring finger protein 44	0.634036	0.00859917	1	0.637765	0.00721689	1
56475	ENSG00000177519	RPRM	reprimo, TP53 dependent G2 arrest mediator homolog	0.780159	0.0177928	1	0.723734	0.029022	1
340526	ENSG00000242732	RTL5	retrotransposon Gag like 5	0.858622	0.000311559	1	0.741776	0.0093922	1
6262	ENSG00000198626	RYR2	ryanodine receptor 2	2.836	1.62894e-08	1	2.81673	0.000937335	1
57167	ENSG00000101115	SALL4	spalt like transcription factor 4	2.17292	0.000255045	1	2.51903	0.00152007	1
55800	ENSG00000166257	SCN3B	sodium voltage-gated channel beta subunit 3	1.21541	0.000231177	1	1.12865	0.00434992	1
56920	ENSG00000010319	SEMA3G	semaphorin 3G	0.879771	0.000571642	1	1.2806	1.4156e-08	1
2810	ENSG00000175793	SFN	stratifin	1.51256	3.6283e-05	1	1.33443	8.66086e-07	1
10044	ENSG00000095370	SH2D3C	SH2 domain containing 3C	1.06459	0.000120724	1	1.02858	4.77479e-05	1
6528	ENSG00000105641	SLC5A5	solute carrier family 5 member 5	1.78432	2.93553e-08	1	1.26558	0.000169212	1
6532	ENSG00000108576	SLC6A4	solute carrier family 6 member 4	1.5586	0.000505725	1	1.47827	0.0143225	1
6533	ENSG00000131389	SLC6A6	solute carrier family 6 member 6	0.885227	0.0237224	1	0.771372	0.0727637	1
200172	ENSG00000171790	SLFNL1	schlafen like 1	1.00694	0.0119296	1	1.69383	0.00211803	1
6525	ENSG00000183963	SMTN	smoothelin	1.16761	3.62347e-06	1	1.19823	1.10224e-06	1
6615	ENSG00000124216	SNAI1	snail family transcriptional repressor 1	1.11715	0.0059559	1	0.766158	0.0592549	1
399979	ENSG00000120451	SNX19	sorting nexin 19	2.40453	1.28298e-29	1	2.44854	1.06145e-28	1
93349	ENSG00000185404	SP140L	SP140 nuclear body protein like	3.74176	1.11739e-10	1	3.46835	2.21191e-06	1
6713	ENSG00000104549	SQLE	squalene epoxidase	0.780557	0.0620299	1	1.11255	0.00129892	1
64220	ENSG00000137868	STRA6	stimulated by retinoic acid 6	2.28072	0.0659155	1	2.53918	0.0154467	1
29091	ENSG00000168952	STXBP6	syntaxin binding protein 6	1.15799	0.000286576	1	1.51886	1.11895e-05	1
91683	ENSG00000173227	SYT12	synaptotagmin 12	2.24451	2.16947e-07	1	1.96439	4.94417e-07	1
23329	ENSG00000111490	TBC1D30	TBC1 domain family member 30	0.764233	0.0338645	1	0.706957	0.0822017	1
100129654	ENSG00000261787	TCF24	transcription factor 24	0.939078	0.0588003	1	1.30963	0.00256297	1
7062	ENSG00000159450	TCHH	trichohyalin	1.99305	0.0222897	1	2.75301	0.0442364	1
27285	ENSG00000092850	TEKT2	tektin 2	1.382	0.00613799	1	1.41072	0.00020411	1
29842	ENSG00000115112	TFCP2L1	transcription factor CP2 like 1	0.827208	0.0350504	1	1.14147	0.0020434	1
7052	ENSG00000198959	TGM2	transglutaminase 2	1.75589	6.91679e-05	1	1.39216	0.000186687	1
64114	ENSG00000135926	TMBIM1	transmembrane BAX inhibitor motif containing 1	1.93366	3.61261e-13	1	2.0559	3.60266e-17	1
147138	ENSG00000167895	TMC8	transmembrane channel like 8	2.39973	1.87771e-12	1	3.07495	9.66087e-24	1
79134	ENSG00000226479	TMEM185B	transmembrane protein 185B	0.720152	2.36931e-05	1	0.714172	2.82644e-05	1
162461	ENSG00000167105	TMEM92	transmembrane protein 92	1.9026	0.00274259	1	1.77153	0.00023441	1
10221	ENSG00000173334	TRIB1	tribbles pseudokinase 1	1.33374	2.1095e-07	1	1.55011	8.60805e-10	1
80128	ENSG00000163462	TRIM46	tripartite motif containing 46	1.21224	1.58984e-05	1	1.07303	6.51633e-05	1
25893	ENSG00000162722	TRIM58	tripartite motif containing 58	1.42084	2.86857e-07	1	1.36962	4.08349e-06	1
55039	ENSG00000183665	TRMT12	tRNA methyltransferase 12 homolog	1.13377	5.95914e-09	1	1.28683	3.52378e-11	1
140803	ENSG00000119121	TRPM6	transient receptor potential cation channel subfamily M member 6	2.59807	8.24798e-10	1	1.93552	0.008559	1
10382	ENSG00000104833	TUBB4A	tubulin beta 4A class IVa	0.74175	0.000596464	1	0.59486	0.0106347	1
7306	ENSG00000107165	TYRP1	tyrosinase related protein 1	2.8652	1.48958e-06	1	2.70177	0.000698965	1
23025	ENSG00000130477	UNC13A	unc-13 homolog A	1.02942	0.00647239	1	1.33962	0.00388954	1
65266	ENSG00000126562	WNK4	WNK lysine deficient protein kinase 4	1.13491	1.21173e-05	1	0.955681	0.000730862	1
284307	ENSG00000171649	ZIK1	zinc finger protein interacting with K protein 1	1.66895	3.05898e-12	1	1.79589	7.03968e-13	1
7693	ENSG00000213762	ZNF134	zinc finger protein 134	1.07095	0.00957477	1	0.872177	0.0666811	1
7699	ENSG00000196387	ZNF140	zinc finger protein 140	0.828041	0.011676	1	0.840663	0.0220489	1
7711	ENSG00000204920	ZNF155	zinc finger protein 155	1.00089	0.000280659	1	1.28031	5.12498e-05	1
7772	ENSG00000278318	ZNF229	zinc finger protein 229	2.0121	0.000569916	1	1.52665	0.0529959	1
7775	ENSG00000167840	ZNF232	zinc finger protein 232	0.911134	0.00304475	1	0.818092	0.0124378	1
353355	ENSG00000159915	ZNF233	zinc finger protein 233	1.303	0.00238652	1	1.82445	0.00532836	1
8187	ENSG00000196793	ZNF239	zinc finger protein 239	1.10191	0.000662747	1	1.04139	0.0027143	1
10172	ENSG00000152454	ZNF256	zinc finger protein 256	1.07587	0.0024112	1	0.898706	0.0495724	1
10782	ENSG00000171606	ZNF274	zinc finger protein 274	1.01836	0.00203108	1	0.956886	0.00691444	1
79673	ENSG00000181894	ZNF329	zinc finger protein 329	1.3989	1.87637e-09	1	1.36116	3.13307e-07	1
55422	ENSG00000130844	ZNF331	zinc finger protein 331	1.55521	0.000420146	1	1.64416	0.0032059	1
342908	ENSG00000176222	ZNF404	zinc finger protein 404	1.30885	0.0149685	1	1.40742	0.0610634	1
55659	ENSG00000083817	ZNF416	zinc finger protein 416	0.922481	0.000248504	1	0.837504	0.00183825	1
79744	ENSG00000105136	ZNF419	zinc finger protein 419	0.803206	0.000833286	1	0.850071	0.00197014	1
348327	ENSG00000183647	ZNF530	zinc finger protein 530	1.13978	6.34246e-06	1	0.962192	0.0003267	1
284306	ENSG00000152433	ZNF547	zinc finger protein 547	0.843097	0.0496078	1	0.988975	0.0948111	1
256051	ENSG00000121406	ZNF549	zinc finger protein 549	1.08386	0.00327129	1	0.982838	0.0366732	1
54807	ENSG00000083828	ZNF586	zinc finger protein 586	1.06984	5.58319e-05	1	0.953048	0.00186093	1
51385	ENSG00000164048	ZNF589	zinc finger protein 589	0.669021	0.00127021	1	0.656001	0.00187776	1
400720	ENSG00000197128	ZNF772	zinc finger protein 772	1.24058	7.4209e-05	1	1.2039	0.000204749	1
390927	ENSG00000188227	ZNF793	zinc finger protein 793	3.24037	6.63435e-14	1	2.77591	0.00204808	1
730051	ENSG00000204514	ZNF814	zinc finger protein 814	1.21788	0.0193314	1	1.45267	0.0124881	1
342892	ENSG00000267041	ZNF850	zinc finger protein 850	1.1894	3.28134e-05	1	0.801405	0.0771157	1
400713	ENSG00000221923	ZNF880	zinc finger protein 880	1.75555	0.000833286	1	1.20012	0.0832693	1
65982	ENSG00000121413	ZSCAN18	zinc finger and SCAN domain containing 18	1.22173	2.97715e-07	1	1.33447	8.74851e-09	1
79149	ENSG00000131848	ZSCAN5A	zinc finger and SCAN domain containing 5A	0.842688	0.0283976	1	0.737528	0.0782987	1
7789	ENSG00000198205	ZXDA	zinc finger, X-linked, duplicated A	0.832103	0.00446085	1	1.15872	0.000525252	1

## Sheet: GSEA GOBP all
	TOTAL.total_genes	TOTAL.overlap_genes	TOTAL.est	TOTAL.nes	TOTAL.pval	TOTAL.adj.pval	HP.total_genes	HP.overlap_genes	HP.est	HP.nes	HP.pval	HP.adj.pval
GO0090277 positive regulation of peptide hormone secretion	59	35	-0.457781	-3.66124	0.00019996	0.00138853	59	35	-0.778024	-20.9313	0.00019996	0.00165346
GO0006970 response to osmotic stress	54	32	-0.857718	-7.39815	0.00019996	0.00138853	54	32	-0.857248	-17.5048	0.00019996	0.00165346
GO0002793 positive regulation of peptide secretion	60	36	-0.43394	-3.63978	0.00019996	0.00138853	60	36	-0.752972	-15.7278	0.00019996	0.00165346
GO0046887 positive regulation of hormone secretion	79	46	-0.338589	-3.33754	0.00019996	0.00138853	79	46	-0.556718	-14.4934	0.00019996	0.00165346
GO0001990 regulation of systemic arterial blood pressure by hormone	37	15	-0.791992	-4.94975	0.00019996	0.00138853	37	15	-2.24428	-13.0029	0.00019996	0.00165346
GO0050886 endocrine process	66	29	-0.586222	-5.19676	0.00019996	0.00138853	66	29	-1.25403	-11.8254	0.00019996	0.00165346
GO0033273 response to vitamin	62	40	-0.476794	-4.38091	0.00019996	0.00138853	62	40	-0.718328	-9.93609	0.00019996	0.00165346
GO0009743 response to carbohydrate stimulus	145	95	-0.270835	-3.11412	0.00019996	0.00138853	145	95	-0.405475	-9.82486	0.00019996	0.00165346
GO0045124 regulation of bone resorption	29	11	-1.44155	-9.04895	0.00019996	0.00138853	29	11	-1.59411	-9.25457	0.00019996	0.00165346
GO0003073 regulation of systemic arterial blood pressure	74	39	-0.489248	-9.90792	0.00019996	0.00138853	74	39	-1.0604	-9.23831	0.00019996	0.00165346
GO0051452 intracellular pH reduction	22	17	-0.90526	-4.9047	0.00019996	0.00138853	22	17	-1.29078	-9.19424	0.00019996	0.00165346
GO0034103 regulation of tissue remodeling	48	21	-0.76278	-4.21554	0.00019996	0.00138853	48	21	-0.916695	-9.16752	0.00019996	0.00165346
GO0001502 cartilage condensation	20	12	-0.983475	-3.36626	0.00019996	0.00138853	20	12	-1.12019	-8.50119	0.00019996	0.00165346
GO0044070 regulation of anion transport	51	25	-0.754434	-3.92036	0.00019996	0.00138853	51	25	-0.615959	-8.37919	0.00019996	0.00165346
GO0003044 regulation of systemic arterial blood pressure mediated by a chemical signal	46	21	-0.638579	-7.08594	0.00019996	0.00138853	46	21	-1.50018	-8.31358	0.00019996	0.00165346
GO1901862 negative regulation of muscle tissue development	19	13	-2.79591	-10.3883	0.00019996	0.00138853	19	13	-1.88255	-7.91425	0.00019996	0.00165346
GO0046849 bone remodeling	68	35	-0.417136	-2.20708	0.00019996	0.00138853	68	35	-0.378009	-7.88085	0.00019996	0.00165346
GO0045851 pH reduction	24	18	-0.916458	-5.1856	0.00019996	0.00138853	24	18	-1.31051	-7.19895	0.00019996	0.00165346
GO0032846 positive regulation of homeostatic process	62	36	-0.6763	-5.69256	0.00019996	0.00138853	62	36	-0.767443	-7.11986	0.00019996	0.00165346
GO0048635 negative regulation of muscle organ development	20	13	-2.57147	-10.3942	0.00019996	0.00138853	20	13	-1.57075	-6.84641	0.00019996	0.00165346
GO0045730 respiratory burst	25	14	0.33148	2.28684	0.00019996	0.00138853	25	14	-0.818621	-6.79755	0.00019996	0.00165346
GO0090087 regulation of peptide transport	170	110	-0.240941	-3.86084	0.00019996	0.00138853	170	110	-0.278544	-6.6612	0.00019996	0.00165346
GO0046850 regulation of bone remodeling	34	14	-1.32921	-5.42153	0.00019996	0.00138853	34	14	-1.35424	-6.51072	0.00019996	0.00165346
GO2000107 negative regulation of leukocyte apoptotic process	32	13	-0.885669	-3.85112	0.00019996	0.00138853	32	13	-0.973925	-6.43253	0.00019996	0.00165346
GO0030641 regulation of cellular pH	34	26	-0.489011	-1.99235	0.00019996	0.00138853	34	26	-0.741433	-6.37241	0.00019996	0.00165346
GO0015701 bicarbonate transport	29	14	-0.540269	-2.77744	0.00019996	0.00138853	29	14	-0.75727	-6.23989	0.00019996	0.00165346
GO0045843 negative regulation of striated muscle tissue development	18	12	-2.79025	-9.51716	0.00019996	0.00138853	18	12	-1.74713	-6.21787	0.00019996	0.00165346
GO0051453 regulation of intracellular pH	32	25	-0.515031	-1.85356	0.00019996	0.00138853	32	25	-0.736339	-6.16597	0.00019996	0.00165346
GO0071364 cellular response to epidermal growth factor stimulus	14	11	-0.949707	-6.32338	0.00019996	0.00138853	14	11	-0.76726	-6.08136	0.00019996	0.00165346
GO0034764 positive regulation of transmembrane transport	20	12	-1.16277	-8.10685	0.00019996	0.00138853	20	12	-1.02859	-5.92622	0.00019996	0.00165346
GO0016525 negative regulation of angiogenesis	60	28	-0.461649	-2.78411	0.00019996	0.00138853	60	28	-0.313004	-5.89327	0.00019996	0.00165346
GO0007584 response to nutrient	137	86	-0.21448	-1.9604	0.00019996	0.00138853	137	86	-0.315029	-5.69192	0.00019996	0.00165346
GO0090066 regulation of anatomical structure size	312	205	-0.193363	-4.85719	0.00019996	0.00138853	312	205	-0.147402	-5.59505	0.00019996	0.00165346
GO0006885 regulation of pH	52	34	-0.378055	-2.2561	0.00019996	0.00138853	52	34	-0.631054	-5.40444	0.00019996	0.00165346
GO0010038 response to metal ion	224	146	-0.186396	-3.19496	0.00019996	0.00138853	224	146	-0.159262	-5.36208	0.00019996	0.00165346
GO0071772 response to BMP stimulus	16	13	-0.890538	-2.95756	0.00019996	0.00138853	16	13	-1.27366	-5.22955	0.00019996	0.00165346
GO0071773 cellular response to BMP stimulus	16	13	-0.890538	-2.95756	0.00019996	0.00138853	16	13	-1.27366	-5.22955	0.00019996	0.00165346
GO0071260 cellular response to mechanical stimulus	57	39	-0.236444	-3.92362	0.00019996	0.00138853	57	39	-0.530998	-5.20675	0.00019996	0.00165346
GO0071496 cellular response to external stimulus	197	145	-0.127194	-3.68454	0.00019996	0.00138853	197	145	-0.309034	-5.10515	0.00019996	0.00165346
GO0034284 response to monosaccharide stimulus	127	83	-0.220672	-2.34589	0.00019996	0.00138853	127	83	-0.430706	-5.07722	0.00019996	0.00165346
GO0034260 negative regulation of GTPase activity	17	12	-1.17912	-6.34668	0.00019996	0.00138853	17	12	-0.84295	-4.91416	0.00019996	0.00165346
GO0033628 regulation of cell adhesion mediated by integrin	41	29	-0.556449	-2.93508	0.00019996	0.00138853	41	29	-0.547684	-4.87954	0.00019996	0.00165346
GO0031670 cellular response to nutrient	24	18	-0.593173	-2.90959	0.00019996	0.00138853	24	18	-0.912859	-4.85594	0.00019996	0.00165346
GO0045058 T cell selection	35	15	-0.963529	-5.09733	0.00019996	0.00138853	35	15	-0.757804	-4.75467	0.00019996	0.00165346
GO0055067 monovalent inorganic cation homeostasis	83	40	-0.315583	-2.35338	0.00019996	0.00138853	83	40	-0.669552	-4.66422	0.00019996	0.00165346
GO0071322 cellular response to carbohydrate stimulus	71	48	-0.375147	-2.43685	0.00019996	0.00138853	71	48	-0.677046	-4.65369	0.00019996	0.00165346
GO0048641 regulation of skeletal muscle tissue development	70	56	-0.805728	-4.17649	0.00019996	0.00138853	70	56	-0.523584	-4.56621	0.00019996	0.00165346
GO0045453 bone resorption	48	23	-0.540239	-2.80298	0.00019996	0.00138853	48	23	-0.592421	-4.42395	0.00019996	0.00165346
GO0009268 response to pH	22	15	-0.607949	-2.13473	0.00019996	0.00138853	22	15	-0.73078	-4.29428	0.00019996	0.00165346
GO0015833 peptide transport	217	138	-0.153882	-2.32612	0.00019996	0.00138853	217	138	-0.209065	-4.26072	0.00019996	0.00165346
GO0043114 regulation of vascular permeability	27	14	-1.21632	-8.455	0.00019996	0.00138853	27	14	-1.07414	-4.24073	0.00019996	0.00165346
GO0042886 amide transport	224	142	-0.148175	-2.32357	0.00019996	0.00138853	224	142	-0.204774	-4.15002	0.00019996	0.00165346
GO0002791 regulation of peptide secretion	168	108	-0.145599	-2.31123	0.00019996	0.00138853	168	108	-0.1708	-4.01798	0.00019996	0.00165346
GO0090276 regulation of peptide hormone secretion	166	107	-0.150703	-2.37242	0.00019996	0.00138853	166	107	-0.173553	-4.00088	0.00019996	0.00165346
GO0007601 visual perception	193	89	-0.176229	-3.73357	0.00019996	0.00138853	193	89	-0.266074	-3.97796	0.00019996	0.00165346
GO2000647 negative regulation of stem cell proliferation	14	12	-0.997644	-6.56353	0.00019996	0.00138853	14	12	-1.05259	-3.93804	0.00019996	0.00165346
GO1901099 negative regulation of signal transduction in absence of ligand	21	12	-0.956793	-3.92632	0.00019996	0.00138853	21	12	-1.23173	-3.93562	0.00019996	0.00165346
GO2001240 negative regulation of extrinsic apoptotic signaling pathway in absence of ligand	21	12	-0.956793	-3.92632	0.00019996	0.00138853	21	12	-1.23173	-3.93562	0.00019996	0.00165346
GO0055082 cellular chemical homeostasis	476	270	-0.129375	-2.04944	0.00019996	0.00138853	476	270	-0.204757	-3.86761	0.00019996	0.00165346
GO0007589 body fluid secretion	77	44	-0.716892	-7.84336	0.00019996	0.00138853	77	44	-0.605959	-3.85403	0.00019996	0.00165346
GO0048146 positive regulation of fibroblast proliferation	41	26	-0.49491	-3.23302	0.00019996	0.00138853	41	26	-0.664254	-3.83072	0.00019996	0.00165346
GO0045995 regulation of embryonic development	87	65	-0.479618	-6.52609	0.00019996	0.00138853	87	65	-0.292823	-3.75582	0.00019996	0.00165346
GO0010894 negative regulation of steroid biosynthetic process	17	14	-0.942124	-5.37029	0.00019996	0.00138853	17	14	-1.04154	-3.71538	0.00019996	0.00165346
GO0045939 negative regulation of steroid metabolic process	19	14	-0.942124	-5.37029	0.00019996	0.00138853	19	14	-1.04154	-3.71538	0.00019996	0.00165346
GO1902105 regulation of leukocyte differentiation	185	96	-0.378917	-3.80772	0.00019996	0.00138853	185	96	-0.424212	-3.71363	0.00019996	0.00165346
GO0072132 mesenchyme morphogenesis	21	19	-1.62664	-4.6816	0.00019996	0.00138853	21	19	-0.977053	-3.69594	0.00019996	0.00165346
GO0046638 positive regulation of alpha-beta T cell differentiation	30	19	-0.580575	-7.67005	0.00019996	0.00138853	30	19	-0.532442	-3.65888	0.00019996	0.00165346
GO0043616 keratinocyte proliferation	28	15	-1.25406	-5.00437	0.00019996	0.00138853	28	15	-1.0084	-3.63178	0.00019996	0.00165346
GO1902107 positive regulation of leukocyte differentiation	101	54	-0.749351	-6.34964	0.00019996	0.00138853	101	54	-0.739444	-3.61983	0.00019996	0.00165346
GO0070306 lens fiber cell differentiation	22	18	-0.738887	-5.42227	0.00019996	0.00138853	22	18	-0.786875	-3.60547	0.00019996	0.00165346
GO0045619 regulation of lymphocyte differentiation	111	53	-0.338061	-3.31995	0.00019996	0.00138853	111	53	-0.398634	-3.60314	0.00019996	0.00165346
GO0045621 positive regulation of lymphocyte differentiation	66	31	-0.609406	-6.51422	0.00019996	0.00138853	66	31	-0.723105	-3.59795	0.00019996	0.00165346
GO0003094 glomerular filtration	15	12	-0.580848	-2.41379	0.00019996	0.00138853	15	12	-0.942216	-3.56402	0.00019996	0.00165346
GO0097205 renal filtration	15	12	-0.580848	-2.41379	0.00019996	0.00138853	15	12	-0.942216	-3.56402	0.00019996	0.00165346
GO0042475 odontogenesis of dentin-containing tooth	76	55	-0.48863	-3.37409	0.00019996	0.00138853	76	55	-0.268543	-3.5388	0.00019996	0.00165346
GO0048144 fibroblast proliferation	68	51	-0.276669	-3.06604	0.00019996	0.00138853	68	51	-0.523991	-3.51923	0.00019996	0.00165346
GO0006730 one-carbon metabolic process	32	21	-0.571175	-2.833	0.00019996	0.00138853	32	21	-0.385644	-3.51836	0.00019996	0.00165346
GO0015711 organic anion transport	307	175	-0.113667	-2.2932	0.00019996	0.00138853	307	175	-0.0997512	-3.51352	0.00019996	0.00165346
GO0003197 endocardial cushion development	28	24	-1.20529	-3.97006	0.00019996	0.00138853	28	24	-0.719077	-3.4943	0.00019996	0.00165346
GO0045582 positive regulation of T cell differentiation	55	27	-0.587224	-6.16412	0.00019996	0.00138853	55	27	-0.595036	-3.48766	0.00019996	0.00165346
GO0022408 negative regulation of cell-cell adhesion	31	24	-0.544956	-5.23797	0.00019996	0.00138853	31	24	-0.425793	-3.47439	0.00019996	0.00165346
GO0002690 positive regulation of leukocyte chemotaxis	52	20	-0.490344	-4.44627	0.00019996	0.00138853	52	20	-0.632183	-3.46899	0.00019996	0.00165346
GO0030199 collagen fibril organization	38	21	-0.558119	-4.22443	0.00019996	0.00138853	38	21	-0.546833	-3.42336	0.00019996	0.00165346
GO1901342 regulation of vasculature development	180	107	-0.219512	-5.4586	0.00019996	0.00138853	180	107	-0.184931	-3.39462	0.00019996	0.00165346
GO0048145 regulation of fibroblast proliferation	65	48	-0.321486	-2.58606	0.00019996	0.00138853	65	48	-0.569855	-3.39301	0.00019996	0.00165346
GO0043536 positive regulation of blood vessel endothelial cell migration	21	17	-1.0329	-5.34935	0.00019996	0.00138853	21	17	-0.574159	-3.37541	0.00019996	0.00165346
GO0032330 regulation of chondrocyte differentiation	35	30	-0.800922	-4.26874	0.00019996	0.00138853	35	30	-0.681269	-3.34084	0.00019996	0.00165346
GO0032105 negative regulation of response to extracellular stimulus	18	12	-0.62854	-5.41276	0.00019996	0.00138853	18	12	-0.884357	-3.30858	0.00019996	0.00165346
GO0032108 negative regulation of response to nutrient levels	18	12	-0.62854	-5.41276	0.00019996	0.00138853	18	12	-0.884357	-3.30858	0.00019996	0.00165346
GO0010043 response to zinc ion	33	14	-0.806807	-2.44202	0.00019996	0.00138853	33	14	-0.787014	-3.29011	0.00019996	0.00165346
GO0050679 positive regulation of epithelial cell proliferation	122	84	-0.20719	-2.14861	0.00019996	0.00138853	122	84	-0.282757	-3.27956	0.00019996	0.00165346
GO2001021 negative regulation of response to DNA damage stimulus	34	28	-0.769396	-5.29781	0.00019996	0.00138853	34	28	-0.585069	-3.24332	0.00019996	0.00165346
GO0046637 regulation of alpha-beta T cell differentiation	41	24	-0.502774	-5.28567	0.00019996	0.00138853	41	24	-0.411706	-3.24023	0.00019996	0.00165346
GO0060317 cardiac epithelial to mesenchymal transition	19	16	-1.5883	-3.74081	0.00019996	0.00138853	19	16	-1.15661	-3.22003	0.00019996	0.00165346
GO2001234 negative regulation of apoptotic signaling pathway	89	62	-0.36891	-2.33847	0.00019996	0.00138853	89	62	-0.32554	-3.20318	0.00019996	0.00165346
GO0046883 regulation of hormone secretion	200	122	-0.113374	-2.30593	0.00019996	0.00138853	200	122	-0.129494	-3.13884	0.00019996	0.00165346
GO0003203 endocardial cushion morphogenesis	17	15	-2.07044	-4.82908	0.00019996	0.00138853	17	15	-1.29883	-3.13045	0.00019996	0.00165346
GO0032101 regulation of response to external stimulus	432	205	-0.147768	-4.3438	0.00019996	0.00138853	432	205	-0.140703	-3.12356	0.00019996	0.00165346
GO0034109 homotypic cell-cell adhesion	46	29	-0.33939	-2.62955	0.00019996	0.00138853	46	29	-0.572367	-3.12191	0.00019996	0.00165346
GO0070527 platelet aggregation	26	20	-0.495379	-3.08204	0.00019996	0.00138853	26	20	-0.734185	-3.0968	0.00019996	0.00165346
GO0001503 ossification	290	208	-0.297308	-2.33947	0.00019996	0.00138853	290	208	-0.226488	-3.08049	0.00019996	0.00165346
GO0032331 negative regulation of chondrocyte differentiation	13	13	-1.21886	-4.76552	0.00019996	0.00138853	13	13	-1.29761	-3.06286	0.00019996	0.00165346
GO0030003 cellular cation homeostasis	393	216	-0.11001	-1.92259	0.00019996	0.00138853	393	216	-0.128307	-3.02411	0.00019996	0.00165346
GO0060348 bone development	114	87	-0.487657	-4.32393	0.00019996	0.00138853	114	87	-0.378067	-3.00596	0.00019996	0.00165346
GO0033158 regulation of protein import into nucleus, translocation	16	14	-0.468683	-2.68674	0.00019996	0.00138853	16	14	-0.752133	-2.94709	0.00019996	0.00165346
GO0021516 dorsal spinal cord development	21	11	-0.856671	-2.87346	0.00019996	0.00138853	21	11	-0.946482	-2.92337	0.00019996	0.00165346
GO0045600 positive regulation of fat cell differentiation	31	22	-0.523639	-4.12874	0.00019996	0.00138853	31	22	-0.591226	-2.92088	0.00019996	0.00165346
GO0043583 ear development	193	134	-0.391838	-2.78555	0.00019996	0.00138853	193	134	-0.307146	-2.90128	0.00019996	0.00165346
GO0034762 regulation of transmembrane transport	141	91	-0.31318	-3.21492	0.00019996	0.00138853	141	91	-0.249546	-2.90067	0.00019996	0.00165346
GO0033630 positive regulation of cell adhesion mediated by integrin	19	11	-0.763099	-3.58308	0.00019996	0.00138853	19	11	-0.792835	-2.9006	0.00019996	0.00165346
GO0045580 regulation of T cell differentiation	86	42	-0.307986	-3.35169	0.00019996	0.00138853	86	42	-0.343913	-2.89725	0.00019996	0.00165346
GO0032535 regulation of cellular component size	193	144	-0.303191	-4.35663	0.00019996	0.00138853	193	144	-0.222047	-2.88111	0.00019996	0.00165346
GO0051496 positive regulation of stress fiber assembly	29	22	-0.736284	-1.8513	0.00019996	0.00138853	29	22	-0.651633	-2.84602	0.00019996	0.00165346
GO0038034 signal transduction in absence of ligand	37	25	-0.557178	-3.73161	0.00019996	0.00138853	37	25	-0.74038	-2.84447	0.00019996	0.00165346
GO0097192 extrinsic apoptotic signaling pathway in absence of ligand	37	25	-0.557178	-3.73161	0.00019996	0.00138853	37	25	-0.74038	-2.84447	0.00019996	0.00165346
GO0048839 inner ear development	165	110	-0.427379	-3.48438	0.00019996	0.00138853	165	110	-0.369449	-2.84315	0.00019996	0.00165346
GO0070304 positive regulation of stress-activated protein kinase signaling cascade	60	40	-0.343021	-2.27785	0.00019996	0.00138853	60	40	-0.396081	-2.82507	0.00019996	0.00165346
GO0001501 skeletal system development	409	297	-0.27643	-2.78004	0.00019996	0.00138853	409	297	-0.193153	-2.79818	0.00019996	0.00165346
GO2000209 regulation of anoikis	19	19	-0.394139	-2.88503	0.00019996	0.00138853	19	19	-0.353211	-2.78353	0.00019996	0.00165346
GO2001236 regulation of extrinsic apoptotic signaling pathway	90	63	-0.334049	-3.01139	0.00019996	0.00138853	90	63	-0.419048	-2.77289	0.00019996	0.00165346
GO0045670 regulation of osteoclast differentiation	46	21	-0.523639	-1.6724	0.00019996	0.00138853	46	21	-0.577825	-2.75796	0.00019996	0.00165346
GO2001239 regulation of extrinsic apoptotic signaling pathway in absence of ligand	35	23	-0.647004	-3.94885	0.00019996	0.00138853	35	23	-0.824513	-2.75464	0.00019996	0.00165346
GO0051055 negative regulation of lipid biosynthetic process	33	27	-0.468719	-3.60878	0.00019996	0.00138853	33	27	-0.53135	-2.73795	0.00019996	0.00165346
GO0045765 regulation of angiogenesis	165	95	-0.182213	-3.84688	0.00019996	0.00138853	165	95	-0.165476	-2.73758	0.00019996	0.00165346
GO0050953 sensory perception of light stimulus	197	91	-0.161898	-4.56722	0.00019996	0.00138853	197	91	-0.248232	-2.73552	0.00019996	0.00165346
GO0043149 stress fiber assembly	50	38	-0.404063	-1.57721	0.00019996	0.00138853	50	38	-0.373669	-2.73473	0.00019996	0.00165346
GO0050770 regulation of axonogenesis	101	77	-0.294926	-4.22891	0.00019996	0.00138853	101	77	-0.194829	-2.73076	0.00019996	0.00165346
GO0061035 regulation of cartilage development	48	40	-0.687269	-4.15827	0.00019996	0.00138853	48	40	-0.629963	-2.71058	0.00019996	0.00165346
GO0070849 response to epidermal growth factor stimulus	19	15	-0.579206	-2.97274	0.00019996	0.00138853	19	15	-0.625941	-2.70161	0.00019996	0.00165346
GO0051492 regulation of stress fiber assembly	41	31	-0.49695	-1.70316	0.00019996	0.00138853	41	31	-0.520402	-2.69501	0.00019996	0.00165346
GO0032233 positive regulation of actin filament bundle assembly	33	24	-0.635275	-1.682	0.00019996	0.00138853	33	24	-0.557368	-2.69337	0.00019996	0.00165346
GO0050871 positive regulation of B cell activation	55	26	-0.421915	-3.63596	0.00019996	0.00138853	55	26	-0.448047	-2.68131	0.00019996	0.00165346
GO0032231 regulation of actin filament bundle assembly	46	33	-0.437995	-1.64819	0.00019996	0.00138853	46	33	-0.459799	-2.66635	0.00019996	0.00165346
GO0014896 muscle hypertrophy	37	26	0.515067	3.12271	0.00019996	0.00138853	37	26	-0.544528	-2.65936	0.00019996	0.00165346
GO0019229 regulation of vasoconstriction	46	20	0.177814	2.85145	0.00019996	0.00138853	46	20	-0.551119	-2.64733	0.00019996	0.00165346
GO0002062 chondrocyte differentiation	73	62	-0.723507	-4.07501	0.00019996	0.00138853	73	62	-0.62995	-2.62301	0.00019996	0.00165346
GO0048520 positive regulation of behavior	89	41	-0.213892	-2.55546	0.00019996	0.00138853	89	41	-0.345777	-2.6215	0.00019996	0.00165346
GO0072498 embryonic skeletal joint development	15	14	-0.729337	-3.6591	0.00019996	0.00138853	15	14	-0.864058	-2.59757	0.00019996	0.00165346
GO0050795 regulation of behavior	144	66	-0.211676	-4.08407	0.00019996	0.00138853	144	66	-0.232721	-2.56478	0.00019996	0.00165346
GO0008630 intrinsic apoptotic signaling pathway in response to DNA damage	70	55	-0.422093	-3.60685	0.00019996	0.00138853	70	55	-0.5072	-2.55087	0.00019996	0.00165346
GO0051216 cartilage development	169	125	-0.434138	-3.23087	0.00019996	0.00138853	169	125	-0.39601	-2.53612	0.00019996	0.00165346
GO0060272 embryonic skeletal joint morphogenesis	12	12	-0.906984	-5.54981	0.00019996	0.00138853	12	12	-0.988595	-2.5323	0.00019996	0.00165346
GO0050810 regulation of steroid biosynthetic process	46	30	-0.43661	-4.99097	0.00019996	0.00138853	46	30	-0.578423	-2.51572	0.00019996	0.00165346
GO0002576 platelet degranulation	85	46	-0.251852	-1.6578	0.00019996	0.00138853	85	46	-0.399376	-2.51035	0.00019996	0.00165346
GO0045598 regulation of fat cell differentiation	65	50	-0.436107	-3.97028	0.00019996	0.00138853	65	50	-0.451308	-2.46854	0.00019996	0.00165346
GO0031103 axon regeneration	24	15	-0.668895	-3.14541	0.00019996	0.00138853	24	15	-0.411232	-2.44933	0.00019996	0.00165346
GO1902229 regulation of intrinsic apoptotic signaling pathway in response to DNA damage	23	17	-1.14851	-6.18603	0.00019996	0.00138853	23	17	-0.926454	-2.42646	0.00019996	0.00165346
GO0032309 icosanoid secretion	29	12	-0.372395	-2.62833	0.00019996	0.00138853	29	12	-0.310294	-2.42291	0.00019996	0.00165346
GO0007043 cell-cell junction assembly	73	56	-0.531167	-3.0975	0.00019996	0.00138853	73	56	-0.547767	-2.41104	0.00019996	0.00165346
GO0071312 cellular response to alkaloid	24	13	0.420662	2.95216	0.00019996	0.00138853	24	13	-0.278594	-2.41014	0.00019996	0.00165346
GO0060986 endocrine hormone secretion	30	14	-0.365754	-3.29635	0.00019996	0.00138853	30	14	-0.193045	-2.40622	0.00019996	0.00165346
GO0002688 regulation of leukocyte chemotaxis	61	25	-0.393923	-4.5095	0.00019996	0.00138853	61	25	-0.452279	-2.39692	0.00019996	0.00165346
GO0071715 icosanoid transport	30	13	-0.307148	-2.1949	0.00019996	0.00138853	30	13	-0.244446	-2.38998	0.00019996	0.00165346
GO1901571 fatty acid derivative transport	30	13	-0.307148	-2.1949	0.00019996	0.00138853	30	13	-0.244446	-2.38998	0.00019996	0.00165346
GO2000191 regulation of fatty acid transport	22	11	-0.651217	-2.01397	0.00019996	0.00138853	22	11	-0.559166	-2.33499	0.00019996	0.00165346
GO1901861 regulation of muscle tissue development	118	89	-0.734194	-3.35389	0.00019996	0.00138853	118	89	-0.488393	-2.32956	0.00019996	0.00165346
GO0043062 extracellular structure organization	316	205	-0.172699	-2.29951	0.00019996	0.00138853	316	205	-0.18193	-2.31698	0.00019996	0.00165346
GO0051101 regulation of DNA binding	68	56	-0.470319	-2.64967	0.00019996	0.00138853	68	56	-0.266756	-2.30815	0.00019996	0.00165346
GO0097191 extrinsic apoptotic signaling pathway	127	94	-0.209241	-3.24325	0.00019996	0.00138853	127	94	-0.290184	-2.30009	0.00019996	0.00165346
GO0043392 negative regulation of DNA binding	38	32	-0.765621	-3.50738	0.00019996	0.00138853	38	32	-0.606976	-2.23803	0.00019996	0.00165346
GO0003013 circulatory system process	369	217	-0.210133	-4.48639	0.00019996	0.00138853	369	217	-0.292385	-2.22408	0.00019996	0.00165346
GO0008361 regulation of cell size	81	60	-0.241496	-3.21587	0.00019996	0.00138853	81	60	-0.394274	-2.22069	0.00019996	0.00165346
GO0050878 regulation of body fluid levels	608	378	-0.0846724	-2.66598	0.00019996	0.00138853	608	378	-0.11814	-2.21769	0.00019996	0.00165346
GO0008015 blood circulation	367	216	-0.208291	-4.15988	0.00019996	0.00138853	367	216	-0.294176	-2.2031	0.00019996	0.00165346
GO0016202 regulation of striated muscle tissue development	116	87	-0.723622	-3.29774	0.00019996	0.00138853	116	87	-0.465575	-2.20215	0.00019996	0.00165346
GO0048634 regulation of muscle organ development	118	88	-0.714787	-3.30694	0.00019996	0.00138853	118	88	-0.454083	-2.19316	0.00019996	0.00165346
GO0060343 trabecula formation	25	19	-0.404516	-2.5314	0.00019996	0.00138853	25	19	-0.309693	-2.18404	0.00019996	0.00165346
GO0071599 otic vesicle development	19	13	-1.19945	-3.04577	0.00019996	0.00138853	19	13	-0.790999	-2.18217	0.00019996	0.00165346
GO0045746 negative regulation of Notch signaling pathway	18	15	-0.66684	-6.35006	0.00019996	0.00138853	18	15	-0.78923	-2.17375	0.00019996	0.00165346
GO0021510 spinal cord development	80	58	-0.23144	-2.32126	0.00019996	0.00138853	80	58	-0.217952	-2.17272	0.00019996	0.00165346
GO0006873 cellular ion homeostasis	406	224	-0.121131	-2.04228	0.00019996	0.00138853	406	224	-0.123797	-2.15168	0.00019996	0.00165346
GO1902230 negative regulation of intrinsic apoptotic signaling pathway in response to DNA damage	22	16	-1.07641	-5.20855	0.00019996	0.00138853	22	16	-0.930375	-2.14881	0.00019996	0.00165346
GO0010634 positive regulation of epithelial cell migration	65	46	-0.382447	-3.28299	0.00019996	0.00138853	65	46	-0.174625	-2.1045	0.00019996	0.00165346
GO0034220 ion transmembrane transport	392	230	-0.215105	-3.9323	0.00019996	0.00138853	392	230	-0.213257	-2.0799	0.00019996	0.00165346
GO0060538 skeletal muscle organ development	228	168	-0.27564	-3.27411	0.00019996	0.00138853	228	168	-0.183998	-2.07926	0.00019996	0.00165346
GO0016049 cell growth	379	270	-0.126705	-2.11094	0.00019996	0.00138853	379	270	-0.17991	-2.05539	0.00019996	0.00165346
GO0060021 palate development	72	61	-0.580955	-2.64781	0.00019996	0.00138853	72	61	-0.452162	-2.04239	0.00019996	0.00165346
GO0046686 response to cadmium ion	34	22	-0.346821	-2.70654	0.00019996	0.00138853	34	22	-0.421778	-2.03654	0.00019996	0.00165346
GO0010595 positive regulation of endothelial cell migration	47	34	-0.475134	-3.12545	0.00019996	0.00138853	47	34	-0.213869	-2.03312	0.00019996	0.00165346
GO0031102 neuron projection regeneration	29	20	-0.424544	-3.06651	0.00019996	0.00138853	29	20	-0.320126	-2.02966	0.00019996	0.00165346
GO0097190 apoptotic signaling pathway	404	313	-0.183542	-1.82693	0.00019996	0.00138853	404	313	-0.172705	-2.02169	0.00019996	0.00165346
GO0046632 alpha-beta T cell differentiation	70	42	-0.326124	-2.5425	0.00019996	0.00138853	70	42	-0.173528	-2.0189	0.00019996	0.00165346
GO0051047 positive regulation of secretion	230	118	-0.0941618	-2.29628	0.00019996	0.00138853	230	118	-0.123882	-1.97228	0.00019996	0.00165346
GO0007519 skeletal muscle tissue development	221	161	-0.303038	-3.1435	0.00019996	0.00138853	221	161	-0.206767	-1.96121	0.00019996	0.00165346
GO0010880 regulation of release of sequestered calcium ion into cytosol by sarcoplasmic reticulum	22	15	-0.822936	-3.17695	0.00019996	0.00138853	22	15	-0.357304	-1.94985	0.00019996	0.00165346
GO0014808 release of sequestered calcium ion into cytosol by sarcoplasmic reticulum	25	15	-0.822936	-3.17695	0.00019996	0.00138853	25	15	-0.357304	-1.94985	0.00019996	0.00165346
GO0043535 regulation of blood vessel endothelial cell migration	41	31	-0.465127	-2.99656	0.00019996	0.00138853	41	31	-0.327093	-1.92031	0.00019996	0.00165346
GO0034329 cell junction assembly	184	135	-0.266457	-2.32581	0.00019996	0.00138853	184	135	-0.277328	-1.91161	0.00019996	0.00165346
GO0070296 sarcoplasmic reticulum calcium ion transport	28	16	-0.741764	-3.52658	0.00019996	0.00138853	28	16	-0.300865	-1.88832	0.00019996	0.00165346
GO0010881 regulation of cardiac muscle contraction by regulation of the release of sequestered calcium ion	16	12	-0.643905	-3.27437	0.00019996	0.00138853	16	12	-0.368184	-1.87397	0.00019996	0.00165346
GO0008593 regulation of Notch signaling pathway	41	29	-0.366985	-2.79603	0.00019996	0.00138853	41	29	-0.422817	-1.81009	0.00019996	0.00165346
GO0001570 vasculogenesis	75	59	-0.379709	-2.2083	0.00019996	0.00138853	75	59	-0.340256	-1.76954	0.00019996	0.00165346
GO0002763 positive regulation of myeloid leukocyte differentiation	39	23	-0.903693	-3.25379	0.00019996	0.00138853	39	23	-0.660331	-1.7684	0.00019996	0.00165346
GO0034330 cell junction organization	211	157	-0.217615	-2.62114	0.00019996	0.00138853	211	157	-0.230199	-1.68036	0.00019996	0.00165346
GO0072332 intrinsic apoptotic signaling pathway by p53 class mediator	48	39	-0.271972	-1.86814	0.00019996	0.00138853	48	39	-0.320135	-1.55434	0.00019996	0.00165346
GO0060420 regulation of heart growth	37	27	0.537345	3.36145	0.00019996	0.00138853	37	27	0.423677	1.62772	0.00019996	0.00165346
GO0031018 endocrine pancreas development	52	34	0.369239	1.80435	0.00019996	0.00138853	52	34	0.460088	1.82664	0.00019996	0.00165346
GO1901797 negative regulation of signal transduction by p53 class mediator	18	14	-0.708113	-4.88015	0.00019996	0.00138853	18	14	0.781711	2.02276	0.00019996	0.00165346
GO0003015 heart process	151	96	0.15795	3.00135	0.00019996	0.00138853	151	96	0.23208	2.10114	0.00019996	0.00165346
GO0060047 heart contraction	150	96	0.15795	3.00135	0.00019996	0.00138853	150	96	0.23208	2.10114	0.00019996	0.00165346
GO0051480 cytosolic calcium ion homeostasis	193	88	0.214469	3.18073	0.00019996	0.00138853	193	88	0.198032	2.15047	0.00019996	0.00165346
GO0045103 intermediate filament-based process	31	17	-1.50538	-31.5773	0.00019996	0.00138853	31	17	0.633092	2.17253	0.00019996	0.00165346
GO0045104 intermediate filament cytoskeleton organization	30	17	-1.50538	-31.5773	0.00019996	0.00138853	30	17	0.633092	2.17253	0.00019996	0.00165346
GO0061005 cell differentiation involved in kidney development	42	30	0.901145	4.70392	0.00019996	0.00138853	42	30	0.960772	2.17691	0.00019996	0.00165346
GO0007204 elevation of cytosolic calcium ion concentration	183	85	0.238672	3.09574	0.00019996	0.00138853	183	85	0.223896	2.26427	0.00019996	0.00165346
GO0042310 vasoconstriction	63	29	0.347629	5.78129	0.00019996	0.00138853	63	29	0.402877	2.31209	0.00019996	0.00165346
GO0018958 phenol-containing compound metabolic process	80	33	0.65628	4.68821	0.00019996	0.00138853	80	33	0.688291	2.32962	0.00019996	0.00165346
GO0008016 regulation of heart contraction	133	84	0.213143	2.36156	0.00019996	0.00138853	133	84	0.264536	2.3327	0.00019996	0.00165346
GO0035850 epithelial cell differentiation involved in kidney development	32	22	1.25201	5.06706	0.00019996	0.00138853	32	22	1.26095	2.40215	0.00019996	0.00165346
GO0051240 positive regulation of multicellular organismal process	592	356	0.10914	4.93827	0.00019996	0.00138853	592	356	0.113627	2.44008	0.00019996	0.00165346
GO0003012 muscle system process	305	191	0.221494	3.5405	0.00019996	0.00138853	305	191	0.251224	2.50488	0.00019996	0.00165346
GO0034698 response to gonadotropin stimulus	22	13	0.938013	6.75696	0.00019996	0.00138853	22	13	0.949803	2.5645	0.00019996	0.00165346
GO2000027 regulation of organ morphogenesis	148	111	-0.280181	-2.89121	0.00019996	0.00138853	148	111	0.253413	2.57523	0.00019996	0.00165346
GO0010035 response to inorganic substance	323	211	-0.1258	-2.33061	0.00019996	0.00138853	323	211	0.119028	2.58791	0.00019996	0.00165346
GO0032835 glomerulus development	51	37	0.899083	7.8611	0.00019996	0.00138853	51	37	0.780452	2.64778	0.00019996	0.00165346
GO0072073 kidney epithelium development	67	44	0.620376	6.21372	0.00019996	0.00138853	67	44	0.632759	2.65858	0.00019996	0.00165346
GO0072111 cell proliferation involved in kidney development	13	11	0.530502	3.70757	0.00019996	0.00138853	13	11	0.876022	2.66407	0.00019996	0.00165346
GO0072006 nephron development	90	63	0.401718	4.37442	0.00019996	0.00138853	90	63	0.364342	2.69812	0.00019996	0.00165346
GO0072074 kidney mesenchyme development	17	14	1.37846	5.55824	0.00019996	0.00138853	17	14	1.43357	2.7276	0.00019996	0.00165346
GO0051592 response to calcium ion	91	60	0.320752	3.70256	0.00019996	0.00138853	91	60	0.228609	2.73277	0.00019996	0.00165346
GO0006677 glycosylceramide metabolic process	15	12	0.524291	2.98809	0.00019996	0.00138853	15	12	0.889881	2.87082	0.00019996	0.00165346
GO0048659 smooth muscle cell proliferation	70	42	0.324404	2.45214	0.00019996	0.00138853	70	42	0.476069	2.87227	0.00019996	0.00165346
GO0006958 complement activation, classical pathway	51	11	1.21094	2.97445	0.00019996	0.00138853	51	11	1.54116	2.89448	0.00019996	0.00165346
GO0048662 negative regulation of smooth muscle cell proliferation	26	13	0.429103	2.51774	0.00019996	0.00138853	26	13	0.713845	2.99384	0.00019996	0.00165346
GO0060993 kidney morphogenesis	51	33	0.344935	2.31315	0.00019996	0.00138853	51	33	0.389238	2.9955	0.00019996	0.00165346
GO0008209 androgen metabolic process	30	13	0.410802	3.72239	0.00019996	0.00138853	30	13	0.525544	3.00532	0.00019996	0.00165346
GO0006956 complement activation	68	15	0.785783	2.86649	0.00019996	0.00138853	68	15	1.03155	3.11525	0.00019996	0.00165346
GO0072075 metanephric mesenchyme development	15	12	1.61905	7.36561	0.00019996	0.00138853	15	12	1.65252	3.17446	0.00019996	0.00165346
GO0007350 blastoderm segmentation	15	12	0.970642	2.96562	0.00019996	0.00138853	15	12	0.804852	3.21822	0.00019996	0.00165346
GO0007351 tripartite regional subdivision	15	12	0.970642	2.96562	0.00019996	0.00138853	15	12	0.804852	3.21822	0.00019996	0.00165346
GO0008595 anterior/posterior axis specification, embryo	15	12	0.970642	2.96562	0.00019996	0.00138853	15	12	0.804852	3.21822	0.00019996	0.00165346
GO0048660 regulation of smooth muscle cell proliferation	67	40	0.339921	3.32116	0.00019996	0.00138853	67	40	0.474413	3.25319	0.00019996	0.00165346
GO0006688 glycosphingolipid biosynthetic process	16	11	0.921334	3.30141	0.00019996	0.00138853	16	11	0.864077	3.52136	0.00019996	0.00165346
GO0090183 regulation of kidney development	55	38	0.659087	6.98035	0.00019996	0.00138853	55	38	0.674213	3.62387	0.00019996	0.00165346
GO0048639 positive regulation of developmental growth	43	34	0.416583	3.62531	0.00019996	0.00138853	43	34	0.340908	3.62881	0.00019996	0.00165346
GO0043279 response to alkaloid	98	60	0.192207	2.99329	0.00019996	0.00138853	98	60	0.238901	3.79394	0.00019996	0.00165346
GO0016339 calcium-dependent cell-cell adhesion	28	11	0.647879	3.01174	0.00019996	0.00138853	28	11	0.991161	5.05157	0.00019996	0.00165346
GO0060231 mesenchymal to epithelial transition	19	15	0.765206	5.6898	0.00019996	0.00138853	19	15	0.691256	6.21545	0.00019996	0.00165346
GO0072215 regulation of metanephros development	19	13	1.43477	7.69791	0.00019996	0.00138853	19	13	1.4315	6.87423	0.00019996	0.00165346
GO0003338 metanephros morphogenesis	32	20	0.609212	3.99786	0.00019996	0.00138853	32	20	0.575082	7.84928	0.00019996	0.00165346
GO0006801 superoxide metabolic process	45	27	-0.329518	-1.93958	0.00059988	0.00414955	45	27	-0.642364	-2.27599	0.00019996	0.00165346
GO0055085 transmembrane transport	784	475	-0.0945513	-2.00496	0.00139972	0.00960838	784	475	-0.0941638	-2.82733	0.00019996	0.00165346
GO0072376 protein activation cascade	87	22	0.566346	2.28909	0.00179964	0.0122833	87	22	0.72317	2.73534	0.00019996	0.00165346
GO0032874 positive regulation of stress-activated MAPK cascade	59	39	-0.364017	-2.17577	0.0029994	0.0203563	59	39	-0.42023	-2.94246	0.00019996	0.00165346
GO0001667 ameboidal cell migration	223	160	-0.183784	-2.05322	0.00339932	0.0228977	223	160	-0.124875	-3.6364	0.00019996	0.00165346
GO0009612 response to mechanical stimulus	142	90	0.127718	2.6767	0.00539892	0.0356984	142	90	0.280478	2.67277	0.00019996	0.00165346
GO0022600 digestive system process	64	23	0.234856	2.01875	0.0069986	0.0459379	64	23	0.454052	2.75063	0.00019996	0.00165346
GO0045833 negative regulation of lipid metabolic process	58	36	-0.25145	-3.02207	0.00739852	0.0483863	58	36	-0.364031	-2.27593	0.00019996	0.00165346
GO0032103 positive regulation of response to external stimulus	155	68	-0.186083	-2.29277	0.0117976	0.0747115	155	68	-0.23357	-3.26793	0.00019996	0.00165346
GO0002455 humoral immune response mediated by circulating immunoglobulin	67	16	0.988085	2.33474	0.0169966	0.10651	67	16	1.46008	2.4323	0.00019996	0.00165346
GO0031669 cellular response to nutrient levels	118	93	-0.0920573	-1.89695	0.0229954	0.141634	118	93	-0.217873	-2.02733	0.00019996	0.00165346
GO0002687 positive regulation of leukocyte migration	66	23	-0.364322	-2.22581	0.029794	0.179513	66	23	-0.478542	-2.60548	0.00019996	0.00165346
GO0060485 mesenchyme development	170	131	-0.303838	-2.25954	0.0317936	0.189655	170	131	0.314799	2.89368	0.00019996	0.00165346
GO0031667 response to nutrient levels	275	186	-0.0973121	-1.47318	0.0329934	0.196161	275	186	-0.223054	-6.5146	0.00019996	0.00165346
GO0097193 intrinsic apoptotic signaling pathway	188	156	-0.296876	-1.87879	0.0341932	0.201959	188	156	-0.323706	-2.33531	0.00019996	0.00165346
GO0035411 catenin import into nucleus	24	20	-0.636107	-1.92532	0.0377924	0.22104	24	20	-0.576543	-3.66634	0.00019996	0.00165346
GO0030004 cellular monovalent inorganic cation homeostasis	41	27	-0.453277	-1.71424	0.0429914	0.246635	41	27	-0.69376	-6.87261	0.00019996	0.00165346
GO0045471 response to ethanol	93	46	-0.322096	-1.90168	0.0429914	0.246635	93	46	-0.436726	-3.49345	0.00019996	0.00165346
GO0019218 regulation of steroid metabolic process	67	42	-0.357969	-2.0424	0.0441912	0.252712	67	42	-0.445373	-2.05762	0.00019996	0.00165346
GO0030224 monocyte differentiation	25	18	0.282593	1.59727	0.0469906	0.265763	25	18	0.612311	1.73602	0.00019996	0.00165346
GO0043576 regulation of respiratory gaseous exchange	22	16	-0.464883	-1.80047	0.04979	0.278964	22	16	-0.391822	-2.14349	0.00019996	0.00165346
GO0035412 regulation of catenin import into nucleus	22	19	-0.69463	-1.86695	0.0513897	0.287479	22	19	-0.63561	-3.39603	0.00019996	0.00165346
GO0007193 adenylate cyclase-inhibiting G-protein coupled receptor signaling pathway	52	23	0.299854	2.22152	0.0517896	0.289266	52	23	0.258826	2.5545	0.00019996	0.00165346
GO2000021 regulation of ion homeostasis	135	74	-0.237871	-2.23352	0.0553889	0.305574	135	74	-0.288657	-6.1628	0.00019996	0.00165346
GO0042493 response to drug	345	218	0.0919937	2.19133	0.0573885	0.312294	345	218	0.153771	2.32402	0.00019996	0.00165346
GO0035065 regulation of histone acetylation	32	28	-0.304107	-2.09826	0.0581884	0.314742	32	28	-0.283915	-2.55803	0.00019996	0.00165346
GO0071320 cellular response to cAMP	36	22	0.290884	2.0226	0.0581884	0.314742	36	22	0.332218	2.62181	0.00019996	0.00165346
GO0046513 ceramide biosynthetic process	34	24	0.43074	1.71754	0.0633873	0.337784	34	24	0.69635	2.74569	0.00019996	0.00165346
GO0045777 positive regulation of blood pressure	34	16	-0.245842	-2.3182	0.0661868	0.350624	34	16	-1.04058	-4.71237	0.00019996	0.00165346
GO0051346 negative regulation of hydrolase activity	243	139	-0.0980252	-1.71649	0.0677864	0.358044	243	139	-0.113293	-2.81909	0.00019996	0.00165346
GO0001656 metanephros development	85	61	-0.406688	-1.97507	0.0717856	0.370996	85	61	0.242326	2.94633	0.00019996	0.00165346
GO0070935 3'-UTR-mediated mRNA stabilization	11	11	0.41089	1.43131	0.0729854	0.376115	11	11	0.783004	3.28444	0.00019996	0.00165346
GO0010740 positive regulation of intracellular protein kinase cascade	508	339	-0.104971	-1.78157	0.0737852	0.37861	508	339	-0.0913743	-2.5273	0.00019996	0.00165346
GO0050830 defense response to Gram-positive bacterium	38	12	0.602109	1.86068	0.0741852	0.37904	38	12	0.871747	4.17709	0.00019996	0.00165346
GO0019724 B cell mediated immunity	120	45	0.396558	2.0152	0.0785843	0.395893	120	45	0.601811	2.24607	0.00019996	0.00165346
GO0008217 regulation of blood pressure	147	78	-0.171409	-1.9668	0.0789842	0.397351	147	78	-0.50202	-3.26417	0.00019996	0.00165346
GO0050982 detection of mechanical stimulus	34	15	0.219351	1.84107	0.0805839	0.403144	34	15	0.312001	2.00583	0.00019996	0.00165346
GO0016064 immunoglobulin mediated immune response	117	44	0.417514	1.97938	0.0841832	0.416516	117	44	0.627642	2.20017	0.00019996	0.00165346
GO0033627 cell adhesion mediated by integrin	49	35	-0.393198	-1.8324	0.0913817	0.445393	49	35	-0.391944	-3.69145	0.00019996	0.00165346
GO0051251 positive regulation of lymphocyte activation	216	109	-0.132757	-1.64307	0.0937812	0.453507	216	109	-0.176105	-2.57445	0.00019996	0.00165346
GO0050801 ion homeostasis	515	294	-0.0714626	-1.49781	0.102579	0.481067	515	294	-0.0995781	-2.11257	0.00019996	0.00165346
GO0071333 cellular response to glucose stimulus	62	43	-0.263371	-1.5985	0.104579	0.488534	62	43	-0.705694	-4.40973	0.00019996	0.00165346
GO0032844 regulation of homeostatic process	270	162	-0.123078	-1.73009	0.105779	0.490318	270	162	-0.170672	-2.71904	0.00019996	0.00165346
GO0007200 phospholipase C-activating G-protein coupled receptor signaling pathway	62	23	0.519941	1.33247	0.105779	0.490318	62	23	0.683148	2.12411	0.00019996	0.00165346
GO0006959 humoral immune response	131	38	0.35789	1.72976	0.105779	0.490318	131	38	0.584349	2.31305	0.00019996	0.00165346
GO0035066 positive regulation of histone acetylation	16	14	-0.442156	-1.82833	0.108178	0.499509	16	14	-0.623816	-6.69065	0.00019996	0.00165346
GO0040008 regulation of growth	533	374	-0.0725123	-1.79562	0.114577	0.526352	533	374	-0.121302	-2.11795	0.00019996	0.00165346
GO0033598 mammary gland epithelial cell proliferation	25	21	0.160109	1.58193	0.116177	0.530988	25	21	0.495146	1.5771	0.00019996	0.00165346
GO0003014 renal system process	74	34	-0.236079	-1.6128	0.118176	0.535155	74	34	-0.703422	-4.63221	0.00019996	0.00165346
GO0001678 cellular glucose homeostasis	73	49	-0.209775	-1.6496	0.119376	0.536745	73	49	-0.604889	-5.03391	0.00019996	0.00165346
GO2001233 regulation of apoptotic signaling pathway	195	145	-0.245402	-1.40929	0.119376	0.536745	195	145	-0.242065	-1.92762	0.00019996	0.00165346
GO2000106 regulation of leukocyte apoptotic process	56	31	-0.240885	-1.66794	0.119776	0.5372	56	31	-0.363377	-1.90946	0.00019996	0.00165346
GO0001958 endochondral ossification	24	22	-0.286265	-1.64448	0.120576	0.537222	24	22	-0.402231	-3.18014	0.00019996	0.00165346
GO0036075 replacement ossification	24	22	-0.286265	-1.64448	0.120576	0.537222	24	22	-0.402231	-3.18014	0.00019996	0.00165346
GO0048016 inositol phosphate-mediated signaling	19	11	0.208509	1.68365	0.126575	0.548541	19	11	0.496203	4.09599	0.00019996	0.00165346
GO0009749 response to glucose stimulus	118	79	-0.126408	-1.60688	0.127774	0.551746	118	79	-0.295832	-3.54018	0.00019996	0.00165346
GO0050848 regulation of calcium-mediated signaling	35	15	0.450849	1.6292	0.131774	0.560272	35	15	0.54913	3.06835	0.00019996	0.00165346
GO0009914 hormone transport	246	153	-0.0809407	-1.52639	0.140172	0.587644	246	153	-0.08151	-2.36893	0.00019996	0.00165346
GO0055080 cation homeostasis	456	253	-0.0718161	-1.41004	0.141372	0.590907	456	253	-0.102326	-2.55837	0.00019996	0.00165346
GO0046879 hormone secretion	240	151	-0.0883151	-1.52022	0.146971	0.606254	240	151	-0.0898178	-2.50968	0.00019996	0.00165346
GO0048878 chemical homeostasis	723	422	-0.0542809	-1.45998	0.14777	0.607463	723	422	-0.126679	-2.43228	0.00019996	0.00165346
GO1901985 positive regulation of protein acetylation	17	15	-0.380958	-1.54393	0.15017	0.612428	17	15	-0.545846	-6.87111	0.00019996	0.00165346
GO2000758 positive regulation of peptidyl-lysine acetylation	17	15	-0.380958	-1.54393	0.15017	0.612428	17	15	-0.545846	-6.87111	0.00019996	0.00165346
GO0008285 negative regulation of cell proliferation	547	373	-0.132046	-1.63106	0.15057	0.61267	547	373	0.171051	2.22598	0.00019996	0.00165346
GO0071887 leukocyte apoptotic process	71	41	-0.242323	-1.41725	0.15217	0.615696	71	41	-0.347579	-2.65492	0.00019996	0.00165346
GO0061383 trabecula morphogenesis	35	27	-0.221431	-1.40271	0.154169	0.620993	35	27	-0.177151	-2.04459	0.00019996	0.00165346
GO0007498 mesoderm development	116	80	-0.173067	-1.55112	0.157768	0.628453	116	80	-0.189039	-2.01841	0.00019996	0.00165346
GO0032102 negative regulation of response to external stimulus	135	67	-0.148626	-1.3385	0.163767	0.645203	135	67	-0.202269	-2.35259	0.00019996	0.00165346
GO1901615 organic hydroxy compound metabolic process	451	288	-0.12621	-1.41595	0.164967	0.649219	451	288	-0.110535	-3.33129	0.00019996	0.00165346
GO0003081 regulation of systemic arterial blood pressure by renin-angiotensin	26	13	-0.359176	-1.50398	0.166967	0.653513	26	13	-0.950157	-7.9741	0.00019996	0.00165346
GO0048661 positive regulation of smooth muscle cell proliferation	39	25	0.262312	1.41284	0.169366	0.661466	39	25	0.372428	1.74412	0.00019996	0.00165346
GO0000060 protein import into nucleus, translocation	39	29	-0.24529	-1.38768	0.173765	0.674982	39	29	-0.462885	-1.94125	0.00019996	0.00165346
GO0007188 adenylate cyclase-modulating G-protein coupled receptor signaling pathway	115	49	0.149479	1.28921	0.174165	0.675078	115	49	0.281428	2.0404	0.00019996	0.00165346
GO0007156 homophilic cell adhesion	139	55	0.486102	1.43835	0.182563	0.6949	139	55	0.717748	2.19539	0.00019996	0.00165346
GO0008406 gonad development	194	126	0.0856086	1.3346	0.186563	0.701952	194	126	0.245085	2.78815	0.00019996	0.00165346
GO0032845 negative regulation of homeostatic process	25	16	-0.276887	-1.35397	0.194161	0.722971	25	16	-0.477119	-2.61237	0.00019996	0.00165346
GO0042445 hormone metabolic process	170	85	0.0614651	1.22573	0.194561	0.722971	170	85	0.204162	2.29027	0.00019996	0.00165346
GO0009746 response to hexose stimulus	123	81	-0.114833	-1.4404	0.195761	0.724436	123	81	-0.275053	-3.33876	0.00019996	0.00165346
GO0045737 positive regulation of cyclin-dependent protein kinase activity	17	15	0.23786	1.39565	0.206159	0.742295	17	15	0.67658	2.80566	0.00019996	0.00165346
GO0043491 protein kinase B signaling cascade	114	72	-0.12204	-1.22646	0.206959	0.743686	114	72	-0.160849	-2.73175	0.00019996	0.00165346
GO0006066 alcohol metabolic process	354	242	-0.148182	-1.29602	0.210158	0.75143	354	242	-0.165538	-2.686	0.00019996	0.00165346
GO0071326 cellular response to monosaccharide stimulus	65	44	-0.252636	-1.38193	0.216157	0.760035	65	44	-0.677253	-4.32161	0.00019996	0.00165346
GO0071331 cellular response to hexose stimulus	64	44	-0.252636	-1.38193	0.216157	0.760035	64	44	-0.677253	-4.32161	0.00019996	0.00165346
GO0030072 peptide hormone secretion	200	130	-0.0886232	-1.31744	0.220156	0.76874	200	130	-0.126547	-2.65699	0.00019996	0.00165346
GO0046827 positive regulation of protein export from nucleus	13	12	0.192096	1.26967	0.226955	0.773064	13	12	-0.579798	-1.8643	0.00019996	0.00165346
GO0001558 regulation of cell growth	298	214	-0.0833683	-1.22779	0.228954	0.7762	298	214	-0.176499	-2.26205	0.00019996	0.00165346
GO0015909 long-chain fatty acid transport	44	29	-0.205105	-1.18542	0.228554	0.7762	44	29	-0.114259	-2.24495	0.00019996	0.00165346
GO0002790 peptide secretion	204	132	-0.0846	-1.24336	0.231754	0.781273	204	132	-0.122031	-2.56009	0.00019996	0.00165346
GO0010332 response to gamma radiation	40	29	-0.267207	-1.39779	0.232553	0.781771	40	29	-0.829552	-3.49639	0.00019996	0.00165346
GO0032640 tumor necrosis factor production	73	33	-0.230767	-1.10985	0.234153	0.782032	73	33	-0.414898	-3.31687	0.00019996	0.00165346
GO0032680 regulation of tumor necrosis factor production	73	33	-0.230767	-1.10985	0.234153	0.782032	73	33	-0.414898	-3.31687	0.00019996	0.00165346
GO0001894 tissue homeostasis	142	79	-0.180027	-1.34153	0.233753	0.782032	142	79	-0.212777	-3.15038	0.00019996	0.00165346
GO0015698 inorganic anion transport	57	23	0.339338	1.21121	0.235753	0.785916	57	23	0.459122	2.5916	0.00019996	0.00165346
GO0001657 ureteric bud development	103	80	0.231454	1.20239	0.237353	0.787599	103	80	0.241978	2.03137	0.00019996	0.00165346
GO0070555 response to interleukin-1	67	41	-0.102715	-1.12895	0.246551	0.804758	67	41	-0.317728	-4.54665	0.00019996	0.00165346
GO2001242 regulation of intrinsic apoptotic signaling pathway	73	57	-0.453701	-1.27406	0.246951	0.805332	73	57	-0.454166	-2.18958	0.00019996	0.00165346
GO1900180 regulation of protein localization to nucleus	140	105	-0.205505	-1.2997	0.25055	0.809729	140	105	-0.246585	-2.32587	0.00019996	0.00165346
GO0048665 neuron fate specification	28	19	-0.349344	-1.1281	0.252549	0.813268	28	19	0.432238	2.20881	0.00019996	0.00165346
GO0042108 positive regulation of cytokine biosynthetic process	59	22	-0.202392	-1.2898	0.253749	0.816227	59	22	-0.193914	-3.13601	0.00019996	0.00165346
GO0061458 reproductive system development	272	183	-0.127059	-1.30486	0.264547	0.835773	272	183	0.166562	1.76009	0.00019996	0.00165346
GO0033599 regulation of mammary gland epithelial cell proliferation	14	12	0.292167	1.18347	0.272146	0.842946	14	12	0.773082	2.15017	0.00019996	0.00165346
GO0050731 positive regulation of peptidyl-tyrosine phosphorylation	125	56	0.127247	1.22918	0.275745	0.846434	125	56	-0.290304	-2.35765	0.00019996	0.00165346
GO0032642 regulation of chemokine production	52	25	-0.239596	-1.27758	0.287343	0.857735	52	25	-0.183947	-3.20442	0.00019996	0.00165346
GO0048608 reproductive structure development	270	182	-0.123561	-1.24081	0.288142	0.857987	270	182	0.170416	1.74506	0.00019996	0.00165346
GO0042306 regulation of protein import into nucleus	136	102	-0.187938	-1.19798	0.293741	0.864638	136	102	-0.222868	-2.3697	0.00019996	0.00165346
GO0031668 cellular response to extracellular stimulus	141	107	-0.0821097	-1.22407	0.303339	0.876395	141	107	-0.223556	-3.40835	0.00019996	0.00165346
GO0071479 cellular response to ionizing radiation	44	37	-0.467191	-1.26009	0.30214	0.876395	44	37	-0.786441	-2.2422	0.00019996	0.00165346
GO0009991 response to extracellular stimulus	300	202	-0.0868602	-1.16867	0.311738	0.886419	300	202	-0.219779	-7.36729	0.00019996	0.00165346
GO0001961 positive regulation of cytokine-mediated signaling pathway	22	12	-0.189918	-1.01788	0.314537	0.887101	22	12	-0.64261	-2.0976	0.00019996	0.00165346
GO0060760 positive regulation of response to cytokine stimulus	23	12	-0.189918	-1.01788	0.314537	0.887101	23	12	-0.64261	-2.0976	0.00019996	0.00165346
GO0071706 tumor necrosis factor superfamily cytokine production	77	35	-0.21115	-1.04552	0.322935	0.899209	77	35	-0.369501	-3.85922	0.00019996	0.00165346
GO0031100 organ regeneration	41	28	0.205545	1.02839	0.341332	0.91899	41	28	0.38589	2.37814	0.00019996	0.00165346
GO0051896 regulation of protein kinase B signaling cascade	94	58	-0.120852	-1.0408	0.345331	0.922849	94	58	-0.173139	-2.8147	0.00019996	0.00165346
GO0071222 cellular response to lipopolysaccharide	104	50	0.163915	1.12072	0.344931	0.922849	104	50	0.213933	2.67367	0.00019996	0.00165346
GO0045137 development of primary sexual characteristics	225	149	-0.106998	-1.07708	0.363327	0.940645	225	149	0.19947	2.30035	0.00019996	0.00165346
GO0032602 chemokine production	57	27	-0.186602	-1.07009	0.376125	0.949761	57	27	-0.154274	-3.32787	0.00019996	0.00165346
GO0071219 cellular response to molecule of bacterial origin	109	52	0.141688	1.05674	0.384523	0.963182	109	52	0.185136	2.58355	0.00019996	0.00165346
GO0032204 regulation of telomere maintenance	13	13	0.146967	0.912477	0.39972	0.984427	13	13	0.518305	2.15537	0.00019996	0.00165346
GO0071230 cellular response to amino acid stimulus	37	31	-0.161175	-0.835417	0.414517	0.998004	37	31	-0.4878	-4.25983	0.00019996	0.00165346
GO0019433 triglyceride catabolic process	24	14	-0.0942655	-0.51768	0.707259	0.9996	24	14	-0.71508	-6.88904	0.00019996	0.00165346
GO0046461 neutral lipid catabolic process	25	14	-0.0942655	-0.51768	0.707259	0.9996	25	14	-0.71508	-6.88904	0.00019996	0.00165346
GO0046464 acylglycerol catabolic process	25	14	-0.0942655	-0.51768	0.707259	0.9996	25	14	-0.71508	-6.88904	0.00019996	0.00165346
GO0071356 cellular response to tumor necrosis factor	80	49	-0.0477561	-0.243895	0.921216	0.9996	80	49	-0.38763	-6.27015	0.00019996	0.00165346
GO0030101 natural killer cell activation	49	24	0.00834602	0.129509	0.943611	0.9996	49	24	-0.237788	-5.16221	0.00019996	0.00165346
GO0046503 glycerolipid catabolic process	34	21	0.000723656	0.0057728	0.987602	0.9996	34	21	-0.443783	-4.64875	0.00019996	0.00165346
GO0001960 negative regulation of cytokine-mediated signaling pathway	27	18	-0.0424727	-0.291125	0.860028	0.9996	27	18	-0.284746	-4.55245	0.00019996	0.00165346
GO0071229 cellular response to acid	43	35	-0.180851	-0.782728	0.458108	0.9996	43	35	-0.427536	-4.11767	0.00019996	0.00165346
GO0032720 negative regulation of tumor necrosis factor production	30	13	-0.338401	-0.77065	0.688862	0.9996	30	13	-1.10267	-4.06566	0.00019996	0.00165346
GO0001936 regulation of endothelial cell proliferation	74	53	-0.193155	-0.932059	0.526895	0.9996	74	53	-0.384774	-3.93291	0.00019996	0.00165346
GO0001938 positive regulation of endothelial cell proliferation	53	38	-0.172838	-0.789578	0.607678	0.9996	53	38	-0.470276	-3.8856	0.00019996	0.00165346
GO0090382 phagosome maturation	47	32	-0.187354	-0.498086	0.812837	0.9996	47	32	-0.89998	-3.80073	0.00019996	0.00165346
GO0033500 carbohydrate homeostasis	141	94	-0.058973	-0.678113	0.484903	0.9996	141	94	-0.293641	-3.78504	0.00019996	0.00165346
GO0042593 glucose homeostasis	141	94	-0.058973	-0.678113	0.484903	0.9996	141	94	-0.293641	-3.78504	0.00019996	0.00165346
GO0043647 inositol phosphate metabolic process	63	51	-0.0150299	-0.119336	0.883623	0.9996	63	51	-0.304836	-3.73665	0.00019996	0.00165346
GO0034612 response to tumor necrosis factor	96	62	-0.0561235	-0.411799	0.80164	0.9996	96	62	-0.265228	-3.69433	0.00019996	0.00165346
GO0032675 regulation of interleukin-6 production	77	35	-0.0698104	-0.573837	0.5013	0.9996	77	35	-0.231807	-3.19241	0.00019996	0.00165346
GO0072676 lymphocyte migration	36	17	-0.0439496	-0.428528	0.716857	0.9996	36	17	-0.366137	-3.12228	0.00019996	0.00165346
GO0030307 positive regulation of cell growth	94	65	-0.0419004	-0.823543	0.5005	0.9996	94	65	-0.34906	-3.02285	0.00019996	0.00165346
GO2000351 regulation of endothelial cell apoptotic process	22	12	-0.133622	-0.416617	0.660068	0.9996	22	12	-0.76783	-2.97266	0.00019996	0.00165346
GO0006631 fatty acid metabolic process	325	216	-0.0585172	-0.622753	0.695661	0.9996	325	216	-0.0603464	-2.87454	0.00019996	0.00165346
GO0048871 multicellular organismal homeostasis	188	105	-0.119497	-0.743714	0.623675	0.9996	188	105	-0.18077	-2.79267	0.00019996	0.00165346
GO0001935 endothelial cell proliferation	87	62	-0.124462	-0.754685	0.625675	0.9996	87	62	-0.279507	-2.78443	0.00019996	0.00165346
GO0072577 endothelial cell apoptotic process	25	15	-0.0117331	-0.0469819	0.992801	0.9996	25	15	-0.505118	-2.68741	0.00019996	0.00165346
GO0051051 negative regulation of transport	301	186	-0.0492229	-0.661778	0.615677	0.9996	301	186	-0.0899043	-2.65377	0.00019996	0.00165346
GO0031099 regeneration	100	63	-0.0850037	-0.828725	0.4993	0.9996	100	63	-0.241202	-2.50629	0.00019996	0.00165346
GO0050729 positive regulation of inflammatory response	71	23	-0.100769	-0.440975	0.635273	0.9996	71	23	-0.253716	-2.49204	0.00019996	0.00165346
GO0033209 tumor necrosis factor-mediated signaling pathway	36	24	-0.191622	-0.561131	0.782044	0.9996	36	24	-0.36907	-2.41373	0.00019996	0.00165346
GO0003001 generation of a signal involved in cell-cell signaling	330	213	0.0524352	0.995419	0.433713	0.9996	330	213	-0.0618639	-2.32854	0.00019996	0.00165346
GO0023061 signal release	330	213	0.0524352	0.995419	0.433713	0.9996	330	213	-0.0618639	-2.32854	0.00019996	0.00165346
GO0032387 negative regulation of intracellular transport	86	67	-0.16791	-0.935837	0.540892	0.9996	86	67	-0.382983	-2.28557	0.00019996	0.00165346
GO0007264 small GTPase mediated signal transduction	532	425	-0.0772168	-0.790545	0.527295	0.9996	532	425	-0.170409	-2.27523	0.00019996	0.00165346
GO0030168 platelet activation	226	145	-0.0508572	-0.74537	0.531694	0.9996	226	145	-0.121417	-2.2683	0.00019996	0.00165346
GO0051224 negative regulation of protein transport	114	79	-0.0904285	-0.538835	0.696461	0.9996	114	79	-0.238449	-2.18662	0.00019996	0.00165346
GO0042308 negative regulation of protein import into nucleus	53	44	-0.267861	-0.994995	0.416117	0.9996	53	44	-0.35642	-2.06121	0.00019996	0.00165346
GO0019725 cellular homeostasis	564	331	-0.0955223	-1.06347	0.534493	0.9996	564	331	-0.135994	-2.03528	0.00019996	0.00165346
GO0090317 negative regulation of intracellular protein transport	71	59	-0.160185	-0.780643	0.694861	0.9996	71	59	-0.367252	-2.0298	0.00019996	0.00165346
GO0001779 natural killer cell differentiation	21	11	-0.0737785	-0.29769	0.772845	0.9996	21	11	-0.48914	-2.02373	0.00019996	0.00165346
GO0042743 hydrogen peroxide metabolic process	37	20	-0.188391	-0.320237	0.768446	0.9996	37	20	-0.705411	-1.99748	0.00019996	0.00165346
GO0016125 sterol metabolic process	131	88	-0.27818	-0.960194	0.474505	0.9996	131	88	-0.263256	-1.92718	0.00019996	0.00165346
GO0008299 isoprenoid biosynthetic process	24	20	-0.0572158	-0.186639	0.975205	0.9996	24	20	-0.176624	-1.9033	0.00019996	0.00165346
GO0051495 positive regulation of cytoskeleton organization	112	73	-0.148646	-0.955817	0.479304	0.9996	112	73	-0.155853	-1.88433	0.00019996	0.00165346
GO0008202 steroid metabolic process	274	160	-0.144147	-0.868673	0.473705	0.9996	274	160	-0.157458	-1.83735	0.00019996	0.00165346
GO0043200 response to amino acid stimulus	74	55	-0.127582	-0.558277	0.629274	0.9996	74	55	-0.329975	-1.79143	0.00019996	0.00165346
GO0032008 positive regulation of TOR signaling cascade	16	15	-0.453326	-0.908553	0.44931	0.9996	16	15	-1.03398	-1.73359	0.00019996	0.00165346
GO1901654 response to ketone	86	51	0.0420455	0.329403	0.957608	0.9996	86	51	-0.256036	-1.7245	0.00019996	0.00165346
GO0030855 epithelial cell differentiation	537	332	0.105316	0.739123	0.581684	0.9996	537	332	0.191903	1.42708	0.00019996	0.00165346
GO0002902 regulation of B cell apoptotic process	16	11	0.147409	0.53303	0.686463	0.9996	16	11	0.326413	1.69679	0.00019996	0.00165346
GO0050821 protein stabilization	71	58	0.0922272	0.725893	0.662867	0.9996	71	58	0.218861	1.72961	0.00019996	0.00165346
GO2000736 regulation of stem cell differentiation	74	62	-0.113668	-0.779125	0.422116	0.9996	74	62	0.294366	1.7653	0.00019996	0.00165346
GO0030856 regulation of epithelial cell differentiation	91	67	0.121333	0.475924	0.785643	0.9996	91	67	0.340337	1.78385	0.00019996	0.00165346
GO0042542 response to hydrogen peroxide	86	57	0.0357976	0.328752	0.784043	0.9996	86	57	0.259122	1.78592	0.00019996	0.00165346
GO0007548 sex differentiation	255	173	-0.0887746	-0.758282	0.526095	0.9996	255	173	0.167732	1.81371	0.00019996	0.00165346
GO0000079 regulation of cyclin-dependent protein serine/threonine kinase activity	87	75	-0.023726	-0.182547	0.854029	0.9996	87	75	0.21216	1.89848	0.00019996	0.00165346
GO0006694 steroid biosynthetic process	143	92	-0.158838	-0.855145	0.514497	0.9996	143	92	0.202771	1.8996	0.00019996	0.00165346
GO0031663 lipopolysaccharide-mediated signaling pathway	43	23	0.178179	1.04489	0.432513	0.9996	43	23	0.320056	1.92911	0.00019996	0.00165346
GO0003002 regionalization	309	235	-0.149296	-0.728051	0.646871	0.9996	309	235	0.160906	1.93424	0.00019996	0.00165346
GO0007599 hemostasis	510	325	0.0092119	0.25028	0.841632	0.9996	510	325	0.077516	2.00752	0.00019996	0.00165346
GO0007596 blood coagulation	506	324	0.0108623	0.283194	0.854829	0.9996	506	324	0.0758145	2.01808	0.00019996	0.00165346
GO0071216 cellular response to biotic stimulus	120	62	0.0708164	0.668588	0.656069	0.9996	120	62	0.123293	2.02362	0.00019996	0.00165346
GO0050817 coagulation	509	326	0.00757165	0.216592	0.835233	0.9996	509	326	0.0742338	2.05038	0.00019996	0.00165346
GO0001836 release of cytochrome c from mitochondria	51	43	0.0750051	0.433016	0.85003	0.9996	51	43	0.402128	2.05885	0.00019996	0.00165346
GO0006672 ceramide metabolic process	65	51	0.0984216	0.368618	0.706059	0.9996	65	51	0.28686	2.12143	0.00019996	0.00165346
GO0006665 sphingolipid metabolic process	124	91	0.104173	0.658253	0.539292	0.9996	124	91	0.311455	2.21822	0.00019996	0.00165346
GO0032438 melanosome organization	17	14	0.113793	0.396521	0.79964	0.9996	17	14	0.193025	2.3069	0.00019996	0.00165346
GO0043154 negative regulation of cysteine-type endopeptidase activity involved in apoptotic process	62	41	-0.024954	-0.192226	0.908418	0.9996	62	41	0.188936	2.36605	0.00019996	0.00165346
GO0072337 modified amino acid transport	18	11	0.0853759	0.165501	0.881224	0.9996	18	11	0.676603	2.47806	0.00019996	0.00165346
GO0001539 ciliary or bacterial-type flagellar motility	28	17	0.229907	0.67896	0.654069	0.9996	28	17	0.560047	2.54231	0.00019996	0.00165346
GO2000117 negative regulation of cysteine-type endopeptidase activity	65	43	-0.07683	-0.58089	0.60208	0.9996	65	43	0.155275	2.56928	0.00019996	0.00165346
GO0030857 negative regulation of epithelial cell differentiation	24	13	-0.282485	-0.932879	0.443311	0.9996	24	13	0.845938	2.60074	0.00019996	0.00165346
GO0006687 glycosphingolipid metabolic process	61	44	0.185862	0.783016	0.542092	0.9996	61	44	0.379575	2.61235	0.00019996	0.00165346
GO0007212 dopamine receptor signaling pathway	29	18	0.224238	1.0111	0.487303	0.9996	29	18	0.326521	2.72527	0.00019996	0.00165346
GO0002832 negative regulation of response to biotic stimulus	19	12	0.16405	0.602355	0.723255	0.9996	19	12	0.327403	2.87944	0.00019996	0.00165346
GO2000058 regulation of protein ubiquitination involved in ubiquitin-dependent protein catabolic process	16	11	0.206308	0.738956	0.573285	0.9996	16	11	0.546575	3.69962	0.00019996	0.00165346
GO0032462 regulation of protein homooligomerization	14	13	0.111971	0.779207	0.508098	0.9996	14	13	0.530764	4.2877	0.00019996	0.00165346
GO0051181 cofactor transport	20	15	0.0234576	0.148497	0.889222	0.9996	20	15	0.518255	4.38577	0.00019996	0.00165346
GO0055074 calcium ion homeostasis	277	137	-0.110749	-1.94345	0.0417916	0.240905	277	137	0.10047	1.72944	0.0009998	0.00821069
GO0032635 interleukin-6 production	79	36	-0.0748372	-0.491618	0.526095	0.9996	79	36	-0.219441	-3.04275	0.0009998	0.00821069
GO0030858 positive regulation of epithelial cell differentiation	38	30	0.250101	0.84057	0.590482	0.9996	38	30	0.538313	1.79034	0.0009998	0.00821069
GO0030198 extracellular matrix organization	315	204	-0.175878	-2.43502	0.00019996	0.00138853	315	204	-0.185496	-2.38492	0.00139972	0.0114427
GO0001759 organ induction	25	19	-0.622905	-4.4372	0.00019996	0.00138853	25	19	-0.410094	-2.0278	0.00139972	0.0114427
GO0060291 long-term synaptic potentiation	23	14	0.382977	3.44066	0.00019996	0.00138853	23	14	0.353306	2.35059	0.00179964	0.0146787
GO0009617 response to bacterium	364	156	0.192103	1.72692	0.0973805	0.465176	364	156	0.300879	1.98438	0.00219956	0.0179
GO0002761 regulation of myeloid leukocyte differentiation	86	51	-0.357747	-1.62117	0.00019996	0.00138853	86	51	-0.330497	-2.05213	0.00259948	0.0210593
GO0051272 positive regulation of cellular component movement	248	156	-0.278162	-3.20796	0.00019996	0.00138853	248	156	-0.177282	-1.8059	0.00259948	0.0210593
GO0050678 regulation of epithelial cell proliferation	213	151	-0.267273	-1.91781	0.0233953	0.143851	213	151	-0.219874	-1.63218	0.0029994	0.0241902
GO0071407 cellular response to organic cyclic compound	194	138	-0.10206	-1.83685	0.0357928	0.210371	194	138	-0.116865	-1.91759	0.0029994	0.0241902
GO1901701 cellular response to oxygen-containing compound	673	465	-0.0992504	-1.57757	0.157768	0.628453	673	465	-0.11575	-2.02243	0.00379924	0.0305724
GO2000147 positive regulation of cell motility	242	151	-0.262734	-2.80353	0.00019996	0.00138853	242	151	-0.178647	-1.7177	0.00419916	0.0337151
GO0042391 regulation of membrane potential	307	187	0.198853	2.09448	0.019796	0.123194	307	187	0.167612	1.97163	0.004999	0.0400477
GO0046189 phenol-containing compound biosynthetic process	28	15	0.439971	2.21066	0.0625875	0.335011	28	15	0.516654	2.10253	0.00539892	0.0431554
GO0008637 apoptotic mitochondrial changes	95	79	0.018743	0.113851	0.962008	0.9996	95	79	0.224659	1.69019	0.00579884	0.0462493
GO0046635 positive regulation of alpha-beta T cell activation	43	25	-0.384665	-3.42621	0.00019996	0.00138853	43	25	-0.323074	-3.04796	0.00659868	0.0525121
GO2000811 negative regulation of anoikis	15	15	-0.578207	-2.98867	0.00019996	0.00138853	15	15	-0.429597	-2.40454	0.0069986	0.0555717
GO0043276 anoikis	22	22	-0.309929	-3.76245	0.00019996	0.00138853	22	22	-0.336773	-2.43765	0.00939812	0.0736493
GO0010632 regulation of epithelial cell migration	103	72	-0.252164	-2.25659	0.00019996	0.00138853	103	72	-0.113014	-1.93184	0.0109978	0.0850733
GO0008045 motor neuron axon guidance	21	18	-0.590744	-4.87567	0.00019996	0.00138853	21	18	-0.419616	-2.15279	0.0121976	0.0937492
GO0070371 ERK1 and ERK2 cascade	144	84	-0.177319	-3.9196	0.00019996	0.00138853	144	84	-0.132916	-2.35193	0.014997	0.113091
GO0001837 epithelial to mesenchymal transition	79	64	-0.540279	-3.19108	0.00019996	0.00138853	79	64	-0.317997	-2.14617	0.014997	0.113091
GO0022407 regulation of cell-cell adhesion	77	55	-0.340826	-4.84219	0.00019996	0.00138853	77	55	-0.237906	-2.00808	0.0185963	0.139066
GO0035886 vascular smooth muscle cell differentiation	13	12	0.748139	2.6053	0.00019996	0.00138853	13	12	1.23595	2.01545	0.0193961	0.144747
GO0051260 protein homooligomerization	225	165	0.144477	3.78905	0.00019996	0.00138853	225	165	0.193074	2.15196	0.019796	0.147425
GO0046634 regulation of alpha-beta T cell activation	58	32	-0.308194	-3.30894	0.00019996	0.00138853	58	32	-0.212553	-1.82119	0.0217956	0.161315
GO0010882 regulation of cardiac muscle contraction by calcium ion signaling	17	13	-0.662739	-2.74607	0.00019996	0.00138853	17	13	-0.379228	-1.84013	0.0233953	0.171391
GO0061448 connective tissue development	205	153	-0.350504	-2.60307	0.00019996	0.00138853	205	153	-0.324367	-2.33825	0.0237952	0.173966
GO2000278 regulation of DNA biosynthetic process	16	11	0.752397	3.46335	0.00019996	0.00138853	16	11	1.12728	2.13228	0.0253949	0.184536
GO0035637 multicellular organismal signaling	788	476	0.160336	3.79996	0.00019996	0.00138853	788	476	0.141858	2.08135	0.0261948	0.189965
GO0010594 regulation of endothelial cell migration	80	56	-0.27611	-2.8189	0.00019996	0.00138853	80	56	-0.114676	-1.85261	0.0269946	0.194979
GO0035909 aorta morphogenesis	20	16	-0.640827	-2.40103	0.00019996	0.00138853	20	16	-0.457363	-1.61525	0.0269946	0.194979
GO0006936 muscle contraction	266	163	0.214457	3.45507	0.00019996	0.00138853	266	163	0.236855	1.92656	0.0289942	0.206929
GO0032890 regulation of organic acid transport	39	17	-0.312654	-2.03305	0.004999	0.033176	39	17	-0.194019	-2.09379	0.0313937	0.221853
GO0045597 positive regulation of cell differentiation	521	363	-0.167318	-2.2174	0.00019996	0.00138853	521	363	-0.163068	-1.99575	0.0325935	0.228091
GO0019932 second-messenger-mediated signaling	169	94	-0.136042	-2.5447	0.00019996	0.00138853	169	94	0.0749041	1.57341	0.0325935	0.228091
GO0034110 regulation of homotypic cell-cell adhesion	17	13	-0.633047	-3.17901	0.00019996	0.00138853	17	13	-0.405633	-2.12561	0.0345931	0.238832
GO0060350 endochondral bone morphogenesis	45	40	-0.341664	-3.81736	0.00019996	0.00138853	45	40	-0.291401	-2.42405	0.0393921	0.268868
GO0019722 calcium-mediated signaling	102	55	-0.203366	-2.35143	0.00019996	0.00138853	102	55	0.112758	1.91564	0.039792	0.269552
GO0019226 transmission of nerve impulse	761	457	0.137398	3.32523	0.00019996	0.00138853	761	457	0.134262	2.05918	0.0425915	0.286894
GO0031128 developmental induction	38	30	-0.466816	-2.01131	0.00019996	0.00138853	38	30	-0.188205	-1.5895	0.0433913	0.291736
GO0050926 regulation of positive chemotaxis	24	12	-0.868521	-5.31987	0.00019996	0.00138853	24	12	-0.937641	-2.18874	0.0437912	0.293328
GO0050927 positive regulation of positive chemotaxis	23	12	-0.868521	-5.31987	0.00019996	0.00138853	23	12	-0.937641	-2.18874	0.0437912	0.293328
GO0051093 negative regulation of developmental process	592	387	-0.253061	-1.91987	0.00019996	0.00138853	592	387	-0.181642	-1.73265	0.0441912	0.295457
GO0045823 positive regulation of heart contraction	20	13	1.06239	6.10439	0.00019996	0.00138853	20	13	0.515903	1.62268	0.0469906	0.31301
GO0002076 osteoblast development	19	16	-0.604125	-2.88522	0.00019996	0.00138853	19	16	-0.509843	-2.14643	0.0513897	0.339172
GO0016337 cell-cell adhesion	416	211	0.176837	2.39713	0.0009998	0.00690265	416	211	0.290425	2.04791	0.0513897	0.339172
GO0001649 osteoblast differentiation	144	114	-0.429838	-2.26322	0.00019996	0.00138853	144	114	-0.296341	-2.00891	0.0517896	0.341186
GO0043542 endothelial cell migration	114	79	-0.201676	-2.62319	0.00019996	0.00138853	114	79	-0.105391	-1.90396	0.0525895	0.345822
GO0006691 leukotriene metabolic process	38	13	-0.444633	-2.1013	0.00019996	0.00138853	38	13	0.78312	1.64951	0.054989	0.358975
GO0048705 skeletal system morphogenesis	188	150	-0.283122	-2.15461	0.00019996	0.00138853	188	150	-0.183024	-2.03849	0.0553889	0.360278
GO0050921 positive regulation of chemotaxis	78	36	-0.277597	-3.67343	0.00019996	0.00138853	78	36	-0.308244	-1.9463	0.0561888	0.364821
GO2001237 negative regulation of extrinsic apoptotic signaling pathway	52	35	-0.461425	-3.62697	0.00019996	0.00138853	52	35	-0.454096	-2.08162	0.0581884	0.377123
GO0003416 endochondral bone growth	17	14	-0.589259	-3.5842	0.00019996	0.00138853	17	14	-0.56024	-1.8148	0.059788	0.386794
GO0014070 response to organic cyclic compound	548	358	-0.0698266	-2.87915	0.00019996	0.00138853	548	358	0.126964	1.85945	0.0633873	0.406425
GO0045667 regulation of osteoblast differentiation	99	82	-0.596593	-2.87619	0.00019996	0.00138853	99	82	-0.373196	-1.94529	0.0645871	0.411914
GO0030595 leukocyte chemotaxis	130	54	-0.237988	-3.50507	0.00019996	0.00138853	130	54	-0.150619	-1.79507	0.0645871	0.411914
GO0043627 response to estrogen stimulus	128	81	0.207322	2.20451	0.00019996	0.00138853	128	81	0.3368	1.79881	0.0665867	0.421677
GO0010243 response to organonitrogen compound	626	435	-0.073386	-2.20913	0.00139972	0.00960838	626	435	0.0568949	1.93451	0.0677864	0.427019
GO0060349 bone morphogenesis	72	57	-0.446905	-6.59198	0.00019996	0.00138853	72	57	-0.297723	-2.03659	0.0705859	0.441561
GO0048545 response to steroid hormone stimulus	260	161	0.133881	3.91398	0.00019996	0.00138853	260	161	0.242293	1.90311	0.0713857	0.445016
GO0044057 regulation of system process	478	282	0.151724	2.97397	0.00019996	0.00138853	478	282	0.145481	1.7398	0.0725855	0.450155
GO0035904 aorta development	22	18	-0.579612	-2.1661	0.00019996	0.00138853	22	18	-0.40409	-1.37659	0.0729854	0.45108
GO0061311 cell surface receptor signaling pathway involved in heart development	23	19	-0.701281	-3.4831	0.00019996	0.00138853	23	19	-0.47176	-1.63187	0.0737852	0.454462
GO0097305 response to alcohol	223	131	-0.160697	-3.12124	0.00019996	0.00138853	223	131	-0.19149	-1.91011	0.0753849	0.460373
GO0042472 inner ear morphogenesis	95	67	-0.338369	-2.39005	0.00019996	0.00138853	95	67	-0.173898	-1.90685	0.0753849	0.460373
GO0051100 negative regulation of binding	78	64	-0.405477	-3.20234	0.00019996	0.00138853	78	64	-0.327758	-1.69211	0.0821836	0.495166
GO0060445 branching involved in salivary gland morphogenesis	24	17	-0.283458	-1.87144	0.00059988	0.00414955	24	17	0.305113	1.79622	0.0845831	0.507076
GO0001702 gastrulation with mouth forming second	30	21	-0.897431	-2.72238	0.00019996	0.00138853	30	21	-0.503898	-1.60092	0.0869826	0.518866
GO2000146 negative regulation of cell motility	136	93	-0.114838	-1.55298	0.00339932	0.0228977	136	93	0.262342	1.84564	0.0925815	0.542371
GO0040017 positive regulation of locomotion	251	156	-0.239573	-2.37133	0.00019996	0.00138853	251	156	-0.163751	-1.5529	0.0929814	0.542945
GO0031960 response to corticosteroid stimulus	115	64	0.230075	2.44754	0.00019996	0.00138853	115	64	0.393815	1.76671	0.0929814	0.542945
GO0007602 phototransduction	109	49	-0.374727	-2.13433	0.00019996	0.00138853	109	49	-0.424086	-1.8813	0.0933813	0.543516
GO0006813 potassium ion transport	138	66	0.407497	2.3261	0.00019996	0.00138853	138	66	0.339226	1.66782	0.0941812	0.544646
GO0009583 detection of light stimulus	117	53	-0.326686	-2.1324	0.00019996	0.00138853	117	53	-0.36686	-1.83928	0.094981	0.546635
GO0009584 detection of visible light	101	43	-0.432479	-2.48975	0.00019996	0.00138853	101	43	-0.45594	-1.86687	0.0993801	0.56206
GO0007603 phototransduction, visible light	92	40	-0.500601	-2.54638	0.00019996	0.00138853	92	40	-0.509908	-1.8574	0.0993801	0.56206
GO0030001 metal ion transport	555	315	0.143383	2.67526	0.00019996	0.00138853	555	315	0.158505	1.76968	0.0993801	0.56206
GO0032755 positive regulation of interleukin-6 production	37	16	0.241166	2.01748	0.0069986	0.0459379	37	16	0.352156	1.77995	0.0993801	0.56206
GO0007268 synaptic transmission	670	387	0.137619	2.92769	0.00019996	0.00138853	670	387	0.107168	1.74849	0.104579	0.58685
GO0030335 positive regulation of cell migration	238	147	-0.26701	-2.42867	0.00019996	0.00138853	238	147	-0.170147	-1.39936	0.105779	0.592658
GO0050920 regulation of chemotaxis	106	53	-0.295782	-4.22263	0.00019996	0.00138853	106	53	-0.221478	-1.50129	0.108178	0.601418
GO0048640 negative regulation of developmental growth	30	22	-0.194785	-1.86419	0.00739852	0.0483863	30	22	-0.353355	-1.5878	0.110178	0.609708
GO0070372 regulation of ERK1 and ERK2 cascade	131	76	-0.169423	-2.4333	0.00019996	0.00138853	131	76	-0.1394	-1.78903	0.110978	0.611313
GO0007186 G-protein coupled receptor signaling pathway	636	256	0.15573	2.54972	0.00019996	0.00138853	636	256	0.153145	1.75362	0.112977	0.617906
GO0061437 renal system vasculature development	19	13	0.527537	3.01772	0.00019996	0.00138853	19	13	0.788008	1.77538	0.113377	0.617906
GO0061440 kidney vasculature development	19	13	0.527537	3.01772	0.00019996	0.00138853	19	13	0.788008	1.77538	0.113377	0.617906
GO0030511 positive regulation of transforming growth factor beta receptor signaling pathway	22	19	-0.473011	-3.27961	0.00019996	0.00138853	22	19	-0.400762	-1.27747	0.114177	0.61945
GO0006029 proteoglycan metabolic process	87	68	-0.343364	-5.36684	0.00019996	0.00138853	87	68	-0.306209	-1.80047	0.114977	0.62285
GO0006935 chemotaxis	613	393	-0.152097	-2.45335	0.00019996	0.00138853	613	393	-0.0521902	-1.43362	0.118576	0.636595
GO0042330 taxis	613	393	-0.152097	-2.45335	0.00019996	0.00138853	613	393	-0.0521902	-1.43362	0.118576	0.636595
GO0072012 glomerulus vasculature development	18	12	0.615291	2.38061	0.00019996	0.00138853	18	12	0.89824	1.75332	0.118176	0.636595
GO0003156 regulation of organ formation	37	30	-0.713368	-6.07293	0.00019996	0.00138853	37	30	0.481465	1.77176	0.119376	0.638982
GO0001523 retinoid metabolic process	76	35	-0.497509	-2.62121	0.00019996	0.00138853	76	35	-0.657706	-1.69082	0.119776	0.63922
GO0072009 nephron epithelium development	49	34	0.277379	2.39662	0.00019996	0.00138853	49	34	0.287125	1.73455	0.119776	0.63922
GO0010543 regulation of platelet activation	26	18	-0.508736	-2.68226	0.00019996	0.00138853	26	18	-0.247653	-1.40326	0.120976	0.640869
GO0048730 epidermis morphogenesis	33	22	0.378654	3.24005	0.00019996	0.00138853	33	22	0.844481	1.72924	0.120976	0.640869
GO0031069 hair follicle morphogenesis	28	18	0.503169	3.48237	0.00019996	0.00138853	28	18	0.89084	1.74256	0.120576	0.640869
GO0050766 positive regulation of phagocytosis	30	14	-0.375231	-4.83672	0.00019996	0.00138853	30	14	-0.232747	-1.63239	0.121376	0.641099
GO0016101 diterpenoid metabolic process	80	37	-0.482701	-2.57186	0.00019996	0.00138853	80	37	-0.626576	-1.69471	0.122176	0.644378
GO0003215 cardiac right ventricle morphogenesis	16	14	-0.488381	-2.82667	0.00019996	0.00138853	16	14	-0.466318	-1.51036	0.122575	0.644597
GO0048747 muscle fiber development	111	83	-0.28423	-2.77276	0.00019996	0.00138853	111	83	-0.149934	-1.572	0.123375	0.645246
GO0015718 monocarboxylic acid transport	107	58	-0.204412	-2.86436	0.00019996	0.00138853	107	58	-0.0963412	-1.61685	0.126575	0.655092
GO0010092 specification of organ identity	29	21	-0.54798	-4.3603	0.00019996	0.00138853	29	21	-0.245394	-1.43665	0.128174	0.658633
GO0032964 collagen biosynthetic process	29	18	0.391503	2.72787	0.00019996	0.00138853	29	18	0.52821	1.63209	0.128174	0.658633
GO0043589 skin morphogenesis	39	26	0.372996	3.97112	0.00019996	0.00138853	39	26	0.793126	1.70966	0.128974	0.659915
GO0003018 vascular process in circulatory system	140	77	-0.177423	-2.71265	0.00019996	0.00138853	140	77	0.246013	1.68105	0.129774	0.661186
GO0061564 axon development	525	406	-0.195527	-2.77234	0.00019996	0.00138853	525	406	-0.108363	-1.6025	0.130974	0.662606
GO0046631 alpha-beta T cell activation	90	50	-0.221521	-2.15931	0.00019996	0.00138853	90	50	-0.0909188	-1.59739	0.130574	0.662606
GO0035272 exocrine system development	47	36	0.309173	1.99295	0.00579884	0.0382723	47	36	0.464639	1.62213	0.132973	0.668024
GO0007431 salivary gland development	38	29	0.332634	2.34045	0.00019996	0.00138853	38	29	0.440655	1.60103	0.136973	0.681453
GO0003229 ventricular cardiac muscle tissue development	44	30	-0.480888	-5.06434	0.00019996	0.00138853	44	30	-0.279878	-1.45859	0.137772	0.683541
GO2000677 regulation of transcription regulatory region DNA binding	20	17	-1.03205	-2.91671	0.00019996	0.00138853	20	17	-0.49099	-1.54699	0.138572	0.684677
GO0060749 mammary gland alveolus development	18	13	-0.55217	-1.57901	0.00019996	0.00138853	18	13	0.455784	1.54999	0.142571	0.695834
GO0061377 mammary gland lobule development	18	13	-0.55217	-1.57901	0.00019996	0.00138853	18	13	0.455784	1.54999	0.142571	0.695834
GO0035150 regulation of tube size	122	65	0.165798	2.82121	0.00019996	0.00138853	122	65	0.25087	1.55946	0.14777	0.707763
GO0050880 regulation of blood vessel size	121	65	0.165798	2.82121	0.00019996	0.00138853	121	65	0.25087	1.55946	0.14777	0.707763
GO0003179 heart valve morphogenesis	25	21	-0.615088	-2.54283	0.00019996	0.00138853	25	21	0.458041	1.57615	0.15017	0.714499
GO2001257 regulation of cation channel activity	46	31	-0.38069	-2.33684	0.00019996	0.00138853	46	31	-0.138777	-1.45195	0.15137	0.718307
GO0033280 response to vitamin D	20	14	-0.500434	-2.90612	0.00019996	0.00138853	20	14	-0.42993	-1.64835	0.15217	0.720203
GO0046718 viral entry into host cell	20	14	-0.390338	-1.95875	0.00019996	0.00138853	20	14	-0.508174	-1.49789	0.152969	0.723037
GO0032104 regulation of response to extracellular stimulus	39	28	-0.413372	-2.44076	0.00019996	0.00138853	39	28	-0.394351	-1.35431	0.153769	0.724912
GO0032107 regulation of response to nutrient levels	39	28	-0.413372	-2.44076	0.00019996	0.00138853	39	28	-0.394351	-1.35431	0.153769	0.724912
GO0072080 nephron tubule development	40	27	0.463348	2.3348	0.00019996	0.00138853	40	27	0.458688	1.6162	0.155369	0.726739
GO0055010 ventricular cardiac muscle tissue morphogenesis	40	27	-0.537006	-4.17516	0.00019996	0.00138853	40	27	-0.335731	-1.38362	0.159368	0.740629
GO0010975 regulation of neuron projection development	230	178	-0.160787	-2.68667	0.00019996	0.00138853	230	178	-0.0958661	-1.51241	0.161368	0.743018
GO1901976 regulation of cell cycle checkpoint	15	14	-0.579769	-3.11599	0.00019996	0.00138853	15	14	-0.69401	-1.4497	0.162168	0.743018
GO0048645 organ formation	53	40	-0.699977	-4.40996	0.00019996	0.00138853	53	40	0.387114	1.52493	0.160568	0.743018
GO0035914 skeletal muscle cell differentiation	98	72	0.216369	2.41823	0.00019996	0.00138853	98	72	0.256442	1.58952	0.160968	0.743018
GO0006721 terpenoid metabolic process	91	42	-0.484133	-2.23324	0.00019996	0.00138853	91	42	-0.519841	-1.49808	0.163767	0.745659
GO0003171 atrioventricular valve development	12	11	-0.839105	-2.54365	0.00339932	0.0228977	12	11	0.660212	1.5242	0.163767	0.745659
GO0002026 regulation of the force of heart contraction	23	12	-0.436618	-2.85264	0.00019996	0.00138853	23	12	0.507789	1.50298	0.164967	0.748207
GO0042993 positive regulation of transcription factor import into nucleus	35	17	0.597804	4.08484	0.00019996	0.00138853	35	17	0.243902	1.42654	0.166167	0.74994
GO0003300 cardiac muscle hypertrophy	35	25	0.55669	3.38171	0.00019996	0.00138853	35	25	0.337751	1.4607	0.168566	0.755085
GO0014897 striated muscle hypertrophy	35	25	0.55669	3.38171	0.00019996	0.00138853	35	25	0.337751	1.4607	0.168566	0.755085
GO0046928 regulation of neurotransmitter secretion	32	23	0.259565	3.0341	0.00019996	0.00138853	32	23	0.181746	1.52255	0.168966	0.755935
GO0060572 morphogenesis of an epithelial bud	18	14	-1.52054	-4.61012	0.00019996	0.00138853	18	14	-0.708141	-1.46419	0.176565	0.762325
GO0050918 positive chemotaxis	42	21	-0.457366	-2.35715	0.00019996	0.00138853	42	21	-0.371147	-1.3805	0.174965	0.762325
GO0061061 muscle structure development	510	373	-0.223273	-2.67002	0.00019996	0.00138853	510	373	-0.142868	-1.21027	0.175365	0.762325
GO0061326 renal tubule development	41	28	0.428032	2.08717	0.00019996	0.00138853	41	28	0.45176	1.52082	0.177365	0.763134
GO0030879 mammary gland development	131	92	-0.364816	-2.90287	0.00019996	0.00138853	131	92	-0.224612	-1.41293	0.180164	0.770328
GO0007605 sensory perception of sound	128	73	-0.282951	-4.40686	0.00019996	0.00138853	128	73	-0.230356	-1.40095	0.181764	0.772818
GO0007409 axonogenesis	509	395	-0.177524	-2.55406	0.00019996	0.00138853	509	395	-0.0976694	-1.35844	0.182164	0.773476
GO0006812 cation transport	673	385	0.107505	2.27174	0.00019996	0.00138853	673	385	0.108444	1.48448	0.183763	0.775817
GO0050954 sensory perception of mechanical stimulus	137	78	-0.29371	-3.98935	0.00019996	0.00138853	137	78	-0.195965	-1.3495	0.191762	0.788305
GO0048167 regulation of synaptic plasticity	96	58	0.106989	2.7596	0.00019996	0.00138853	96	58	0.0353276	1.22243	0.190162	0.788305
GO0006941 striated muscle contraction	100	62	0.252233	3.67361	0.00019996	0.00138853	100	62	0.165515	1.33848	0.191362	0.788305
GO0048667 cell morphogenesis involved in neuron differentiation	566	436	-0.18425	-2.3767	0.00019996	0.00138853	566	436	-0.112861	-1.35735	0.193761	0.793803
GO0051145 smooth muscle cell differentiation	47	38	-0.491525	-3.11511	0.00019996	0.00138853	47	38	0.307405	1.27674	0.196161	0.799989
GO0006584 catecholamine metabolic process	43	20	0.44276	2.20004	0.00019996	0.00138853	43	20	0.391647	1.45889	0.196961	0.800162
GO0009712 catechol-containing compound metabolic process	43	20	0.44276	2.20004	0.00019996	0.00138853	43	20	0.391647	1.45889	0.196961	0.800162
GO0043534 blood vessel endothelial cell migration	61	45	-0.313026	-2.13215	0.00619876	0.0408369	61	45	-0.224656	-1.44754	0.19776	0.800162
GO0060512 prostate gland morphogenesis	33	22	-1.20845	-3.65168	0.00019996	0.00138853	33	22	-0.686536	-1.40797	0.19896	0.802309
GO0060740 prostate gland epithelium morphogenesis	31	22	-1.20845	-3.65168	0.00019996	0.00138853	31	22	-0.686536	-1.40797	0.19896	0.802309
GO0050798 activated T cell proliferation	32	17	0.340748	2.04281	0.00019996	0.00138853	32	17	0.287362	1.34962	0.20176	0.804578
GO0048638 regulation of developmental growth	117	86	-0.213893	-2.66616	0.00019996	0.00138853	117	86	-0.172829	-1.41844	0.206559	0.813791
GO0043269 regulation of ion transport	303	172	-0.146597	-2.53127	0.00419916	0.0280751	303	172	-0.0864201	-1.49102	0.206559	0.813791
GO0030278 regulation of ossification	160	117	-0.431685	-2.31731	0.00019996	0.00138853	160	117	-0.219976	-1.3361	0.209758	0.816139
GO0060560 developmental growth involved in morphogenesis	139	101	-0.157946	-4.57767	0.00019996	0.00138853	139	101	-0.118749	-1.29742	0.210158	0.816139
GO0060045 positive regulation of cardiac muscle cell proliferation	19	14	-0.734909	-2.65911	0.00019996	0.00138853	19	14	-0.43433	-1.28731	0.210558	0.816139
GO0006027 glycosaminoglycan catabolic process	59	39	-0.434482	-3.17693	0.00019996	0.00138853	59	39	-0.36316	-1.3355	0.214557	0.820151
GO0060571 morphogenesis of an epithelial fold	28	22	-0.856664	-3.53504	0.00019996	0.00138853	28	22	-0.310639	-1.17992	0.216557	0.821682
GO0040036 regulation of fibroblast growth factor receptor signaling pathway	25	21	-0.739971	-4.0702	0.00019996	0.00138853	25	21	-0.362543	-1.32116	0.218556	0.8219
GO0030204 chondroitin sulfate metabolic process	55	49	-0.292151	-3.07435	0.00019996	0.00138853	55	49	-0.245481	-1.29273	0.217357	0.8219
GO0050654 chondroitin sulfate proteoglycan metabolic process	57	49	-0.292151	-3.07435	0.00019996	0.00138853	57	49	-0.245481	-1.29273	0.217357	0.8219
GO0030334 regulation of cell migration	415	273	-0.172564	-1.64905	0.00019996	0.00138853	415	273	0.111426	1.29911	0.218156	0.8219
GO0006026 aminoglycan catabolic process	66	42	-0.369461	-3.14904	0.00019996	0.00138853	66	42	-0.335964	-1.31636	0.220556	0.821901
GO0010631 epithelial cell migration	148	104	-0.15199	-1.7193	0.00019996	0.00138853	148	104	-0.0812669	-1.22069	0.222156	0.822323
GO0090132 epithelium migration	148	104	-0.15199	-1.7193	0.00019996	0.00138853	148	104	-0.0812669	-1.22069	0.222156	0.822323
GO0002027 regulation of heart rate	67	38	0.36083	3.55759	0.00019996	0.00138853	67	38	0.221672	1.31973	0.223355	0.822323
GO0008584 male gonad development	104	69	-0.229688	-2.56351	0.00019996	0.00138853	104	69	0.145493	1.36015	0.222156	0.822323
GO0048812 neuron projection morphogenesis	576	449	-0.175296	-2.10485	0.00019996	0.00138853	576	449	-0.101525	-1.22893	0.227754	0.828345
GO0060688 regulation of morphogenesis of a branching structure	50	34	-0.62211	-4.65249	0.00019996	0.00138853	50	34	-0.150328	-1.15369	0.229754	0.832251
GO0060384 innervation	16	13	-1.24733	-4.50102	0.00019996	0.00138853	16	13	-0.576674	-1.26782	0.232553	0.834802
GO0045669 positive regulation of osteoblast differentiation	56	45	-0.488537	-2.63146	0.00019996	0.00138853	56	45	-0.264028	-1.26738	0.238952	0.834802
GO0051279 regulation of release of sequestered calcium ion into cytosol	44	29	-0.304062	-2.72956	0.00019996	0.00138853	44	29	-0.0751726	-1.06913	0.239752	0.834802
GO0060428 lung epithelium development	33	23	0.457513	2.11916	0.00019996	0.00138853	33	23	0.445222	1.18211	0.242152	0.834802
GO0001706 endoderm formation	29	21	0.502277	2.45627	0.00019996	0.00138853	29	21	0.480288	1.31623	0.231754	0.834802
GO0044703 multi-organism reproductive process	199	109	0.163389	1.86004	0.00019996	0.00138853	199	109	0.285242	1.35442	0.237353	0.834802
GO0071604 transforming growth factor beta production	18	13	0.804903	4.26059	0.00019996	0.00138853	18	13	0.422833	1.35524	0.232953	0.834802
GO0071634 regulation of transforming growth factor beta production	18	13	0.804903	4.26059	0.00019996	0.00138853	18	13	0.422833	1.35524	0.232953	0.834802
GO0007270 neuron-neuron synaptic transmission	90	50	0.117314	2.24161	0.00219956	0.0149845	90	50	0.103458	1.24989	0.237752	0.834802
GO0032412 regulation of ion transmembrane transporter activity	98	65	-0.278405	-2.46212	0.00019996	0.00138853	98	65	-0.130479	-1.2053	0.25015	0.843289
GO2000241 regulation of reproductive process	67	42	-0.342371	-3.03789	0.00019996	0.00138853	67	42	0.112863	1.21739	0.24975	0.843289
GO0007530 sex determination	23	13	-0.9001	-4.54739	0.00019996	0.00138853	23	13	0.445179	1.30909	0.24855	0.843289
GO0060742 epithelial cell differentiation involved in prostate gland development	13	11	-0.951283	-8.48637	0.00019996	0.00138853	13	11	0.309862	1.31221	0.24935	0.843289
GO0045933 positive regulation of muscle contraction	28	17	0.821077	3.46919	0.00019996	0.00138853	28	17	0.563684	1.27264	0.254149	0.845675
GO0007257 activation of JUN kinase activity	33	23	-0.372491	-2.28491	0.00019996	0.00138853	33	23	-0.36173	-1.3061	0.258548	0.850868
GO0045168 cell-cell signaling involved in cell fate commitment	39	31	-0.436409	-2.02964	0.00019996	0.00138853	39	31	-0.16453	-1.20993	0.258548	0.850868
GO0022603 regulation of anatomical structure morphogenesis	628	447	-0.153353	-2.5892	0.00019996	0.00138853	628	447	-0.0606978	-1.14499	0.257748	0.850868
GO0045926 negative regulation of growth	195	138	-0.0843775	-2.63368	0.00019996	0.00138853	195	138	0.109983	1.23256	0.262947	0.854401
GO0090257 regulation of muscle system process	149	95	0.130833	2.28811	0.00179964	0.0122833	149	95	0.0779431	1.21097	0.262947	0.854401
GO0090100 positive regulation of transmembrane receptor protein serine/threonine kinase signaling pathway	72	55	-0.370191	-2.26535	0.00459908	0.030635	72	55	-0.20644	-1.2305	0.261348	0.854401
GO0090307 spindle assembly involved in mitosis	16	13	0.419169	2.33971	0.00019996	0.00138853	16	13	0.417216	1.23453	0.264547	0.857799
GO0060443 mammary gland morphogenesis	53	38	-0.69151	-3.72012	0.00019996	0.00138853	53	38	-0.334213	-1.12566	0.266147	0.858342
GO1901379 regulation of potassium ion transmembrane transport	19	12	-0.621889	-2.77686	0.00019996	0.00138853	19	12	-0.333772	-1.03931	0.268946	0.861442
GO0030850 prostate gland development	48	35	-0.661795	-2.87309	0.00019996	0.00138853	48	35	-0.370482	-1.15554	0.273745	0.869842
GO0036293 response to decreased oxygen levels	227	167	0.155227	3.49573	0.00019996	0.00138853	227	167	0.146344	1.25011	0.279744	0.88112
GO0009100 glycoprotein metabolic process	369	274	-0.0751	-2.68311	0.00019996	0.00138853	369	274	-0.0435776	-1.18924	0.283343	0.884432
GO0060415 muscle tissue morphogenesis	58	38	-0.414933	-2.27573	0.00019996	0.00138853	58	38	-0.257579	-1.15216	0.286543	0.884432
GO0007517 muscle organ development	385	276	-0.246444	-2.4726	0.00019996	0.00138853	385	276	-0.139084	-1.15209	0.286543	0.884432
GO0002063 chondrocyte development	14	11	-1.29878	-2.4978	0.00019996	0.00138853	14	11	-0.60549	-1.05722	0.281744	0.884432
GO0046620 regulation of organ growth	68	47	0.382362	2.23933	0.00019996	0.00138853	68	47	0.306984	1.15156	0.286143	0.884432
GO0032872 regulation of stress-activated MAPK cascade	152	115	-0.208793	-1.81679	0.00019996	0.00138853	152	115	-0.201829	-1.2235	0.288942	0.886226
GO0022898 regulation of transmembrane transporter activity	102	68	-0.273408	-2.32577	0.00019996	0.00138853	102	68	-0.117043	-1.10656	0.296941	0.889575
GO0030901 midbrain development	34	22	-0.669135	-2.94359	0.00019996	0.00138853	34	22	-0.343672	-1.05877	0.29774	0.889575
GO0007618 mating	36	16	0.250714	3.17111	0.00019996	0.00138853	36	16	0.461863	1.17746	0.296541	0.889575
GO0070482 response to oxygen levels	240	177	0.123633	3.33362	0.00019996	0.00138853	240	177	0.11712	1.18584	0.295741	0.889575
GO0042312 regulation of vasodilation	37	21	0.450943	2.50176	0.00019996	0.00138853	37	21	0.387773	1.02018	0.30054	0.890479
GO0010453 regulation of cell fate commitment	28	16	-0.77176	-3.88391	0.00019996	0.00138853	28	16	-0.249966	-1.15259	0.308138	0.895667
GO0090184 positive regulation of kidney development	18	13	-0.402307	-1.8687	0.00019996	0.00138853	18	13	-0.19993	-0.954733	0.306939	0.895667
GO0061180 mammary gland epithelium development	70	53	-0.393312	-2.60216	0.00019996	0.00138853	70	53	-0.192381	-0.943486	0.315737	0.895667
GO0051270 regulation of cellular component movement	498	338	-0.150292	-1.57157	0.00019996	0.00138853	498	338	-0.0994631	-1.17385	0.316137	0.896004
GO0043066 negative regulation of apoptotic process	640	453	-0.253446	-2.47947	0.00019996	0.00138853	640	453	-0.117586	-1.19836	0.322136	0.89615
GO0060444 branching involved in mammary gland duct morphogenesis	25	19	-0.767804	-5.98387	0.00019996	0.00138853	25	19	-0.316302	-0.872189	0.322136	0.89615
GO0070302 regulation of stress-activated protein kinase signaling cascade	153	116	-0.202891	-1.82408	0.00019996	0.00138853	153	116	-0.195385	-1.15816	0.323735	0.896168
GO0001666 response to hypoxia	225	165	0.14717	3.18683	0.00019996	0.00138853	225	165	0.126387	1.12117	0.329734	0.904004
GO0055008 cardiac muscle tissue morphogenesis	53	36	-0.441801	-2.52227	0.00019996	0.00138853	53	36	-0.273008	-1.07851	0.334133	0.911203
GO0042771 intrinsic apoptotic signaling pathway in response to DNA damage by p53 class mediator	35	26	-0.334029	-1.87531	0.00019996	0.00138853	35	26	-0.324345	-1.15735	0.342132	0.918781
GO0015672 monovalent inorganic cation transport	304	181	0.180714	1.87295	0.00379924	0.0254485	304	181	0.151849	1.07064	0.341732	0.918781
GO0055001 muscle cell development	170	125	-0.229286	-2.4501	0.00019996	0.00138853	170	125	-0.0870811	-1.0273	0.346531	0.91902
GO0034394 protein localization to cell surface	32	20	0.334059	3.65183	0.00019996	0.00138853	32	20	-0.109551	-0.827531	0.344931	0.91902
GO1901796 regulation of signal transduction by p53 class mediator	32	26	-0.497727	-2.51486	0.0029994	0.0203563	32	26	0.325293	1.06058	0.345331	0.91902
GO0006081 cellular aldehyde metabolic process	40	24	-0.290586	-2.37458	0.00379924	0.0254485	40	24	0.131	1.00531	0.345331	0.91902
GO0035329 hippo signaling cascade	30	27	-0.718992	-2.06605	0.00019996	0.00138853	30	27	-0.441739	-1.18705	0.356529	0.925945
GO0022612 gland morphogenesis	113	80	-0.446508	-2.67415	0.00019996	0.00138853	113	80	-0.150265	-0.831102	0.357329	0.927353
GO0043069 negative regulation of programmed cell death	647	459	-0.245225	-2.44202	0.00019996	0.00138853	647	459	-0.112377	-1.13865	0.364927	0.928089
GO0042659 regulation of cell fate specification	18	13	-0.578167	-2.64694	0.00019996	0.00138853	18	13	-0.226888	-1.04074	0.366127	0.928089
GO0055024 regulation of cardiac muscle tissue development	44	30	-0.490196	-2.24483	0.00019996	0.00138853	44	30	-0.366567	-1.03524	0.363327	0.928089
GO0030201 heparan sulfate proteoglycan metabolic process	25	18	-0.293511	-3.19831	0.00019996	0.00138853	25	18	-0.234039	-0.970323	0.366127	0.928089
GO0030260 entry into host cell	24	17	0.277061	1.58902	0.00019996	0.00138853	24	17	0.435435	0.985615	0.363727	0.928089
GO0044409 entry into host	24	17	0.277061	1.58902	0.00019996	0.00138853	24	17	0.435435	0.985615	0.363727	0.928089
GO0051806 entry into cell of other organism involved in symbiotic interaction	24	17	0.277061	1.58902	0.00019996	0.00138853	24	17	0.435435	0.985615	0.363727	0.928089
GO0051828 entry into other organism involved in symbiotic interaction	24	17	0.277061	1.58902	0.00019996	0.00138853	24	17	0.435435	0.985615	0.363727	0.928089
GO0052126 movement in host environment	24	17	0.277061	1.58902	0.00019996	0.00138853	24	17	0.435435	0.985615	0.363727	0.928089
GO0052192 movement in environment of other organism involved in symbiotic interaction	24	17	0.277061	1.58902	0.00019996	0.00138853	24	17	0.435435	0.985615	0.363727	0.928089
GO0001829 trophectodermal cell differentiation	19	17	0.414759	3.3837	0.00019996	0.00138853	19	17	0.307656	1.10204	0.364927	0.928089
GO0060548 negative regulation of cell death	676	477	-0.245231	-2.38637	0.00019996	0.00138853	676	477	-0.119205	-1.14503	0.368526	0.928934
GO0090130 tissue migration	153	108	-0.133226	-1.49342	0.00539892	0.0356984	153	108	-0.0599243	-0.944446	0.368126	0.928934
GO0042476 odontogenesis	109	80	-0.318367	-3.11432	0.00019996	0.00138853	109	80	0.0994239	1.13011	0.372126	0.930831
GO0010644 cell communication by electrical coupling	15	11	0.837462	3.1088	0.00019996	0.00138853	15	11	-0.304279	-0.982536	0.375325	0.932995
GO0060603 mammary gland duct morphogenesis	37	28	-0.741646	-3.88469	0.00019996	0.00138853	37	28	-0.280089	-0.785653	0.376525	0.934686
GO0080135 regulation of cellular response to stress	321	255	-0.232756	-2.24712	0.00019996	0.00138853	321	255	-0.16883	-1.11854	0.378124	0.936073
GO0010765 positive regulation of sodium ion transport	19	17	0.35713	3.01904	0.00019996	0.00138853	19	17	0.212958	0.871404	0.379724	0.938096
GO0048268 clathrin coat assembly	13	12	-0.473801	-3.35166	0.00019996	0.00138853	13	12	-0.488216	-0.989744	0.391322	0.940935
GO2000178 negative regulation of neural precursor cell proliferation	15	11	0.507266	3.34496	0.00019996	0.00138853	15	11	0.483815	0.974954	0.389722	0.940935
GO0050818 regulation of coagulation	70	38	-0.173526	-2.07415	0.00339932	0.0228977	70	38	0.0679452	0.829002	0.385723	0.940935
GO1902305 regulation of sodium ion transmembrane transport	26	21	0.46807	2.69143	0.00019996	0.00138853	26	21	0.150213	0.752769	0.413717	0.958854
GO0042692 muscle cell differentiation	344	262	-0.224924	-2.47326	0.00019996	0.00138853	344	262	-0.131026	-0.949933	0.432913	0.973852
GO0045445 myoblast differentiation	52	40	-0.299224	-2.72878	0.00019996	0.00138853	52	40	-0.250453	-0.915817	0.432114	0.973852
GO1900449 regulation of glutamate receptor signaling pathway	23	12	0.618881	2.33413	0.00019996	0.00138853	23	12	0.225197	0.863455	0.434113	0.97403
GO0042311 vasodilation	61	36	0.165103	3.30179	0.00019996	0.00138853	61	36	0.160972	0.744387	0.457309	0.987744
GO0014706 striated muscle tissue development	354	256	-0.29626	-2.29013	0.00019996	0.00138853	354	256	-0.159947	-0.964448	0.525295	0.999756
GO0060043 regulation of cardiac muscle cell proliferation	27	20	-0.631728	-2.30862	0.00019996	0.00138853	27	20	-0.405631	-0.963767	0.4997	0.999756
GO0010559 regulation of glycoprotein biosynthetic process	26	19	-0.58669	-2.30417	0.00019996	0.00138853	26	19	-0.414377	-0.956347	0.504099	0.999756
GO0060537 muscle tissue development	368	268	-0.30718	-2.32492	0.00019996	0.00138853	368	268	-0.16282	-0.94143	0.542092	0.999756
GO0055021 regulation of cardiac muscle tissue growth	32	24	-0.499757	-2.3753	0.00019996	0.00138853	32	24	-0.267511	-0.937495	0.509298	0.999756
GO0002088 lens development in camera-type eye	62	45	-0.274769	-1.5612	0.00019996	0.00138853	62	45	-0.201312	-0.933996	0.630474	0.999756
GO0018108 peptidyl-tyrosine phosphorylation	209	115	-0.151589	-3.33153	0.00019996	0.00138853	209	115	-0.098478	-0.93194	0.484503	0.999756
GO0018212 peptidyl-tyrosine modification	211	117	-0.140864	-2.86071	0.00019996	0.00138853	211	117	-0.0914752	-0.920668	0.492501	0.999756
GO0045216 cell-cell junction organization	179	130	-0.178755	-2.20615	0.00019996	0.00138853	179	130	-0.14345	-0.888086	0.620876	0.999756
GO0003208 cardiac ventricle morphogenesis	61	43	-0.416606	-4.4057	0.00019996	0.00138853	61	43	-0.163803	-0.859666	0.674865	0.999756
GO0008088 axon cargo transport	38	35	-0.571893	-5.2922	0.00019996	0.00138853	38	35	-0.103158	-0.852367	0.514097	0.999756
GO0035019 somatic stem cell maintenance	41	31	-0.483416	-2.01176	0.00019996	0.00138853	41	31	-0.259039	-0.827967	0.490102	0.999756
GO0050715 positive regulation of cytokine secretion	59	21	-0.3085	-2.36635	0.00019996	0.00138853	59	21	-0.0976456	-0.808945	0.534893	0.999756
GO0055002 striated muscle cell development	160	117	-0.245611	-2.13946	0.00019996	0.00138853	160	117	-0.0659284	-0.729191	0.544491	0.999756
GO0007229 integrin-mediated signaling pathway	75	51	-0.224731	-2.70649	0.00019996	0.00138853	75	51	-0.0799427	-0.710712	0.487702	0.999756
GO0060602 branch elongation of an epithelium	17	12	-1.04391	-2.36362	0.00019996	0.00138853	17	12	-0.376371	-0.675016	0.60208	0.999756
GO0045639 positive regulation of myeloid cell differentiation	64	39	-0.416192	-1.88875	0.00019996	0.00138853	64	39	-0.234955	-0.674711	0.720856	0.999756
GO0043516 regulation of DNA damage response, signal transduction by p53 class mediator	26	21	-0.58556	-2.41515	0.00019996	0.00138853	26	21	-0.206785	-0.647297	0.629674	0.999756
GO0086004 regulation of cardiac muscle cell contraction	34	24	0.530945	2.41014	0.00019996	0.00138853	34	24	-0.200597	-0.63975	0.827235	0.999756
GO0007369 gastrulation	141	104	-0.218497	-2.54281	0.00019996	0.00138853	141	104	-0.0780065	-0.635248	0.780444	0.999756
GO0086065 cell communication involved in cardiac conduction	30	22	0.518072	2.15417	0.00019996	0.00138853	30	22	-0.243439	-0.59816	0.827235	0.999756
GO0015813 L-glutamate transport	17	12	-0.386569	-2.69693	0.00019996	0.00138853	17	12	-0.102654	-0.596228	0.681264	0.999756
GO0048754 branching morphogenesis of an epithelial tube	160	120	-0.27538	-2.31641	0.00019996	0.00138853	160	120	-0.0875878	-0.57959	0.706059	0.999756
GO0031000 response to caffeine	15	11	0.675518	3.17971	0.00019996	0.00138853	15	11	-0.121647	-0.498799	0.616877	0.999756
GO0010575 positive regulation vascular endothelial growth factor production	19	14	-0.564093	-4.45162	0.00019996	0.00138853	19	14	-0.133479	-0.469393	0.65207	0.999756
GO0006305 DNA alkylation	45	31	-0.44438	-2.2412	0.00019996	0.00138853	45	31	-0.125516	-0.468094	0.741652	0.999756
GO0006306 DNA methylation	45	31	-0.44438	-2.2412	0.00019996	0.00138853	45	31	-0.125516	-0.468094	0.741652	0.999756
GO0045661 regulation of myoblast differentiation	22	18	-0.405352	-2.74178	0.00019996	0.00138853	22	18	-0.0934078	-0.367394	0.680464	0.999756
GO0010573 vascular endothelial growth factor production	24	15	-0.494765	-5.98318	0.00019996	0.00138853	24	15	-0.0881987	-0.362271	0.756449	0.999756
GO0010574 regulation of vascular endothelial growth factor production	23	15	-0.494765	-5.98318	0.00019996	0.00138853	23	15	-0.0881987	-0.362271	0.756449	0.999756
GO0016486 peptide hormone processing	32	15	-0.393857	-2.08019	0.00019996	0.00138853	32	15	-0.0902771	-0.342963	0.85123	0.999756
GO0015800 acidic amino acid transport	19	13	-0.320231	-2.88826	0.00019996	0.00138853	19	13	-0.0527782	-0.331967	0.775245	0.999756
GO0007281 germ cell development	142	84	-0.178715	-2.23165	0.00019996	0.00138853	142	84	-0.0591101	-0.288185	0.908818	0.999756
GO0006338 chromatin remodeling	102	90	-0.272437	-1.87715	0.00019996	0.00138853	102	90	-0.084056	-0.272643	0.830434	0.999756
GO0010970 microtubule-based transport	74	68	-0.288424	-3.57132	0.00019996	0.00138853	74	68	-0.0332484	-0.239716	0.832833	0.999756
GO0032414 positive regulation of ion transmembrane transporter activity	32	23	0.461379	3.33683	0.00019996	0.00138853	32	23	-0.0174018	-0.104915	0.862028	0.999756
GO0006607 NLS-bearing substrate import into nucleus	14	13	-0.791602	-5.71605	0.00019996	0.00138853	14	13	-0.0392001	-0.0692455	0.95081	0.999756
GO0046777 protein autophosphorylation	184	147	-0.15773	-2.95243	0.00019996	0.00138853	184	147	-0.00389498	-0.0240446	0.981204	0.999756
GO0030705 cytoskeleton-dependent intracellular transport	79	72	-0.249066	-2.56636	0.00019996	0.00138853	79	72	-0.00108297	-0.00875767	0.994401	0.999756
GO0071621 granulocyte chemotaxis	70	23	-0.267722	-3.00941	0.00019996	0.00138853	70	23	0.00415406	0.0447094	0.960808	0.999756
GO0033146 regulation of intracellular estrogen receptor signaling pathway	22	17	-0.473877	-5.44203	0.00019996	0.00138853	22	17	0.0365367	0.0860495	0.94761	0.999756
GO0030593 neutrophil chemotaxis	55	21	-0.2648	-2.4168	0.00019996	0.00138853	55	21	0.015963	0.129267	0.882823	0.999756
GO0043044 ATP-dependent chromatin remodeling	34	28	-0.446894	-1.9788	0.00019996	0.00138853	34	28	0.0942454	0.247867	0.846831	0.999756
GO0050804 regulation of synaptic transmission	184	106	0.103035	1.89371	0.00019996	0.00138853	184	106	0.0178565	0.29727	0.80044	0.999756
GO0006836 neurotransmitter transport	134	87	0.165208	3.42812	0.00019996	0.00138853	134	87	0.0201857	0.406268	0.773245	0.999756
GO0031644 regulation of neurological system process	221	124	0.114306	2.20053	0.00019996	0.00138853	221	124	0.0284089	0.422198	0.75005	0.999756
GO0086001 regulation of cardiac muscle cell action potential	36	27	0.422754	1.85301	0.00019996	0.00138853	36	27	0.145878	0.439217	0.872026	0.999756
GO0044091 membrane biogenesis	16	11	0.373851	2.45908	0.00019996	0.00138853	16	11	0.0976153	0.513328	0.634873	0.999756
GO0009593 detection of chemical stimulus	93	19	0.788295	3.4333	0.00019996	0.00138853	93	19	0.120218	0.515629	0.60088	0.999756
GO0086002 regulation of cardiac muscle cell action potential involved in contraction	28	21	0.637982	2.7545	0.00019996	0.00138853	28	21	0.221119	0.534327	0.910418	0.999756
GO0006004 fucose metabolic process	16	11	0.318228	2.85927	0.00019996	0.00138853	16	11	0.118324	0.586701	0.536093	0.999756
GO0086036 regulation of cardiac muscle cell membrane potential	40	29	0.461045	1.89488	0.00019996	0.00138853	40	29	0.232168	0.650528	0.656069	0.999756
GO0001505 regulation of neurotransmitter levels	138	92	0.138199	2.66339	0.00019996	0.00138853	138	92	0.0534136	0.751229	0.536893	0.999756
GO0086005 regulation of ventricular cardiac muscle cell action potential	19	14	1.0622	3.84444	0.00019996	0.00138853	19	14	0.53366	0.860934	0.486103	0.999756
GO0048738 cardiac muscle tissue development	144	104	-0.233832	-1.8446	0.00139972	0.00960838	144	104	-0.0956867	-0.406768	0.838432	0.999756
GO0051781 positive regulation of cell division	64	40	-0.100356	-2.20612	0.00179964	0.0122833	64	40	-0.0673803	-0.822477	0.557688	0.999756
GO0045912 negative regulation of carbohydrate metabolic process	27	18	-0.252747	-1.98475	0.00379924	0.0254485	27	18	0.0559238	0.440885	0.586883	0.999756
GO0033143 regulation of intracellular steroid hormone receptor signaling pathway	47	37	-0.213075	-1.99683	0.00459908	0.030635	47	37	-0.0593926	-0.333392	0.842831	0.999756
GO0070085 glycosylation	263	193	-0.0340147	-2.05333	0.004999	0.033176	263	193	0.0251417	0.430737	0.595281	0.999756

## Sheet: GSEA GOBP signif HP only
	TOTAL.total_genes	TOTAL.overlap_genes	TOTAL.est	TOTAL.nes	TOTAL.pval	TOTAL.adj.pval	HP.total_genes	HP.overlap_genes	HP.est	HP.nes	HP.pval	HP.adj.pval
GO0003081 regulation of systemic arterial blood pressure by renin-angiotensin	26	13	-0.359176	-1.50398	0.166967	0.653513	26	13	-0.950157	-7.9741	0.00019996	0.00165346
GO0009991 response to extracellular stimulus	300	202	-0.0868602	-1.16867	0.311738	0.886419	300	202	-0.219779	-7.36729	0.00019996	0.00165346
GO0019433 triglyceride catabolic process	24	14	-0.0942655	-0.51768	0.707259	0.9996	24	14	-0.71508	-6.88904	0.00019996	0.00165346
GO0046461 neutral lipid catabolic process	25	14	-0.0942655	-0.51768	0.707259	0.9996	25	14	-0.71508	-6.88904	0.00019996	0.00165346
GO0046464 acylglycerol catabolic process	25	14	-0.0942655	-0.51768	0.707259	0.9996	25	14	-0.71508	-6.88904	0.00019996	0.00165346
GO0030004 cellular monovalent inorganic cation homeostasis	41	27	-0.453277	-1.71424	0.0429914	0.246635	41	27	-0.69376	-6.87261	0.00019996	0.00165346
GO1901985 positive regulation of protein acetylation	17	15	-0.380958	-1.54393	0.15017	0.612428	17	15	-0.545846	-6.87111	0.00019996	0.00165346
GO2000758 positive regulation of peptidyl-lysine acetylation	17	15	-0.380958	-1.54393	0.15017	0.612428	17	15	-0.545846	-6.87111	0.00019996	0.00165346
GO0035066 positive regulation of histone acetylation	16	14	-0.442156	-1.82833	0.108178	0.499509	16	14	-0.623816	-6.69065	0.00019996	0.00165346
GO0031667 response to nutrient levels	275	186	-0.0973121	-1.47318	0.0329934	0.196161	275	186	-0.223054	-6.5146	0.00019996	0.00165346
GO0071356 cellular response to tumor necrosis factor	80	49	-0.0477561	-0.243895	0.921216	0.9996	80	49	-0.38763	-6.27015	0.00019996	0.00165346
GO2000021 regulation of ion homeostasis	135	74	-0.237871	-2.23352	0.0553889	0.305574	135	74	-0.288657	-6.1628	0.00019996	0.00165346
GO0030101 natural killer cell activation	49	24	0.00834602	0.129509	0.943611	0.9996	49	24	-0.237788	-5.16221	0.00019996	0.00165346
GO0001678 cellular glucose homeostasis	73	49	-0.209775	-1.6496	0.119376	0.536745	73	49	-0.604889	-5.03391	0.00019996	0.00165346
GO0045777 positive regulation of blood pressure	34	16	-0.245842	-2.3182	0.0661868	0.350624	34	16	-1.04058	-4.71237	0.00019996	0.00165346
GO0046503 glycerolipid catabolic process	34	21	0.000723656	0.0057728	0.987602	0.9996	34	21	-0.443783	-4.64875	0.00019996	0.00165346
GO0003014 renal system process	74	34	-0.236079	-1.6128	0.118176	0.535155	74	34	-0.703422	-4.63221	0.00019996	0.00165346
GO0001960 negative regulation of cytokine-mediated signaling pathway	27	18	-0.0424727	-0.291125	0.860028	0.9996	27	18	-0.284746	-4.55245	0.00019996	0.00165346
GO0070555 response to interleukin-1	67	41	-0.102715	-1.12895	0.246551	0.804758	67	41	-0.317728	-4.54665	0.00019996	0.00165346
GO0071333 cellular response to glucose stimulus	62	43	-0.263371	-1.5985	0.104579	0.488534	62	43	-0.705694	-4.40973	0.00019996	0.00165346
GO0071326 cellular response to monosaccharide stimulus	65	44	-0.252636	-1.38193	0.216157	0.760035	65	44	-0.677253	-4.32161	0.00019996	0.00165346
GO0071331 cellular response to hexose stimulus	64	44	-0.252636	-1.38193	0.216157	0.760035	64	44	-0.677253	-4.32161	0.00019996	0.00165346
GO0071230 cellular response to amino acid stimulus	37	31	-0.161175	-0.835417	0.414517	0.998004	37	31	-0.4878	-4.25983	0.00019996	0.00165346
GO0071229 cellular response to acid	43	35	-0.180851	-0.782728	0.458108	0.9996	43	35	-0.427536	-4.11767	0.00019996	0.00165346
GO0032720 negative regulation of tumor necrosis factor production	30	13	-0.338401	-0.77065	0.688862	0.9996	30	13	-1.10267	-4.06566	0.00019996	0.00165346
GO0001936 regulation of endothelial cell proliferation	74	53	-0.193155	-0.932059	0.526895	0.9996	74	53	-0.384774	-3.93291	0.00019996	0.00165346
GO0001938 positive regulation of endothelial cell proliferation	53	38	-0.172838	-0.789578	0.607678	0.9996	53	38	-0.470276	-3.8856	0.00019996	0.00165346
GO0071706 tumor necrosis factor superfamily cytokine production	77	35	-0.21115	-1.04552	0.322935	0.899209	77	35	-0.369501	-3.85922	0.00019996	0.00165346
GO0090382 phagosome maturation	47	32	-0.187354	-0.498086	0.812837	0.9996	47	32	-0.89998	-3.80073	0.00019996	0.00165346
GO0033500 carbohydrate homeostasis	141	94	-0.058973	-0.678113	0.484903	0.9996	141	94	-0.293641	-3.78504	0.00019996	0.00165346
GO0042593 glucose homeostasis	141	94	-0.058973	-0.678113	0.484903	0.9996	141	94	-0.293641	-3.78504	0.00019996	0.00165346
GO0043647 inositol phosphate metabolic process	63	51	-0.0150299	-0.119336	0.883623	0.9996	63	51	-0.304836	-3.73665	0.00019996	0.00165346
GO0034612 response to tumor necrosis factor	96	62	-0.0561235	-0.411799	0.80164	0.9996	96	62	-0.265228	-3.69433	0.00019996	0.00165346
GO0033627 cell adhesion mediated by integrin	49	35	-0.393198	-1.8324	0.0913817	0.445393	49	35	-0.391944	-3.69145	0.00019996	0.00165346
GO0035411 catenin import into nucleus	24	20	-0.636107	-1.92532	0.0377924	0.22104	24	20	-0.576543	-3.66634	0.00019996	0.00165346
GO0009749 response to glucose stimulus	118	79	-0.126408	-1.60688	0.127774	0.551746	118	79	-0.295832	-3.54018	0.00019996	0.00165346
GO0010332 response to gamma radiation	40	29	-0.267207	-1.39779	0.232553	0.781771	40	29	-0.829552	-3.49639	0.00019996	0.00165346
GO0045471 response to ethanol	93	46	-0.322096	-1.90168	0.0429914	0.246635	93	46	-0.436726	-3.49345	0.00019996	0.00165346
GO0031668 cellular response to extracellular stimulus	141	107	-0.0821097	-1.22407	0.303339	0.876395	141	107	-0.223556	-3.40835	0.00019996	0.00165346
GO0035412 regulation of catenin import into nucleus	22	19	-0.69463	-1.86695	0.0513897	0.287479	22	19	-0.63561	-3.39603	0.00019996	0.00165346
GO0009746 response to hexose stimulus	123	81	-0.114833	-1.4404	0.195761	0.724436	123	81	-0.275053	-3.33876	0.00019996	0.00165346
GO1901615 organic hydroxy compound metabolic process	451	288	-0.12621	-1.41595	0.164967	0.649219	451	288	-0.110535	-3.33129	0.00019996	0.00165346
GO0032602 chemokine production	57	27	-0.186602	-1.07009	0.376125	0.949761	57	27	-0.154274	-3.32787	0.00019996	0.00165346
GO0032640 tumor necrosis factor production	73	33	-0.230767	-1.10985	0.234153	0.782032	73	33	-0.414898	-3.31687	0.00019996	0.00165346
GO0032680 regulation of tumor necrosis factor production	73	33	-0.230767	-1.10985	0.234153	0.782032	73	33	-0.414898	-3.31687	0.00019996	0.00165346
GO0032103 positive regulation of response to external stimulus	155	68	-0.186083	-2.29277	0.0117976	0.0747115	155	68	-0.23357	-3.26793	0.00019996	0.00165346
GO0008217 regulation of blood pressure	147	78	-0.171409	-1.9668	0.0789842	0.397351	147	78	-0.50202	-3.26417	0.00019996	0.00165346
GO0032642 regulation of chemokine production	52	25	-0.239596	-1.27758	0.287343	0.857735	52	25	-0.183947	-3.20442	0.00019996	0.00165346
GO0032675 regulation of interleukin-6 production	77	35	-0.0698104	-0.573837	0.5013	0.9996	77	35	-0.231807	-3.19241	0.00019996	0.00165346
GO0001958 endochondral ossification	24	22	-0.286265	-1.64448	0.120576	0.537222	24	22	-0.402231	-3.18014	0.00019996	0.00165346
GO0036075 replacement ossification	24	22	-0.286265	-1.64448	0.120576	0.537222	24	22	-0.402231	-3.18014	0.00019996	0.00165346
GO0001894 tissue homeostasis	142	79	-0.180027	-1.34153	0.233753	0.782032	142	79	-0.212777	-3.15038	0.00019996	0.00165346
GO0042108 positive regulation of cytokine biosynthetic process	59	22	-0.202392	-1.2898	0.253749	0.816227	59	22	-0.193914	-3.13601	0.00019996	0.00165346
GO0072676 lymphocyte migration	36	17	-0.0439496	-0.428528	0.716857	0.9996	36	17	-0.366137	-3.12228	0.00019996	0.00165346
GO0030307 positive regulation of cell growth	94	65	-0.0419004	-0.823543	0.5005	0.9996	94	65	-0.34906	-3.02285	0.00019996	0.00165346
GO2000351 regulation of endothelial cell apoptotic process	22	12	-0.133622	-0.416617	0.660068	0.9996	22	12	-0.76783	-2.97266	0.00019996	0.00165346
[truncated: 131 more rows]

## Sheet: Interaction Analysis
EntrezID	EnsemblGene	Symbol	GeneName	TOTAL_CTRL	TOTAL_ADAT2KD	HT_CTRL	HT_ADAT2KD	log2FC_TOTAL-ADAT2KO_vs_TOTAL-CTRL	log2FC_HT-ADAT2KD_vs_HT-CTRL	baseMean	log2FoldChange	lfcSE	stat	pvalue	padj	rej
[truncated: 12,447 more rows]

[truncated: 1 more sheets: Fisher test]
