# Supplementary material for: Human tRNAs with inosine 34 are essential to efficiently translate eukarya-specific low-complexity proteins
Source: Nucleic Acids Res. 2021 Jun 14;49(12):7011–34. doi: 10.1093/nar/gkab461 (PMC8266599; doi:10.1093/nar/gkab461)
Supplement: gkab461_Supplemental_Files [file gkab461_supplemental_files.zip › 2021_Torres NAR_Table S5.xlsx]

## Sheet: TAPSLIVR-rich human proteins
CCDS	Gene Name	Uniprot Accesion	Low-complexity (LC) region Size (AA)	TAPSLIVR codons (a)	ADAT-sensitive TAPSLIVR codons (d)	Enrichment (d/a)	Gene Size (AA)	LC region Size/Gene Size	Initial LC region position (AA)	Final LC region position (AA)	Initial LC region position (nt)	Final LC region position (nt)
CCDS76369.1.Hs109.chr11	MUC5AC	P98088	995	936	778	0.831197	5655	0.17595	2219	3213	6655	9639
CCDS54700.1.Hs109.chr3	MUC4	Q99102	983	821	778	0.947625	5413	0.1816	3278	4260	9832	12780
CCDS44515.2.Hs109.chr11	MUC5B	Q9HC84	431	377	302	0.801061	5763	0.0747874	4341	4771	13021	14313
CCDS10689.2.Hs109.chr16	SRCAP	Q6ZRS2	392	349	275	0.787966	3231	0.121325	1311	1702	3931	5106
CCDS31069.2.Hs109.chr1	FMN2	Q9NZ56	351	290	244	0.841379	1723	0.203714	907	1257	2719	3771
CCDS32373.1.Hs109.chr16	SRRM2	Q9UQ35	288	273	197	0.721612	2753	0.104613	1822	2109	5464	6327
CCDS44513.1.Hs109.chr11	MUC6	Q6W4X9	277	237	189	0.797468	2440	0.113525	2076	2352	6226	7056
CCDS78262.1.Hs109.chr7	MUC3A	Q02505	271	233	198	0.849785	3324	0.0815283	182	452	544	1356
CCDS74276.1.Hs109.chr19	PRR36	Q9H6K5	255	221	175	0.791855	1347	0.18931	629	883	1885	2649
CCDS76143.1.Hs109.chr1	KIAA0754	O94854	228	191	169	0.884817	1428	0.159664	987	1214	2959	3642
CCDS3541.1.Hs109.chr4	MUC7	Q8TAX7	209	188	182	0.968085	378	0.55291	136	344	406	1032
CCDS14616.1.Hs109.chrX	BCORL1	Q5H9F3	203	187	151	0.807487	1712	0.118575	223	425	667	1275
CCDS1296.2.Hs109.chr1	PRRC2C	Q9Y520	198	192	184	0.958333	2818	0.0702626	1737	1934	5209	5802
CCDS78281.1.Hs109.chr7	MGAM2	Q2M2H8	180	158	135	0.85443	2516	0.0715421	1960	2139	5878	6417
CCDS48154.1.Hs109.chrX	AMOT	Q4VCS5	177	162	147	0.907407	1085	0.163134	870	1046	2608	3138
CCDS34711.1.Hs109.chr7	MUC17	Q685J3	173	148	112	0.756757	4494	0.0384958	1740	1912	5218	5736
CCDS54266.1.Hs109.chr19	SELENOV	P59797	164	150	101	0.673333	347	0.472622	2	165	4	495
CCDS43374.1.Hs109.chr5	DIAPH1	O60610	150	126	111	0.880952	1273	0.117832	560	709	1678	2127
CCDS150.1.Hs109.chr1	PRDM2	Q13029	146	130	117	0.9	1719	0.0849331	946	1091	2836	3273
CCDS45135.1.Hs109.chr14	YLPM1	P49750	140	121	110	0.909091	2147	0.0652073	524	663	1570	1989
CCDS8180.1.Hs109.chr11	C11orf24	Q96F05	139	124	88	0.709677	450	0.308889	97	235	289	705
CCDS9368.2.Hs109.chr13	PROSER1	Q86XN7	132	112	98	0.875	945	0.139683	320	451	958	1353
CCDS47630.1.Hs109.chr7	PCLO	Q9Y6V0	129	109	96	0.880734	5143	0.0250826	2372	2500	7114	7500
CCDS13875.1.Hs109.chr22	SF3A1	Q15459	124	107	88	0.82243	794	0.156171	553	676	1657	2028
CCDS1259.2.Hs109.chr1	POU2F1	P14859	124	110	83	0.754545	767	0.161669	467	590	1399	1770
CCDS34388.1.Hs109.chr6	MUC21	Q5SSG8	124	101	72	0.712871	567	0.218695	96	219	286	657
CCDS4282.1.Hs109.chr5	TCERG1	O14776	121	105	92	0.87619	1099	0.1101	251	371	751	1113
CCDS255.1.Hs109.chr1	SRRM1	Q8IYB3	121	108	82	0.759259	905	0.133702	538	658	1612	1974
CCDS30661.1.Hs109.chr1	SDC3	O75056	121	108	79	0.731481	443	0.273138	151	271	451	813
CCDS439.1.Hs109.chr1	HEYL	Q9NQ87	113	99	71	0.717172	329	0.343465	186	298	556	894
CCDS5080.1.Hs109.chr6	WASF1	Q92558	110	98	89	0.908163	560	0.196429	307	416	919	1248
CCDS2260.1.Hs109.chr2	WIPF1	O43516	110	92	62	0.673913	504	0.218254	330	439	988	1317
CCDS46055.1.Hs109.chr19	KMT2B	Q9UMN6	107	93	80	0.860215	2716	0.0393962	551	657	1651	1971
CCDS73137.1.Hs109.chr10	PCDH15	Q96QU1	105	91	89	0.978022	1963	0.0534896	1742	1846	5224	5538
CCDS78076.1.Hs109.chr5	HAVCR1	Q96D42	104	95	70	0.736842	402	0.258706	117	220	349	660
CCDS2749.2.Hs109.chr3	SETD2	Q9BYW2	102	89	75	0.842697	2565	0.0397661	146	247	436	741
CCDS73700.1.Hs109.chr15	MAGEL2	Q9UJ55	102	87	66	0.758621	1250	0.0816	412	513	1234	1539
CCDS13952.2.Hs109.chr22	SH3BP1	Q9Y3L3	102	88	63	0.715909	702	0.145299	562	663	1684	1989
CCDS42144.1.Hs109.chr16	MAZ	P56270	102	92	62	0.673913	494	0.206478	83	184	247	552
CCDS76390.1.Hs109.chr11	OTOG	Q6ZRI0	99	83	61	0.73494	2926	0.0338346	1637	1735	4909	5205
CCDS73349.1.Hs109.chr11	EMSY	Q7Z589	99	84	67	0.797619	1338	0.073991	316	414	946	1242
CCDS47428.1.Hs109.chr6	C6orf132	Q5T0Z8	99	86	74	0.860465	1189	0.0832632	154	252	460	756
CCDS55135.1.Hs109.chr7	TAF6	P49848	99	83	67	0.807229	715	0.138462	543	641	1627	1923
CCDS35409.1.Hs109.chrX	ADGRG4	Q8IZF6	98	80	67	0.8375	3081	0.0318079	1036	1133	3106	3399
CCDS44924.1.Hs109.chr12	BAZ2A	Q9UIF9	98	87	79	0.908046	1906	0.0514166	415	512	1243	1536
CCDS34743.1.Hs109.chr7	WASL	O00401	98	86	71	0.825581	506	0.193676	297	394	889	1182
CCDS7529.1.Hs109.chr10	PPRC1	Q5VV67	97	85	61	0.717647	1665	0.0582583	1427	1523	4279	4569
CCDS6940.1.Hs109.chr9	NUP214	P35658	95	80	68	0.85	2091	0.0454328	1541	1635	4621	4905
CCDS2968.1.Hs109.chr3	CCDC80	Q76M96	95	83	62	0.746988	951	0.0998948	320	414	958	1242
CCDS33500.1.Hs109.chr20	TAF4	O00268	94	83	59	0.710843	1086	0.0865562	210	303	628	909
CCDS34110.1.Hs109.chr4	CDKN2AIP	Q9NXV6	94	77	53	0.688312	581	0.16179	314	407	940	1221
CCDS11107.1.Hs109.chr17	ZBTB4	Q9P1Z0	93	84	74	0.880952	1014	0.091716	45	137	133	411
CCDS8648.1.Hs109.chr12	MANSC1	Q9H8J5	93	79	65	0.822785	432	0.215278	215	307	643	921
CCDS30551.1.Hs109.chr1	AGRN	O00468	91	79	53	0.670886	2046	0.044477	970	1060	2908	3180
CCDS44020.1.Hs109.chrX	HCFC1	P51610	91	77	60	0.779221	2036	0.0446955	400	490	1198	1470
CCDS53460.1.Hs109.chr1	NFASC	O94856	89	79	68	0.860759	1241	0.0717164	915	1003	2743	3009
CCDS54068.1.Hs109.chr17	GP1BA	P07359	89	78	57	0.730769	653	0.136294	400	488	1198	1464
CCDS41721.1.Hs109.chr11	TMPRSS13	Q9BYE2	89	80	59	0.7375	568	0.15669	68	156	202	468
CCDS47878.2.Hs109.chr8	ZFHX4	Q86UP3	87	75	63	0.84	3617	0.0240531	1991	2077	5971	6231
CCDS44925.2.Hs109.chr12	NACA	E9PAV3	86	72	63	0.875	926	0.0928726	99	184	295	552
CCDS35301.1.Hs109.chrX	HUWE1	Q7Z6Z7	84	78	69	0.884615	4375	0.0192	3474	3557	10420	10671
CCDS31929.2.Hs109.chr12	EP400	Q96L91	84	71	55	0.774648	3124	0.0268886	638	721	1912	2163
CCDS55959.1.Hs109.chr15	MGA	Q8IWI9	83	74	65	0.878378	3066	0.0270711	1645	1727	4933	5181
CCDS54397.1.Hs109.chr2	SAP130	Q9H0E3	83	71	58	0.816901	1084	0.0765683	271	353	811	1059
CCDS44438.1.Hs109.chr10	SYNPO2L	Q9H987	83	70	56	0.8	978	0.0848671	522	604	1564	1812
CCDS30875.1.Hs109.chr1	CRTC2	Q53ET0	83	70	54	0.771429	694	0.119597	366	448	1096	1344
CCDS7785.1.Hs109.chr11	EIF3F	O00303	83	76	54	0.710526	358	0.231844	1	83	1	249
CCDS46622.1.Hs109.chr20	GNAS	O95467	82	70	56	0.8	1038	0.0789981	469	550	1405	1650
CCDS13629.1.Hs109.chr21	SON	P18583	81	68	48	0.705882	2427	0.0333745	1354	1434	4060	4302
CCDS46143.1.Hs109.chr19	PRR12	Q9ULL5	81	73	53	0.726027	2037	0.0397644	1456	1536	4366	4608
CCDS31255.1.Hs109.chr10	SORBS1	Q9BX66	81	67	52	0.776119	1293	0.062645	988	1068	2962	3204
CCDS47534.1.Hs109.chr7	TNRC18	O15417	80	74	67	0.905405	2969	0.0269451	2599	2678	7795	8034
CCDS11337.1.Hs109.chr17	CDK12	Q9NYV4	80	68	61	0.897059	1491	0.0536553	520	599	1558	1797
CCDS11658.1.Hs109.chr17	TEX2	Q8IWB9	80	68	48	0.705882	1135	0.0704846	113	192	337	576
CCDS2799.1.Hs109.chr3	DAG1	Q14118	80	69	56	0.811594	896	0.0892857	411	490	1231	1470
CCDS42181.1.Hs109.chr16	ACD	Q96AP0	80	66	47	0.712121	545	0.146789	372	451	1114	1353
CCDS75858.1.Hs109.chr9	WNK2	Q9Y3S1	79	66	44	0.666667	2298	0.0343777	787	865	2359	2595
CCDS73419.1.Hs109.chr12	WNK1	Q9H4A3	78	69	61	0.884058	2635	0.0296015	1644	1721	4930	5163
CCDS14370.1.Hs109.chrX	USP51	Q70EK9	78	68	46	0.676471	712	0.109551	83	160	247	480
CCDS47512.1.Hs109.chr6	FNDC1	Q4ZHG4	77	71	59	0.830986	1895	0.0406332	1443	1519	4327	4557
CCDS47986.1.Hs109.chr9	SPATA31D1	Q6ZQQ2	77	65	49	0.753846	1577	0.0488269	147	223	439	669
CCDS61581.1.Hs109.chr15	FMN1	Q68DA7	77	66	56	0.848485	1420	0.0542254	864	940	2590	2820
CCDS31041.1.Hs109.chr1	ENAH	Q8N8S7	77	66	63	0.954545	592	0.130068	305	381	913	1143
CCDS46898.1.Hs109.chr3	HEG1	Q9ULI3	76	66	54	0.818182	1382	0.0549928	687	762	2059	2286
CCDS13261.1.Hs109.chr20	RBM12	Q9NTZ6	76	68	53	0.779412	933	0.0814577	168	243	502	729
CCDS46430.1.Hs109.chr2	PRPF40A	O75400	76	65	61	0.938462	931	0.0816327	224	299	670	897
CCDS994.1.Hs109.chr1	RFX5	P48382	76	67	49	0.731343	617	0.123177	319	394	955	1182
CCDS32510.1.Hs109.chr16	CDT1	Q9H211	76	65	44	0.676923	547	0.13894	11	86	31	258
CCDS9449.1.Hs109.chr13	KLF12	Q9Y4X4	76	69	59	0.855072	403	0.188586	81	156	241	468
CCDS11190.1.Hs109.chr17	GID4	Q8IVV7	76	63	47	0.746032	301	0.252492	40	115	118	345
CCDS54212.1.Hs109.chr19	MUC16	Q8WXI7	75	64	48	0.75	14508	0.00516956	7676	7750	23026	23250
CCDS32435.1.Hs109.chr16	SETD1A	O15047	75	62	48	0.774194	1708	0.043911	1113	1187	3337	3561
CCDS45462.2.Hs109.chr16	FBRS	Q9HAH7	75	66	45	0.681818	981	0.0764526	344	418	1030	1254
CCDS41899.1.Hs109.chr13	DACH1	Q9UI36	75	65	44	0.676923	707	0.106082	1	75	1	225
CCDS33506.1.Hs109.chr20	DIDO1	Q9BTC0	74	65	48	0.738462	2241	0.033021	1245	1318	3733	3954
CCDS44339.1.Hs109.chr1	CEP170	Q5SW79	74	62	46	0.741935	1585	0.0466877	1122	1195	3364	3585
CCDS32144.1.Hs109.chr14	RIN3	Q8TB24	74	64	54	0.84375	986	0.0750507	257	330	769	990
CCDS12788.1.Hs109.chr19	NUP62	P37198	74	64	54	0.84375	523	0.141491	178	251	532	753
CCDS33074.1.Hs109.chr19	SCAF1	Q9H7N4	73	62	42	0.677419	1313	0.0555979	560	632	1678	1896
CCDS34348.1.Hs109.chr6	KIAA0319	Q5VV43	73	60	44	0.733333	1073	0.0680336	268	340	802	1020
CCDS1456.1.Hs109.chr1	ELK4	P28324	73	61	42	0.688525	432	0.168981	325	397	973	1191
CCDS6412.1.Hs109.chr8	SCRIB	Q14160	72	61	41	0.672131	1656	0.0434783	926	997	2776	2991
CCDS12601.1.Hs109.chr19	CIC	Q96RK0	72	61	50	0.819672	1609	0.0447483	1090	1161	3268	3483
CCDS77668.1.Hs109.chr22	MORC2	Q9Y6X9	72	63	42	0.666667	1033	0.0696999	597	668	1789	2004
CCDS74881.1.Hs109.chr22	PPP6R2	O75170	72	63	46	0.730159	960	0.075	866	937	2596	2811
CCDS83380.1.Hs109.chr9	SPATA31D3	P0C874	72	62	49	0.790323	918	0.0784314	149	220	445	660
CCDS83379.1.Hs109.chr9	SPATA31D4	Q6ZUB0	72	62	49	0.790323	918	0.0784314	149	220	445	660
CCDS12738.1.Hs109.chr19	PPP1R15A	O75807	72	63	46	0.730159	675	0.106667	603	674	1807	2022
CCDS54785.1.Hs109.chr4	NPNT	Q6UXI9	72	63	56	0.888889	596	0.120805	329	400	985	1200
CCDS82590.1.Hs109.chr20	SNPH	O15079	72	60	40	0.666667	539	0.133581	11	82	31	246
CCDS4315.1.Hs109.chr5	SLC36A2	Q495M3	72	60	43	0.716667	484	0.14876	360	431	1078	1293
CCDS12564.2.Hs109.chr19	C19orf54	Q5BKX5	72	60	52	0.866667	352	0.204545	2	73	4	219
CCDS58101.1.Hs109.chr10	CFAP46	Q8IYW2	71	59	51	0.864407	2716	0.0261414	2597	2667	7789	8001
CCDS5974.1.Hs109.chr8	TNKS	O95271	71	59	43	0.728814	1328	0.0534639	87	157	259	471
CCDS9989.2.Hs109.chr14	INF2	Q27J81	71	61	49	0.803279	1250	0.0568	411	481	1231	1443
CCDS11139.1.Hs109.chr17	ARHGEF15	O94989	71	61	50	0.819672	842	0.084323	63	133	187	399
CCDS6980.1.Hs109.chr9	BRD3	Q15059	71	63	51	0.809524	727	0.0976616	170	240	508	720
CCDS11627.2.Hs109.chr17	TBX2	Q13207	71	59	44	0.745763	713	0.0995792	576	646	1726	1938
CCDS11018.1.Hs109.chr17	MNT	Q99583	71	63	47	0.746032	583	0.121784	57	127	169	381
CCDS8698.1.Hs109.chr12	ETNK1	Q9HBU6	71	61	46	0.754098	453	0.156733	22	92	64	276
CCDS81766.1.Hs109.chr13	ZC3H13	Q5T200	70	63	57	0.904762	1669	0.0419413	1081	1150	3241	3450
CCDS8107.1.Hs109.chr11	MAP3K11	Q16584	70	59	47	0.79661	848	0.0825472	738	807	2212	2421
CCDS74065.1.Hs109.chr17	ZNF385C	Q66K41	70	60	50	0.833333	425	0.164706	354	423	1060	1269
CCDS7258.1.Hs109.chr10	ANK3	Q12955	69	59	51	0.864407	4378	0.0157606	1768	1836	5302	5508
CCDS42824.1.Hs109.chr2	SPEG	Q15772	69	62	51	0.822581	3268	0.0211138	2774	2842	8320	8526
CCDS11439.1.Hs109.chr17	WNK4	Q96J92	69	58	47	0.810345	1244	0.0554662	906	974	2716	2922
CCDS11723.1.Hs109.chr17	CASKIN2	Q8WXE0	69	58	39	0.672414	1203	0.0573566	821	889	2461	2667
CCDS47455.1.Hs109.chr6	SNAP91	O60641	69	63	61	0.968254	908	0.0759912	497	565	1489	1695
CCDS13548.1.Hs109.chr20	ZNF512B	Q96KM6	69	59	39	0.661017	893	0.0772676	253	321	757	963
CCDS47175.1.Hs109.chr4	SORBS2	O94875	69	56	41	0.732143	825	0.0836364	399	467	1195	1401
CCDS32476.1.Hs109.chr16	MTSS1L	Q765P7	69	59	43	0.728814	748	0.092246	535	603	1603	1809
CCDS47236.1.Hs109.chr5	POC5	Q8NA72	69	60	51	0.85	576	0.119792	398	466	1192	1398
CCDS6769.1.Hs109.chr9	RAD23B	P54727	69	62	56	0.903226	410	0.168293	77	145	229	435
CCDS2636.1.Hs109.chr3	ZNF385D	Q9H6B1	69	60	47	0.783333	396	0.174242	326	394	976	1182
CCDS13949.1.Hs109.chr22	CDC42EP1	Q00587	69	58	53	0.913793	392	0.17602	215	283	643	849
CCDS4963.1.Hs109.chr6	KHDRBS2	Q5VWX1	69	58	48	0.827586	350	0.197143	195	263	583	789
CCDS58290.1.Hs109.chr12	SFSWAP	Q12872	68	59	47	0.79661	1004	0.0677291	394	461	1180	1383
CCDS34099.1.Hs109.chr4	SH3RF1	Q7Z6J0	68	58	43	0.741379	889	0.0764904	633	700	1897	2100
CCDS1108.1.Hs109.chr1	HCN3	Q9P1Z3	68	58	47	0.810345	775	0.0877419	627	694	1879	2082
CCDS8134.1.Hs109.chr11	CD248	Q9HCU0	68	58	50	0.862069	758	0.0897098	569	636	1705	1908
CCDS44873.1.Hs109.chr12	KMT2D	O14686	67	57	47	0.824561	5538	0.0120982	4903	4969	14707	14907
CCDS43655.2.Hs109.chr7	UBN2	Q6ZU65	67	55	49	0.890909	1348	0.0497033	1034	1100	3100	3300
CCDS8483.1.Hs109.chr11	NFRKB	Q6P4R8	67	58	39	0.672414	1325	0.050566	1151	1217	3451	3651
CCDS45880.1.Hs109.chr18	ZCCHC2	Q9C0B9	67	55	38	0.690909	1179	0.0568278	921	987	2761	2961
CCDS1063.1.Hs109.chr1	UBAP2L	Q14157	67	56	41	0.732143	1088	0.0615809	727	793	2179	2379
CCDS10276.1.Hs109.chr15	C15orf39	Q6ZRI6	67	59	49	0.830508	1048	0.0639313	697	763	2089	2289
CCDS68391.1.Hs109.chr3	MYRIP	Q8NFW9	67	57	39	0.684211	771	0.0869001	1	67	1	201
CCDS41294.1.Hs109.chr1	PHACTR4	Q8IZ21	67	59	52	0.881356	713	0.0939691	199	265	595	795
CCDS388.1.Hs109.chr1	SFPQ	P23246	67	57	41	0.719298	708	0.0946328	115	181	343	543
CCDS3688.3.Hs109.chr4	LRIT3	Q3SXY7	67	58	50	0.862069	680	0.0985294	375	441	1123	1323
CCDS8811.2.Hs109.chr12	BIN2	Q9UBW5	67	56	43	0.767857	598	0.11204	433	499	1297	1497
CCDS10908.1.Hs109.chr16	ZFHX3	Q15911	66	54	41	0.759259	3704	0.0178186	3589	3654	10765	10962
CCDS54254.1.Hs109.chr19	ARHGAP33	O14559	66	57	44	0.77193	1124	0.0587189	610	675	1828	2025
CCDS9578.1.Hs109.chr14	LRP10	Q7Z4F1	66	55	40	0.727273	714	0.092437	611	676	1831	2028
CCDS76171.1.Hs109.chr1	SGIP1	Q9BQI5	66	56	49	0.875	632	0.10443	212	277	634	831
CCDS1892.1.Hs109.chr2	ANTXR1	Q9H6X2	66	58	50	0.862069	565	0.116814	500	565	1498	1695
CCDS12468.1.Hs109.chr19	RBM42	Q9BTD8	66	55	38	0.690909	481	0.137214	273	338	817	1014
CCDS33055.1.Hs109.chr19	MYPOP	Q86VE0	66	59	42	0.711864	400	0.165	200	265	598	795
CCDS43235.1.Hs109.chr4	OPRPN	Q99935	66	57	54	0.947368	249	0.26506	144	209	430	627
CCDS4052.1.Hs109.chr5	RASGRF2	O14827	65	54	37	0.685185	1238	0.052504	718	782	2152	2346
CCDS46429.1.Hs109.chr2	FMNL2	Q96PY5	65	57	47	0.824561	1093	0.0594694	545	609	1633	1827
CCDS53550.1.Hs109.chr10	LDB3	O75112	65	54	41	0.759259	733	0.0886767	361	425	1081	1275
CCDS2262.1.Hs109.chr2	ATF2	P15336	65	54	46	0.851852	506	0.128458	150	214	448	642
CCDS659.1.Hs109.chr1	ZRANB2	O95218	65	58	39	0.672414	331	0.196375	198	262	592	786
CCDS6802.1.Hs109.chr9	COL27A1	Q8IZC6	64	52	42	0.807692	1861	0.0343901	399	462	1195	1386
CCDS14684.1.Hs109.chrX	AFF2	P51816	64	58	55	0.948276	1312	0.0487805	975	1038	2923	3114
CCDS46014.1.Hs109.chr19	MAST3	O60307	64	55	41	0.745455	1310	0.048855	1099	1162	3295	3486
CCDS2359.1.Hs109.chr2	RAPH1	Q70E73	64	55	49	0.890909	1251	0.0511591	752	815	2254	2445
CCDS35417.1.Hs109.chrX	MAGEC1	O60732	64	54	37	0.685185	1143	0.055993	805	868	2413	2604
CCDS6402.1.Hs109.chr8	ZC3H3	Q8IXZ2	64	53	44	0.830189	949	0.0674394	830	893	2488	2679
CCDS34591.1.Hs109.chr7	FOXK1	P85037	64	53	39	0.735849	734	0.0871935	639	702	1915	2106
CCDS32864.1.Hs109.chr19	MIDN	Q504T8	64	57	39	0.684211	469	0.136461	166	229	496	687
CCDS76865.1.Hs109.chr16	CHD9	Q3L8U1	63	53	48	0.90566	2898	0.0217391	2136	2198	6406	6594
CCDS42031.1.Hs109.chr15	MAP1A	P78559	63	52	39	0.75	2804	0.0224679	2220	2282	6658	6846
CCDS44874.1.Hs109.chr12	FMNL3	Q96PG8	63	53	42	0.792453	1028	0.061284	503	565	1507	1695
CCDS46964.1.Hs109.chr3	CCDC39	Q9UFE4	63	52	35	0.673077	942	0.066879	874	936	2620	2808
CCDS6427.1.Hs109.chr8	KIFC2	Q96AC6	63	55	41	0.745455	839	0.0750894	762	824	2284	2472
CCDS42525.1.Hs109.chr19	CRTC1	Q6UUV9	63	52	37	0.711538	651	0.0967742	383	445	1147	1335
CCDS9239.1.Hs109.chr12	VPS37B	Q9H9H4	63	54	37	0.685185	286	0.22028	167	229	499	687
CCDS46129.1.Hs109.chr19	BBC3	Q9BXH1	63	52	40	0.769231	262	0.240458	44	106	130	318
CCDS8384.1.Hs109.chr11	DSCAML1	Q8TD84	62	52	46	0.884615	2114	0.0293283	2015	2076	6043	6228
CCDS34771.1.Hs109.chr7	ARHGEF5	Q12774	62	53	43	0.811321	1598	0.0387985	500	561	1498	1683
CCDS34882.1.Hs109.chr8	RAB11FIP1	Q6WKZ4	62	51	40	0.784314	1284	0.0482866	519	580	1555	1740
CCDS31734.1.Hs109.chr12	ATN1	P54259	62	53	43	0.811321	1191	0.0520571	348	409	1042	1227
CCDS12088.1.Hs109.chr19	TMPRSS9	Q7Z410	62	53	36	0.679245	1060	0.0584906	736	797	2206	2391
CCDS32987.1.Hs109.chr19	CEP89	Q96ST8	62	54	39	0.722222	784	0.0790816	16	77	46	231
CCDS54997.1.Hs109.chr6	PNPLA1	Q8N8W4	62	51	44	0.862745	533	0.116323	341	402	1021	1206
CCDS32687.1.Hs109.chr17	VEZF1	Q14119	62	53	36	0.679245	522	0.118774	99	160	295	480
CCDS63093.1.Hs109.chr2	ABI2	Q9NYB9	62	53	48	0.90566	514	0.120623	262	323	784	969
CCDS56472.1.Hs109.chr7	WIPF3	A6NGB9	62	52	35	0.673077	484	0.128099	210	271	628	813
CCDS236.1.Hs109.chr1	E2F2	Q14209	62	51	36	0.705882	438	0.141553	317	378	949	1134
CCDS7591.1.Hs109.chr10	TRUB1	Q8WWH5	62	53	35	0.660377	350	0.177143	2	63	4	189
CCDS13241.1.Hs109.chr20	NCOA6	Q14686	61	51	41	0.803922	2064	0.0295543	1564	1624	4690	4872
CCDS41246.1.Hs109.chr1	CASZ1	Q86V15	61	51	37	0.72549	1760	0.0346591	810	870	2428	2610
CCDS1710.2.Hs109.chr2	ITSN2	Q9NZM3	61	51	40	0.784314	1698	0.0359246	121	181	361	543
CCDS34219.1.Hs109.chr5	ZNF608	Q9ULD9	61	51	42	0.823529	1513	0.0403173	728	788	2182	2364
CCDS74943.1.Hs109.chr3	DCAF1	Q9Y4B6	61	51	45	0.882353	1508	0.0404509	876	936	2626	2808
CCDS8002.1.Hs109.chr11	VWCE	Q96DN2	61	54	42	0.777778	956	0.0638075	301	361	901	1083
CCDS56420.1.Hs109.chr6	BRD2	P25440	61	51	46	0.901961	837	0.0728793	215	275	643	825
CCDS4206.1.Hs109.chr5	EGR1	P18146	61	52	41	0.788462	544	0.112132	426	486	1276	1458
CCDS11364.1.Hs109.chr17	WIPF2	Q8TF74	61	52	41	0.788462	441	0.138322	285	345	853	1035
CCDS550.1.Hs109.chr1	FOXE3	Q13461	61	50	35	0.7	320	0.190625	241	301	721	903
CCDS2765.1.Hs109.chr3	PLXNB1	O43157	60	50	40	0.8	2136	0.0280899	677	736	2029	2208
CCDS32553.2.Hs109.chr17	CHD3	Q12873	60	51	43	0.843137	2060	0.0291262	260	319	778	957
CCDS46196.1.Hs109.chr19	SSC5D	A1L4H1	60	50	33	0.66	1574	0.0381194	1047	1106	3139	3318
CCDS56426.1.Hs109.chr6	DAAM2	Q86T65	60	48	44	0.916667	1069	0.0561272	514	573	1540	1719
CCDS8455.1.Hs109.chr11	ROBO4	Q8WZ75	60	50	37	0.74	1008	0.0595238	583	642	1747	1926
CCDS12737.1.Hs109.chr19	PLEKHA4	Q9H4M7	60	52	37	0.711538	780	0.0769231	224	283	670	849
CCDS32103.1.Hs109.chr14	GPHN	Q9NQX3	60	50	46	0.92	737	0.0814111	230	289	688	867
CCDS55352.1.Hs109.chr9	RABL6	Q3YEC7	60	52	43	0.826923	731	0.0820793	317	376	949	1128
CCDS10514.1.Hs109.chr16	VASN	Q6EMK4	60	51	37	0.72549	674	0.0890208	347	406	1039	1218
CCDS47051.1.Hs109.chr4	SLAIN2	Q9P270	60	49	36	0.734694	582	0.103093	508	567	1522	1701
CCDS33839.2.Hs109.chr3	MUC13	Q9H3R2	60	53	47	0.886792	513	0.116959	51	110	151	330
CCDS7150.1.Hs109.chr10	ABI1	Q8IZP0	60	50	39	0.78	509	0.117878	251	310	751	930
CCDS371.1.Hs109.chr1	TMEM54	Q969K7	60	51	38	0.745098	223	0.269058	58	117	172	351
CCDS33539.2.Hs109.chr21	SYNJ1	O43426	59	49	39	0.795918	1613	0.0365778	1069	1127	3205	3381
CCDS4198.1.Hs109.chr5	BRD8	Q9H0E9	59	49	40	0.816327	1236	0.0477346	279	337	835	1011
CCDS35165.1.Hs109.chr9	ABL1	P00519	59	49	37	0.755102	1150	0.0513043	985	1043	2953	3129
CCDS8944.1.Hs109.chr12	MBD6	Q96DN6	59	49	41	0.836735	1004	0.0587649	319	377	955	1131
CCDS45616.1.Hs109.chr17	ARHGAP44	Q17R89	59	49	34	0.693878	819	0.0720391	698	756	2092	2268
CCDS12516.1.Hs109.chr19	GGN	Q86UU5	59	50	36	0.72	653	0.0903522	471	529	1411	1587
CCDS33339.2.Hs109.chr2	ZNF385B	Q569K4	59	51	40	0.784314	487	0.12115	424	482	1270	1446
CCDS528.1.Hs109.chr1	GPBP1L1	Q9HC44	59	50	36	0.72	475	0.124211	263	321	787	963
CCDS12534.2.Hs109.chr19	ZFP36	P26651	59	50	40	0.8	333	0.177177	196	254	586	762
CCDS13620.1.Hs109.chr21	OLIG2	Q13516	59	50	33	0.66	324	0.182099	214	272	640	816
CCDS13008.1.Hs109.chr20	FAM110A	Q9BQ89	59	51	35	0.686275	296	0.199324	129	187	385	561
CCDS43596.1.Hs109.chr7	VPS37D	Q86XT2	59	49	33	0.673469	252	0.234127	171	229	511	687
CCDS58676.1.Hs109.chr19	C19orf84	I3L1E1	59	48	32	0.666667	187	0.315508	15	73	43	219
CCDS59003.1.Hs109.chr6	MUC22	E2RYF6	58	49	45	0.918367	1774	0.0326945	1490	1547	4468	4641
CCDS10834.1.Hs109.chr16	FHOD1	Q9Y613	58	49	42	0.857143	1165	0.0497854	567	624	1699	1872
CCDS47682.1.Hs109.chr7	ATXN7L1	Q9ULK2	58	48	37	0.770833	862	0.0672854	507	564	1519	1692
CCDS11417.1.Hs109.chr17	KAT2A	Q92830	58	52	40	0.769231	838	0.0692124	4	61	10	183
CCDS2889.1.Hs109.chr3	PXK	Q7Z7A4	58	51	41	0.803922	579	0.100173	487	544	1459	1632
CCDS54979.1.Hs109.chr6	C6orf136	Q5SQH8	58	48	44	0.916667	497	0.1167	212	269	634	807
CCDS33325.1.Hs109.chr2	GORASP2	Q9H8Y8	58	48	38	0.791667	453	0.128035	369	426	1105	1278
CCDS4332.1.Hs109.chr5	TIMD4	Q96H15	58	50	42	0.84	379	0.153034	127	184	379	552
CCDS32638.1.Hs109.chr17	PCGF2	P35227	58	48	40	0.833333	345	0.168116	257	314	769	942
CCDS797.1.Hs109.chr1	PSRC1	Q6PGN9	58	49	35	0.714286	334	0.173653	179	236	535	708
CCDS59435.1.Hs109.chr2	TTN	Q8WZ42	57	51	36	0.705882	35992	0.00158369	281	337	841	1011
CCDS2775.1.Hs109.chr3	CELSR3	Q9NYQ7	57	49	38	0.77551	3313	0.017205	3245	3301	9733	9903
CCDS47664.2.Hs109.chr7	ZAN	Q9Y493	57	47	35	0.744681	2813	0.0202631	990	1046	2968	3138
CCDS10621.1.Hs109.chr16	RBBP6	Q7Z6E9	57	47	41	0.87234	1793	0.0317903	367	423	1099	1269
CCDS66326.1.Hs109.chr12	ATF7IP	Q6VMQ6	57	47	38	0.808511	1279	0.0445661	722	778	2164	2334
CCDS9261.1.Hs109.chr12	DHX37	Q8IY37	57	48	34	0.708333	1158	0.0492228	187	243	559	729
CCDS872.1.Hs109.chr1	TRIM33	Q9UPN9	57	47	31	0.659574	1128	0.0505319	66	122	196	366
CCDS73591.1.Hs109.chr13	RBM26	Q5T8P6	57	49	43	0.877551	1010	0.0564356	335	391	1003	1173
CCDS45968.1.Hs109.chr19	DNM2	P50570	57	48	33	0.6875	871	0.065442	759	815	2275	2445
CCDS47055.1.Hs109.chr4	FIP1L1	Q6UN15	57	50	46	0.92	589	0.0967742	346	402	1036	1206
CCDS46847.2.Hs109.chr3	DCP1A	Q9NPI6	57	48	33	0.6875	583	0.0977702	473	529	1417	1587
CCDS31609.1.Hs109.chr11	RELA	Q04206	57	49	42	0.857143	552	0.103261	373	429	1117	1287
CCDS33412.1.Hs109.chr2	COL6A3	P12111	56	47	35	0.744681	3178	0.0176211	2917	2972	8749	8916
CCDS41552.1.Hs109.chr10	PLCE1	Q9P212	56	47	32	0.680851	2303	0.0243161	1136	1191	3406	3573
CCDS56513.1.Hs109.chr7	KIAA1549	Q9HCM3	56	46	34	0.73913	1951	0.0287032	514	569	1540	1707
CCDS2384.1.Hs109.chr2	MAP2	P11137	56	46	39	0.847826	1828	0.0306346	1562	1617	4684	4851
CCDS72723.1.Hs109.chr1	EIF4G3	O43432	56	49	44	0.897959	1622	0.0345253	398	453	1192	1359
CCDS46134.1.Hs109.chr19	BICRA	Q9NZM4	56	47	36	0.765957	1561	0.0358744	978	1033	2932	3099
CCDS33767.1.Hs109.chr3	NISCH	Q9Y2I1	56	47	39	0.829787	1505	0.0372093	1045	1100	3133	3300
CCDS10747.1.Hs109.chr16	SALL1	Q9NSC2	56	47	33	0.702128	1325	0.0422642	343	398	1027	1194
CCDS86962.1.Hs109.chr20	ZMYND8	Q9ULU4	56	48	33	0.6875	1242	0.0450886	773	828	2317	2484
CCDS47230.1.Hs109.chr5	FCHO2	Q0JRZ9	56	49	37	0.755102	811	0.0690506	482	537	1444	1611
CCDS11717.1.Hs109.chr17	GGA3	Q9NZ52	56	47	33	0.702128	724	0.0773481	329	384	985	1152
CCDS14061.1.Hs109.chr22	PHF21B	Q96EK2	56	47	34	0.723404	532	0.105263	130	185	388	555
CCDS14101.1.Hs109.chr22	ACR	P10323	56	50	46	0.92	422	0.132701	328	383	982	1149
CCDS9955.1.Hs109.chr14	EVL	Q9UI08	56	48	41	0.854167	419	0.133652	157	212	469	636
CCDS2435.1.Hs109.chr2	ZFAND2B	Q8WV99	56	47	35	0.744681	258	0.217054	139	194	415	582
CCDS55139.1.Hs109.chr7	MUC12	Q9UKN1	55	46	38	0.826087	5336	0.0103073	2324	2378	6970	7134
CCDS42366.1.Hs109.chr17	MED13	Q9UHV7	55	47	39	0.829787	2175	0.0252874	1498	1552	4492	4656
CCDS44565.2.Hs109.chr11	KIAA1549L	Q6ZVL6	55	48	34	0.708333	1850	0.0297297	758	812	2272	2436
CCDS10248.1.Hs109.chr15	HCN4	Q9Y3Q4	55	47	40	0.851064	1204	0.0456811	756	810	2266	2430
CCDS41298.1.Hs109.chr1	KIAA1522	Q9P206	55	45	36	0.8	1095	0.0502283	802	856	2404	2568
CCDS54561.1.Hs109.chr3	PDCD6IP	Q8WUM4	55	48	40	0.833333	874	0.0629291	741	795	2221	2385
CCDS75527.1.Hs109.chr6	MAP7	Q14244	55	48	42	0.875	780	0.0705128	450	504	1348	1512
CCDS4737.1.Hs109.chr6	ATF6B	Q99941	55	47	37	0.787234	704	0.078125	236	290	706	870
CCDS44312.1.Hs109.chr1	RCOR3	Q9P2K3	55	47	41	0.87234	554	0.099278	440	494	1318	1482
CCDS47693.1.Hs109.chr7	LMOD2	Q6P5Q4	55	48	40	0.833333	548	0.100365	403	457	1207	1371
CCDS8052.1.Hs109.chr11	RCOR2	Q8IZ40	55	48	33	0.6875	524	0.104962	418	472	1252	1416
CCDS7085.1.Hs109.chr10	PROSER2	Q86WR7	55	47	33	0.702128	436	0.126147	144	198	430	594
CCDS42289.1.Hs109.chr17	TP53I13	Q8NBR0	55	44	29	0.659091	394	0.139594	281	335	841	1005
CCDS13318.1.Hs109.chr20	SRSF6	Q13247	55	47	32	0.680851	345	0.15942	291	345	871	1035
CCDS10697.1.Hs109.chr16	ORAI3	Q9BRQ5	55	47	34	0.723404	296	0.185811	175	229	523	687
CCDS5526.1.Hs109.chr7	CHCHD2	Q9Y6H1	55	46	34	0.73913	152	0.361842	1	55	1	165
CCDS55791.1.Hs109.chr11	KMT2A	Q03164	54	44	35	0.795455	3973	0.0135917	551	604	1651	1812
CCDS3196.1.Hs109.chr3	SI	P14410	54	45	38	0.844444	1828	0.0295405	7	60	19	180
CCDS82747.1.Hs109.chr3	SLC4A7	Q9Y6M7	54	44	33	0.75	1260	0.0428571	285	338	853	1014
CCDS45284.1.Hs109.chr15	SLC24A1	O60721	54	44	34	0.772727	1100	0.0490909	338	391	1012	1173
CCDS31966.1.Hs109.chr13	TSC22D1	Q15714	54	45	38	0.844444	1074	0.0502793	239	292	715	876
CCDS10176.1.Hs109.chr15	ICE2	Q659A1	54	43	35	0.813953	983	0.0549339	407	460	1219	1380
CCDS6597.1.Hs109.chr9	RECK	O95980	54	45	32	0.711111	972	0.0555556	911	964	2731	2892
CCDS14679.1.Hs109.chrX	SLITRK4	Q8IW52	54	46	32	0.695652	838	0.0644391	587	640	1759	1920
CCDS5456.1.Hs109.chr7	AMPH	P49418	54	46	36	0.782609	696	0.0775862	254	307	760	921
CCDS9877.1.Hs109.chr14	FLRT2	O43155	54	46	35	0.76087	661	0.0816944	357	410	1069	1230
CCDS31605.1.Hs109.chr11	SYVN1	Q86TM6	54	46	39	0.847826	618	0.0873786	524	577	1570	1731
CCDS3641.1.Hs109.chr4	PDLIM5	Q96HC4	54	45	38	0.844444	597	0.0904523	128	181	382	543
CCDS14315.3.Hs109.chrX	TFE3	P19532	54	46	34	0.73913	576	0.09375	67	120	199	360
CCDS9974.2.Hs109.chr14	RCOR1	Q9UKL0	54	46	38	0.826087	486	0.111111	15	68	43	204
CCDS68943.1.Hs109.chr5	PRRC1	Q96M27	54	47	42	0.893617	463	0.116631	50	103	148	309
CCDS350.1.Hs109.chr1	KHDRBS1	Q07666	54	46	34	0.73913	444	0.121622	312	365	934	1095
CCDS11834.1.Hs109.chr18	TGIF1	Q15583	54	46	32	0.695652	402	0.134328	43	96	127	288
CCDS6374.1.Hs109.chr8	KHDRBS3	O75525	54	45	32	0.711111	347	0.15562	209	262	625	786
CCDS33000.1.Hs109.chr19	THAP8	Q8NA92	54	44	31	0.704545	275	0.196364	113	166	337	498
CCDS11807.1.Hs109.chr17	CD7	P09564	54	45	33	0.733333	241	0.224066	141	194	421	582
CCDS31902.1.Hs109.chr12	ATXN2	Q99700	53	46	33	0.717391	1314	0.0403349	99	151	295	453
CCDS54775.1.Hs109.chr4	AFF1	P51825	53	44	34	0.772727	1219	0.0434783	1094	1146	3280	3438
CCDS33305.1.Hs109.chr2	PKP4	Q99569	53	45	34	0.755556	1193	0.0444258	247	299	739	897
CCDS33750.1.Hs109.chr3	MAP4	P27816	53	45	36	0.8	1153	0.045967	785	837	2353	2511
CCDS8940.1.Hs109.chr12	GLI1	P08151	53	46	33	0.717391	1107	0.0478771	519	571	1555	1713
CCDS35069.1.Hs109.chr9	PHF2	O75151	53	46	35	0.76087	1097	0.0483136	954	1006	2860	3018
CCDS11327.1.Hs109.chr17	MLLT6	P55198	53	46	34	0.73913	1094	0.0484461	567	619	1699	1857
CCDS34139.1.Hs109.chr5	ZFR	Q96KR1	53	45	38	0.844444	1075	0.0493023	207	259	619	777
CCDS405.1.Hs109.chr1	THRAP3	Q9Y2W1	53	45	34	0.755556	956	0.0554393	6	58	16	174
CCDS7825.1.Hs109.chr11	USH1C	Q9Y6N9	53	45	34	0.755556	900	0.0588889	575	627	1723	1881
CCDS46361.1.Hs109.chr2	KANSL3	Q9P2N6	53	45	31	0.688889	879	0.0602958	674	726	2020	2178
CCDS77170.1.Hs109.chr18	TAF4B	Q92750	53	44	35	0.795455	868	0.0610599	348	400	1042	1200
CCDS4277.1.Hs109.chr5	ARHGAP26	Q9UNA1	53	44	32	0.727273	815	0.0650307	652	704	1954	2112
CCDS61311.1.Hs109.chr13	SUPT20H	Q8NEM7	53	46	40	0.869565	812	0.0652709	515	567	1543	1701
CCDS43520.1.Hs109.chr6	TMEM181	Q9P2C4	53	46	34	0.73913	613	0.08646	17	69	49	207
CCDS32677.1.Hs109.chr17	ZNF652	Q9Y2D9	53	46	37	0.804348	607	0.0873147	492	544	1474	1632
CCDS34755.1.Hs109.chr7	PODXL	O00592	53	45	32	0.711111	559	0.0948122	284	336	850	1008
CCDS47316.1.Hs109.chr5	SLC36A3	Q495N2	53	45	34	0.755556	512	0.103516	410	462	1228	1386
CCDS13386.1.Hs109.chr20	PLTP	P55058	53	44	31	0.704545	494	0.107287	310	362	928	1086
CCDS11335.1.Hs109.chr17	STAC2	Q6ZMT1	53	45	31	0.688889	412	0.128641	60	112	178	336
CCDS12620.1.Hs109.chr19	LYPD3	O95274	53	47	36	0.765957	347	0.152738	229	281	685	843
CCDS56428.1.Hs109.chr6	NCR2	O95944	53	46	37	0.804348	271	0.195572	156	208	466	624
CCDS55664.1.Hs109.chr1	CACNA1E	Q15878	52	44	31	0.704545	2314	0.0224719	2135	2186	6403	6558
CCDS13823.1.Hs109.chr22	CABIN1	Q9Y6J0	52	43	35	0.813953	2221	0.0234129	1940	1991	5818	5973
CCDS33545.1.Hs109.chr21	ITSN1	Q15811	52	44	38	0.863636	1722	0.0301974	120	171	358	513
CCDS32928.1.Hs109.chr19	ADGRL1	O94910	52	46	34	0.73913	1475	0.0352542	397	448	1189	1344
CCDS41687.1.Hs109.chr11	ARAP1	Q96P48	52	43	35	0.813953	1451	0.0358374	56	107	166	321
CCDS54072.1.Hs109.chr17	CAMTA2	O94983	52	44	40	0.909091	1242	0.041868	271	322	811	966
CCDS10640.1.Hs109.chr16	ATXN2L	Q8WWM7	52	45	40	0.888889	1098	0.0473588	446	497	1336	1491
CCDS44947.1.Hs109.chr12	PPP1R12A	O14974	52	45	37	0.822222	1031	0.0504365	623	674	1867	2022
CCDS53267.1.Hs109.chr1	C1orf127	Q8N9H9	52	45	32	0.711111	824	0.0631068	490	541	1468	1623
CCDS10676.2.Hs109.chr16	TBC1D10B	Q4KMP7	52	44	34	0.772727	809	0.0642769	138	189	412	567
CCDS45715.1.Hs109.chr17	MAPT	P10636	52	43	31	0.72093	777	0.0669241	533	584	1597	1752
CCDS4776.1.Hs109.chr6	DAXX	Q9UER7	52	42	29	0.690476	741	0.0701754	661	712	1981	2136
CCDS9595.1.Hs109.chr14	EFS	O43281	52	45	32	0.711111	562	0.0925267	278	329	832	987
CCDS86072.1.Hs109.chr10	CELF2	O95319	52	44	30	0.681818	534	0.0973783	287	338	859	1014
CCDS33792.1.Hs109.chr3	CADM2	Q8N3J6	52	46	39	0.847826	438	0.118721	312	363	934	1089
CCDS46137.1.Hs109.chr19	MAMSTR	Q6ZN01	52	45	32	0.711111	416	0.125	241	292	721	876
CCDS14213.1.Hs109.chrX	PCYT1B	Q9Y5K3	52	44	30	0.681818	370	0.140541	311	362	931	1086
CCDS59066.1.Hs109.chr7	TRRAP	Q9Y4A5	51	45	38	0.844444	3860	0.0132124	479	529	1435	1587
CCDS41939.1.Hs109.chr14	HECTD1	Q9ULT8	51	44	32	0.727273	2611	0.0195327	1597	1647	4789	4941
CCDS46659.1.Hs109.chr22	MICAL3	Q7RTP6	51	42	32	0.761905	2003	0.0254618	1218	1268	3652	3804
CCDS14544.1.Hs109.chrX	IRS4	O14654	51	43	33	0.767442	1258	0.0405405	1104	1154	3310	3462
CCDS10015.1.Hs109.chr15	NPAP1	Q9NZP6	51	42	37	0.880952	1157	0.0440795	521	571	1561	1713
CCDS46952.1.Hs109.chr3	PHC3	Q8NDX5	51	44	32	0.727273	996	0.0512048	650	700	1948	2100
CCDS47235.1.Hs109.chr5	COL4A3BP	Q9Y5P4	51	43	30	0.697674	753	0.0677291	55	105	163	315
CCDS7159.1.Hs109.chr10	WAC	Q9BTA9	51	42	33	0.785714	648	0.0787037	436	486	1306	1458
CCDS5169.1.Hs109.chr6	SLC2A12	Q8TD20	51	43	32	0.744186	618	0.0825243	106	156	316	468
CCDS2790.1.Hs109.chr3	CCDC71	Q8IV32	51	43	33	0.767442	468	0.108974	84	134	250	402
CCDS14516.1.Hs109.chrX	ESX1	Q8N693	51	42	31	0.738095	407	0.125307	231	281	691	843
CCDS8453.1.Hs109.chr11	ESAM	Q96AP7	51	42	32	0.761905	391	0.130435	303	353	907	1059
CCDS44818.1.Hs109.chr12	PIANP	Q8IYJ0	51	43	31	0.72093	283	0.180212	6	56	16	168
CCDS502.1.Hs109.chr1	ARTN	Q5T4W7	51	43	29	0.674419	229	0.222707	21	71	61	213
CCDS3535.1.Hs109.chr4	PRR27	Q6MZM9	51	44	42	0.954545	220	0.231818	110	160	328	480
CCDS2773.1.Hs109.chr3	COL7A1	Q02388	50	42	28	0.666667	2945	0.0169779	944	993	2830	2979
CCDS11673.1.Hs109.chr17	BPTF	Q12830	50	44	38	0.863636	2921	0.0171174	2659	2708	7975	8124
CCDS55907.1.Hs109.chr14	ZFHX2	Q9C0A1	50	42	33	0.785714	2573	0.0194326	2190	2239	6568	6717
CCDS12326.1.Hs109.chr19	NOTCH3	Q9UM47	50	41	35	0.853659	2322	0.0215332	2256	2305	6766	6915
CCDS47187.1.Hs109.chr5	ICE1	Q9Y2F5	50	43	31	0.72093	2267	0.0220556	1624	1673	4870	5019
CCDS7345.1.Hs109.chr10	KAT6B	Q8WYB5	50	42	31	0.738095	2074	0.024108	487	536	1459	1608
CCDS11188.1.Hs109.chr17	RAI1	Q7Z5J4	50	41	30	0.731707	1907	0.0262192	1620	1669	4858	5007
CCDS95.1.Hs109.chr1	RERE	Q9P2R6	50	41	36	0.878049	1567	0.0319081	736	785	2206	2355
CCDS2421.1.Hs109.chr2	STK36	Q9NRP7	50	41	27	0.658537	1316	0.0379939	1051	1100	3151	3300
CCDS32742.1.Hs109.chr17	UBE2O	Q9C0C9	50	43	30	0.697674	1293	0.0386698	1	50	1	150
CCDS54026.1.Hs109.chr16	RIPOR1	Q6ZS17	50	42	34	0.809524	1240	0.0403226	617	666	1849	1998
CCDS58681.1.Hs109.chr19	ZNF865	P0CJ78	50	43	32	0.744186	1060	0.0471698	287	336	859	1008
CCDS30673.1.Hs109.chr1	MAP7D1	Q3KQU3	50	41	33	0.804878	842	0.0593824	435	484	1303	1452
CCDS845.1.Hs109.chr1	CTTNBP2NL	Q9P2B4	50	44	32	0.727273	640	0.078125	396	445	1186	1335
CCDS10687.1.Hs109.chr16	PRR14	Q9BWN1	50	43	33	0.767442	586	0.0853242	206	255	616	765
CCDS33437.1.Hs109.chr20	MAVS	Q7Z434	50	42	34	0.809524	541	0.0924214	204	253	610	759
CCDS59007.1.Hs109.chr6	RXRB	P28702	50	41	38	0.926829	538	0.0929368	90	139	268	417
CCDS14183.1.Hs109.chrX	RAI2	Q9Y5P3	50	43	32	0.744186	531	0.094162	209	258	625	774
CCDS304.1.Hs109.chr1	WASF2	Q9Y6W5	50	41	38	0.926829	499	0.1002	361	410	1081	1230
CCDS4727.1.Hs109.chr6	ZBTB12	Q9Y330	50	42	29	0.690476	460	0.108696	137	186	409	558
CCDS5285.1.Hs109.chr6	QKI	Q96PU8	50	43	36	0.837209	342	0.146199	209	258	625	774
CCDS13181.1.Hs109.chr20	REM1	O75628	50	42	30	0.714286	299	0.167224	243	292	727	876
CCDS53833.1.Hs109.chr12	PHETA1	Q8N4B1	50	44	31	0.704545	263	0.190114	150	199	448	597
CCDS13269.1.Hs109.chr20	SCAND1	P57086	50	43	30	0.697674	180	0.277778	38	87	112	261
CCDS463.1.Hs109.chr1	HIVEP3	Q5T1R4	49	43	32	0.744186	2407	0.0203573	1275	1323	3823	3969
CCDS2754.1.Hs109.chr3	PTPN23	Q9H3S7	49	41	29	0.707317	1637	0.0299328	873	921	2617	2763
CCDS72747.1.Hs109.chr1	ADGRB2	O60241	49	42	31	0.738095	1585	0.0309148	815	863	2443	2589
CCDS11969.1.Hs109.chr18	ZNF532	Q9HCE3	49	43	34	0.790698	1302	0.0376344	392	440	1174	1320
CCDS32583.1.Hs109.chr17	SREBF1	P36956	49	41	29	0.707317	1178	0.0415959	89	137	265	411
CCDS33537.1.Hs109.chr21	SCAF4	O95104	49	41	28	0.682927	1148	0.0426829	431	479	1291	1437
CCDS31754.1.Hs109.chr12	PDE3A	Q14432	49	42	28	0.666667	1142	0.0429072	418	466	1252	1398
CCDS8129.1.Hs109.chr11	PACS1	Q6VY07	49	41	27	0.658537	964	0.0508299	767	815	2299	2445
CCDS54937.1.Hs109.chr5	SYNPO	Q8N3V7	49	40	29	0.725	930	0.0526882	824	872	2470	2616
CCDS76415.1.Hs109.chr11	EML3	Q32P44	49	41	31	0.756098	918	0.0533769	840	888	2518	2664
CCDS5324.1.Hs109.chr7	MICALL2	Q8IY33	49	42	30	0.714286	905	0.0541436	629	677	1885	2031
CCDS6877.1.Hs109.chr9	SH2D3C	Q8N5H7	49	42	35	0.833333	861	0.0569106	405	453	1213	1359
CCDS11206.1.Hs109.chr17	MAPK7	Q13164	49	43	33	0.767442	817	0.0599755	566	614	1696	1842
CCDS46422.1.Hs109.chr2	EPC2	Q52LR7	49	42	29	0.690476	808	0.0606436	736	784	2206	2352
CCDS14074.2.Hs109.chr22	GTSE1	Q9NYZ3	49	41	27	0.658537	740	0.0662162	498	546	1492	1638
CCDS14236.1.Hs109.chrX	FAM47B	Q8NA70	49	41	27	0.658537	646	0.0758514	189	237	565	711
CCDS44114.1.Hs109.chr1	PABPC4	Q13310	49	41	33	0.804878	632	0.0775316	471	519	1411	1557
CCDS5786.1.Hs109.chr7	SLC13A1	Q9BZW2	49	41	30	0.731707	596	0.0822148	462	510	1384	1530
CCDS6413.2.Hs109.chr8	SPATC1	Q76KD6	49	43	38	0.883721	592	0.0827703	310	358	928	1074
CCDS69060.1.Hs109.chr6	SLC17A2	O00624	49	41	30	0.731707	479	0.102296	341	389	1021	1167
CCDS13756.1.Hs109.chr22	ESS2	Q96DF8	49	41	29	0.707317	477	0.102725	412	460	1234	1380
CCDS12087.1.Hs109.chr19	PEAK3	Q6ZS72	49	40	30	0.75	474	0.103376	41	89	121	267
CCDS1272.1.Hs109.chr1	TBX19	O60806	49	39	28	0.717949	449	0.109131	382	430	1144	1290
CCDS4471.1.Hs109.chr6	FOXQ1	Q9C009	49	40	27	0.675	404	0.121287	210	258	628	774
CCDS54157.1.Hs109.chr17	PRR29	P0C7W0	49	41	31	0.756098	237	0.206751	176	224	526	672
CCDS11957.1.Hs109.chr18	DYNAP	Q8N1N2	49	42	40	0.952381	211	0.232227	162	210	484	630
CCDS46131.1.Hs109.chr19	INAFM1	C9JVW0	49	41	28	0.682927	143	0.342657	53	101	157	303
CCDS75474.1.Hs109.chr6	DST	Q03001	48	40	32	0.8	5538	0.00866739	5332	5379	15994	16137
CCDS4225.1.Hs109.chr5	ANKHD1	Q8IWZ3	48	41	31	0.756098	2543	0.0188753	1962	2009	5884	6027
CCDS12799.1.Hs109.chr19	SHANK1	Q9Y566	48	42	29	0.690476	2162	0.0222017	1582	1629	4744	4887
CCDS34384.1.Hs109.chr6	MDC1	Q14676	48	40	36	0.9	2090	0.0229665	1119	1166	3355	3498
CCDS77643.1.Hs109.chr21	COL18A1	P39060	48	40	31	0.775	1755	0.0273504	182	229	544	687
CCDS58875.1.Hs109.chr4	FAM193A	P78312	48	42	30	0.714286	1266	0.0379147	656	703	1966	2109
CCDS14467.1.Hs109.chrX	DIAPH2	O60879	48	40	35	0.875	1102	0.0435572	539	586	1615	1758
CCDS1598.1.Hs109.chr1	MAP3K21	Q5TCX8	48	39	27	0.692308	1037	0.0462874	763	810	2287	2430
CCDS63453.1.Hs109.chr22	INPP5J	Q15735	48	40	29	0.725	1007	0.0476663	117	164	349	492
CCDS64449.1.Hs109.chr6	MLIP	Q5VWP3	48	39	26	0.666667	994	0.0482897	336	383	1006	1149
CCDS14359.1.Hs109.chrX	FGD1	P98174	48	39	30	0.769231	962	0.049896	170	217	508	651
CCDS41410.1.Hs109.chr1	RUSC1	Q9BVN2	48	39	29	0.74359	903	0.0531561	368	415	1102	1245
CCDS5987.2.Hs109.chr8	LONRF1	Q17RB8	48	39	27	0.692308	774	0.0620155	151	198	451	594
CCDS39.1.Hs109.chr1	SKI	P12755	48	38	26	0.684211	729	0.0658436	491	538	1471	1614
CCDS74840.1.Hs109.chr22	GAS2L1	Q99501	48	40	31	0.775	682	0.0703812	526	573	1576	1719
CCDS4418.1.Hs109.chr5	SLC34A1	Q06495	48	39	33	0.846154	640	0.075	592	639	1774	1917
CCDS2959.1.Hs109.chr3	CD96	P40200	48	41	30	0.731707	586	0.0819113	387	434	1159	1302
CCDS55004.1.Hs109.chr6	TJAP1	Q5JTD0	48	39	27	0.692308	558	0.0860215	366	413	1096	1239
CCDS4805.1.Hs109.chr6	FANCE	Q9HB96	48	40	28	0.7	537	0.0893855	346	393	1036	1179
CCDS6592.1.Hs109.chr9	SPAG8	Q99932	48	42	34	0.809524	502	0.0956175	32	79	94	237
CCDS615.1.Hs109.chr1	NFIA	Q12857	48	40	28	0.7	499	0.0961924	430	477	1288	1431
CCDS13970.1.Hs109.chr22	CSNK1E	P49674	48	41	29	0.707317	417	0.115108	323	370	967	1110
CCDS13735.1.Hs109.chr21	C21orf58	P58505	48	41	32	0.780488	323	0.148607	169	216	505	648
CCDS32148.1.Hs109.chr14	IFI27	P40305	48	41	28	0.682927	123	0.390244	1	48	1	144
CCDS45375.1.Hs109.chr16	CACNA1H	O95180	47	38	25	0.657895	2354	0.019966	1970	2016	5908	6048
CCDS34590.1.Hs109.chr7	SDK1	Q7Z5N4	47	39	31	0.794872	2214	0.0212285	1042	1088	3124	3264
CCDS47526.1.Hs109.chr7	INTS1	Q8N201	47	38	25	0.657895	2191	0.0214514	53	99	157	297
CCDS45836.1.Hs109.chr18	GREB1L	Q9C091	47	40	34	0.85	1924	0.0244283	334	380	1000	1140
CCDS46418.1.Hs109.chr2	NCKAP5	O14513	47	38	28	0.736842	1910	0.0246073	922	968	2764	2904
CCDS46127.1.Hs109.chr19	ARHGAP35	Q9NRY4	47	40	31	0.775	1500	0.0313333	1438	1484	4312	4452
CCDS11952.1.Hs109.chr18	DCC	P43146	47	40	30	0.75	1448	0.0324586	409	455	1225	1365
CCDS10079.1.Hs109.chr15	RPAP1	Q9BWH6	47	39	30	0.769231	1394	0.0337159	716	762	2146	2286
CCDS14361.1.Hs109.chrX	ITIH6	Q6UXX5	47	39	31	0.794872	1314	0.0357686	882	928	2644	2784
CCDS2528.1.Hs109.chr2	PER2	O15055	47	39	27	0.692308	1256	0.0374204	839	885	2515	2655
CCDS14023.1.Hs109.chr22	SREBF2	Q12772	47	39	34	0.871795	1142	0.0411559	93	139	277	417
CCDS8597.1.Hs109.chr12	PHC1	P78364	47	40	29	0.725	1005	0.0467662	96	142	286	426
CCDS8756.2.Hs109.chr12	HDAC7	Q8WUI4	47	39	30	0.769231	992	0.047379	516	562	1546	1686
CCDS2048.1.Hs109.chr2	NPAS2	Q99743	47	39	28	0.717949	825	0.0569697	426	472	1276	1416
CCDS7620.2.Hs109.chr10	FGFR2	P21802	47	38	26	0.684211	823	0.0571081	419	465	1255	1395
CCDS46878.1.Hs109.chr3	DCBLD2	Q96PD2	47	39	30	0.769231	776	0.060567	15	61	43	183
CCDS1082.2.Hs109.chr1	DCST2	Q5T1A1	47	39	36	0.923077	774	0.0607235	726	772	2176	2316
CCDS75559.1.Hs109.chr7	IQCE	Q6IPM2	47	39	28	0.717949	703	0.0668563	604	650	1810	1950
CCDS33180.1.Hs109.chr2	VIT	Q6UXI7	47	41	30	0.731707	694	0.0677233	177	223	529	669
CCDS6857.2.Hs109.chr9	OLFML2A	Q68BL7	47	41	35	0.853659	653	0.0719755	342	388	1024	1164
CCDS32043.1.Hs109.chr14	TOX4	O94842	47	40	38	0.95	622	0.0755627	307	353	919	1059
CCDS75948.1.Hs109.chrX	ARSE	P51690	47	38	28	0.736842	615	0.0764228	228	274	682	822
CCDS81691.1.Hs109.chr12	POU6F1	Q14863	47	40	33	0.825	612	0.0767974	394	440	1180	1320
CCDS14362.1.Hs109.chrX	MAGED2	Q9UNF1	47	40	27	0.675	607	0.07743	214	260	640	780
CCDS74393.1.Hs109.chr19	CEACAM20	Q6UY09	47	39	33	0.846154	597	0.078727	417	463	1249	1389
CCDS41282.1.Hs109.chr1	SELENON	Q9NZV5	47	40	29	0.725	591	0.0795262	9	55	25	165
CCDS10925.1.Hs109.chr16	MON1B	Q7L1V2	47	39	26	0.666667	548	0.0857664	242	288	724	864
CCDS2693.1.Hs109.chr3	ZNF621	Q6ZSS3	47	38	33	0.868421	440	0.106818	350	396	1048	1188
CCDS12394.1.Hs109.chr19	BORCS8-MEF2B	H3BNR1	47	41	27	0.658537	366	0.128415	261	307	781	921
CCDS2736.1.Hs109.chr3	XCR1	P46094	47	40	27	0.675	334	0.140719	120	166	358	498
CCDS11726.1.Hs109.chr17	SAP30BP	Q9UHR5	47	41	32	0.780488	309	0.152104	257	303	769	909
CCDS31095.1.Hs109.chr1	OR6F1	Q8NGZ6	47	38	26	0.684211	309	0.152104	194	240	580	720
CCDS9473.1.Hs109.chr13	SOX21	Q9Y651	47	38	27	0.710526	277	0.169675	129	175	385	525
CCDS45355.1.Hs109.chr15	FAM174B	Q3ZCQ3	47	39	27	0.692308	160	0.29375	67	113	199	339
CCDS14010.1.Hs109.chr22	EP300	Q09472	46	37	34	0.918919	2415	0.0190476	830	875	2488	2625
CCDS4708.1.Hs109.chr6	PRRC2A	P48634	46	38	37	0.973684	2158	0.021316	502	547	1504	1641
CCDS46835.1.Hs109.chr3	DOCK3	Q8IZD9	46	39	31	0.794872	2031	0.0226489	1725	1770	5173	5310
CCDS11605.1.Hs109.chr17	TSPOAP1	O95153	46	39	28	0.717949	1858	0.0247578	1064	1109	3190	3327
CCDS5774.1.Hs109.chr7	CTTNBP2	Q8WZ74	46	38	32	0.842105	1664	0.0276442	654	699	1960	2097
CCDS7275.1.Hs109.chr10	MYPN	Q86TC9	46	39	30	0.769231	1321	0.0348221	809	854	2425	2562
CCDS1397.2.Hs109.chr1	PTPRC	P08575	46	38	30	0.789474	1307	0.0351951	151	196	451	588
CCDS10440.2.Hs109.chr16	CRAMP1	Q96RY5	46	38	25	0.657895	1270	0.0362205	921	966	2761	2898
CCDS44932.1.Hs109.chr12	AGAP2	Q99490	46	40	31	0.775	1193	0.0385583	281	326	841	978
CCDS55477.1.Hs109.chrX	ALG13	Q9NP73	46	40	39	0.975	1138	0.0404218	908	953	2722	2859
CCDS76823.1.Hs109.chr16	MRTFB	Q9ULH7	46	38	28	0.736842	1100	0.0418182	438	483	1312	1449
CCDS9737.1.Hs109.chr14	DAAM1	Q9Y4D1	46	37	34	0.918919	1079	0.0426321	538	583	1612	1749
CCDS14140.1.Hs109.chrX	ARHGAP6	O43182	46	39	28	0.717949	975	0.0471795	64	109	190	327
CCDS54300.1.Hs109.chr19	VSIG10L	Q86VR7	46	38	26	0.684211	868	0.0529954	531	576	1591	1728
CCDS12254.1.Hs109.chr19	LDLR	P01130	46	38	30	0.789474	861	0.0534262	717	762	2149	2286
CCDS5553.1.Hs109.chr7	MLXIPL	Q9NP71	46	39	33	0.846154	853	0.0539273	432	477	1294	1431
CCDS5373.1.Hs109.chr7	SP4	Q02446	46	39	30	0.769231	785	0.0585987	300	345	898	1035
CCDS87555.1.Hs109.chr7	BRAF	P15056	46	37	32	0.864865	768	0.0598958	304	349	910	1047
CCDS12673.1.Hs109.chr19	SIX5	Q8N196	46	38	31	0.815789	740	0.0621622	600	645	1798	1935
CCDS2776.1.Hs109.chr3	NCKIPSD	Q9NZQ3	46	38	27	0.710526	723	0.0636238	211	256	631	768
CCDS56096.1.Hs109.chr19	PPP1R37	O75864	46	40	31	0.775	692	0.066474	570	615	1708	1845
CCDS6406.2.Hs109.chr8	TIGD5	Q53EQ6	46	40	27	0.675	643	0.0715397	6	51	16	153
CCDS60524.1.Hs109.chr10	ANTXRL	A6NF34	46	39	26	0.666667	632	0.0727848	584	629	1750	1887
CCDS43223.1.Hs109.chr4	RBM47	A0AV96	46	40	33	0.825	594	0.0774411	476	521	1426	1563
CCDS86648.1.Hs109.chr17	TEPSIN	Q96N21	46	38	26	0.684211	594	0.0774411	455	500	1363	1500
CCDS13706.1.Hs109.chr21	AIRE	O43918	46	37	26	0.702703	546	0.0842491	113	158	337	474
CCDS42560.1.Hs109.chr19	SPRED3	Q2MJR0	46	39	28	0.717949	411	0.111922	244	289	730	867
CCDS8441.1.Hs109.chr11	CLMP	Q9H6B4	46	39	31	0.794872	374	0.122995	279	324	835	972
CCDS11614.1.Hs109.chr17	PRR11	Q96HE9	46	40	32	0.8	361	0.127424	171	216	511	648
CCDS14373.1.Hs109.chrX	KLF8	O95600	46	38	31	0.815789	360	0.127778	106	151	316	453
CCDS5131.1.Hs109.chr6	HEY2	Q9UBP5	46	40	33	0.825	338	0.136095	236	281	706	843
CCDS14551.1.Hs109.chrX	AMMECR1	Q9Y4X0	46	40	27	0.675	334	0.137725	83	128	247	384
CCDS54573.1.Hs109.chr3	TMEM158	Q8WZ71	46	39	32	0.820513	301	0.152824	256	301	766	903
CCDS14745.1.Hs109.chrX	EMD	P50402	46	38	33	0.868421	255	0.180392	168	213	502	639
CCDS14124.1.Hs109.chrX	MXRA5	Q9NR99	45	38	32	0.842105	2829	0.0159067	799	843	2395	2529
CCDS42308.1.Hs109.chr17	GPR179	Q6PRD1	45	39	31	0.794872	2368	0.0190034	948	992	2842	2976
CCDS86338.1.Hs109.chr12	SETD1B	Q9UPS6	45	39	27	0.692308	1967	0.0228775	657	701	1969	2103
CCDS34140.1.Hs109.chr5	ADAMTS12	P58397	45	37	29	0.783784	1595	0.0282132	1015	1059	3043	3177
CCDS6938.1.Hs109.chr9	LAMC3	Q9Y6N6	45	37	26	0.702703	1576	0.0285533	626	670	1876	2010
CCDS56027.1.Hs109.chr17	ARHGAP23	Q9P227	45	38	28	0.736842	1492	0.0301609	194	238	580	714
CCDS44216.1.Hs109.chr1	RPRD2	Q5VT52	45	37	29	0.783784	1462	0.0307798	410	454	1228	1362
CCDS43706.1.Hs109.chr8	PRAG1	Q86YV5	45	38	33	0.868421	1407	0.0319829	1157	1201	3469	3603
CCDS81698.1.Hs109.chr12	SMARCC2	Q8TAQ2	45	37	26	0.702703	1246	0.0361156	1201	1245	3601	3735
CCDS72695.1.Hs109.chr1	PER3	P56645	45	38	29	0.763158	1211	0.0371594	1027	1071	3079	3213
CCDS44922.1.Hs109.chr12	PAN2	Q504Q3	45	37	31	0.837838	1203	0.0374065	389	433	1165	1299
CCDS44254.1.Hs109.chr1	IGSF9	Q9P2J2	45	38	25	0.657895	1180	0.0381356	598	642	1792	1926
CCDS59497.1.Hs109.chr6	POM121L2	Q96KW2	45	37	29	0.783784	1036	0.0434363	103	147	307	441
CCDS55160.1.Hs109.chr7	PRRT4	C9JH25	45	38	28	0.736842	900	0.05	257	301	769	903
CCDS1402.1.Hs109.chr1	ZNF281	Q9Y2X9	45	37	25	0.675676	896	0.0502232	55	99	163	297
CCDS9950.1.Hs109.chr14	BCL11B	Q9C0K0	45	37	26	0.702703	895	0.0502793	141	185	421	555
CCDS48005.1.Hs109.chr9	MUSK	O15146	45	37	32	0.864865	870	0.0517241	471	515	1411	1545
CCDS55223.1.Hs109.chr8	FGFR1	P11362	45	36	26	0.722222	854	0.0526932	448	492	1342	1476
CCDS7172.1.Hs109.chr10	EPC1	Q9H2F5	45	37	31	0.837838	837	0.0537634	753	797	2257	2391
CCDS31753.1.Hs109.chr12	EPS8	Q12929	45	39	37	0.948718	823	0.054678	613	657	1837	1971
CCDS46829.1.Hs109.chr3	CDHR4	A6H8M9	45	39	28	0.717949	789	0.0570342	632	676	1894	2028
CCDS55880.1.Hs109.chr12	RFX4	Q33E94	45	37	31	0.837838	745	0.0604027	502	546	1504	1638
CCDS43635.1.Hs109.chr7	FOXP2	O15409	45	37	28	0.756757	741	0.0607287	461	505	1381	1515
CCDS74964.1.Hs109.chr3	FOXP1	Q9H334	45	38	30	0.789474	694	0.0648415	385	429	1153	1287
CCDS5693.1.Hs109.chr7	MEPCE	Q7L2J0	45	39	33	0.846154	690	0.0652174	328	372	982	1116
CCDS44055.2.Hs109.chr1	TMEM201	Q5SNT2	45	38	25	0.657895	667	0.0674663	491	535	1471	1605
CCDS32331.1.Hs109.chr15	CRTC3	Q6UUV7	45	37	27	0.72973	620	0.0725806	357	401	1069	1203
CCDS7615.1.Hs109.chr10	BAG3	O95817	45	38	32	0.842105	576	0.078125	364	408	1090	1224
CCDS5915.1.Hs109.chr7	ASIC3	Q9UHC3	45	39	29	0.74359	550	0.0818182	505	549	1513	1647
CCDS44348.1.Hs109.chr1	ZNF692	Q9BU19	45	39	28	0.717949	525	0.0857143	244	288	730	864
CCDS12984.1.Hs109.chr19	ZBTB45	Q96K62	45	39	26	0.666667	512	0.0878906	118	162	352	486
CCDS8749.1.Hs109.chr12	SLC38A2	Q96QD8	45	38	28	0.736842	507	0.0887574	361	405	1081	1215
CCDS43969.1.Hs109.chrX	FOXO4	P98177	45	38	31	0.815789	506	0.0889328	418	462	1252	1386
CCDS8291.1.Hs109.chr11	SLC36A4	Q6YBV0	45	37	25	0.675676	505	0.0891089	398	442	1192	1326
CCDS2063.1.Hs109.chr2	MFSD9	Q8NBP5	45	37	25	0.675676	475	0.0947368	352	396	1054	1188
CCDS172.1.Hs109.chr1	SPATA21	Q7Z572	45	38	25	0.657895	470	0.0957447	105	149	313	447
CCDS43568.1.Hs109.chr7	TBX20	Q9UMR3	45	36	28	0.777778	448	0.100446	361	405	1081	1215
CCDS8903.1.Hs109.chr12	ZC3H10	Q96K80	45	39	33	0.846154	435	0.103448	330	374	988	1122
CCDS5060.2.Hs109.chr6	SCML4	Q8N228	45	37	27	0.72973	415	0.108434	52	96	154	288
CCDS9414.1.Hs109.chr13	MLNR	O43193	45	39	27	0.692308	413	0.108959	130	174	388	522
CCDS58445.1.Hs109.chr16	PRRT2	Q7Z6L0	45	38	31	0.815789	395	0.113924	350	394	1048	1182
CCDS69669.1.Hs109.chr9	ST6GALNAC6	Q969X2	45	38	26	0.684211	375	0.12	273	317	817	951
CCDS33036.1.Hs109.chr19	PRR19	A6NJB7	45	37	26	0.702703	357	0.12605	303	347	907	1041
CCDS11060.1.Hs109.chr17	RNF167	Q9H6Y7	45	38	32	0.842105	351	0.128205	307	351	919	1053
CCDS32026.1.Hs109.chr14	OR4K15	Q8NH41	45	38	29	0.763158	349	0.12894	229	273	685	819
CCDS1439.1.Hs109.chr1	OPTC	Q9UBM4	45	38	26	0.684211	333	0.135135	75	119	223	357
CCDS47077.1.Hs109.chr4	PARM1	Q6UWI2	45	38	35	0.921053	311	0.144695	132	176	394	528
CCDS14307.1.Hs109.chrX	PCSK1N	Q9UHG2	45	38	30	0.789474	261	0.172414	129	173	385	519
CCDS41238.1.Hs109.chr1	HES3	Q5TGS1	45	38	26	0.684211	187	0.240642	121	165	361	495
CCDS31163.1.Hs109.chr10	CASC10	Q5T4H9	45	36	24	0.666667	137	0.328467	50	94	148	282
CCDS11175.1.Hs109.chr17	NCOR1	O75376	44	36	29	0.805556	2441	0.0180254	584	627	1750	1881
CCDS4895.2.Hs109.chr6	ZNF318	Q5VUA4	44	38	35	0.921053	2280	0.0192982	1433	1476	4297	4428
CCDS45847.1.Hs109.chr18	ASXL3	Q9C0F0	44	38	30	0.789474	2249	0.0195643	2010	2053	6028	6159
CCDS6047.1.Hs109.chr8	DOCK5	Q9H7D0	44	38	31	0.815789	1871	0.0235168	1779	1822	5335	5466
CCDS81773.1.Hs109.chr13	LMO7	Q8WWI1	44	38	26	0.684211	1632	0.0269608	821	864	2461	2592
CCDS41837.1.Hs109.chr12	CUX2	O14529	44	38	31	0.815789	1487	0.0295898	1397	1440	4189	4320
CCDS997.1.Hs109.chr1	POGZ	Q7Z3K3	44	38	33	0.868421	1411	0.0311836	892	935	2674	2805
CCDS1369.1.Hs109.chr1	PRG4	Q92954	44	36	36	1	1405	0.0313167	358	401	1072	1203
CCDS8401.1.Hs109.chr11	PHLDB1	Q86UU1	44	38	30	0.789474	1378	0.0319303	968	1011	2902	3033
CCDS12328.1.Hs109.chr19	BRD4	O60885	44	36	28	0.777778	1363	0.0322817	236	279	706	837
CCDS34637.1.Hs109.chr7	COBL	O75128	44	37	28	0.756757	1262	0.0348653	1192	1235	3574	3705
CCDS10663.1.Hs109.chr16	TAOK2	Q9UL54	44	37	29	0.783784	1236	0.0355987	1190	1233	3568	3699
CCDS32853.1.Hs109.chr18	ADNP2	Q6IQ32	44	36	29	0.805556	1132	0.0388693	491	534	1471	1602
CCDS33116.3.Hs109.chr19	ZNF628	Q5EBL2	44	36	24	0.666667	1060	0.0415094	639	682	1915	2046
CCDS41644.1.Hs109.chr11	FNBP4	Q8N3X1	44	37	34	0.918919	1018	0.043222	883	926	2647	2778
CCDS74845.1.Hs109.chr22	SMTN	P53814	44	38	28	0.736842	1003	0.0438684	234	277	700	831
CCDS59059.1.Hs109.chr7	POM121	Q96HA1	44	38	31	0.815789	1000	0.044	528	571	1582	1713
CCDS44807.2.Hs109.chr12	ANO2	Q9NQ90	44	37	29	0.783784	1000	0.044	552	595	1654	1785
CCDS47617.1.Hs109.chr7	POM121C	A8CG34	44	38	31	0.815789	988	0.0445344	528	571	1582	1713
CCDS82356.1.Hs109.chr19	ZNF574	Q6ZN55	44	38	33	0.868421	987	0.0445795	786	829	2356	2487
CCDS53364.1.Hs109.chr1	SEMA6C	Q9H3T2	44	38	28	0.736842	963	0.0456906	615	658	1843	1974
CCDS42512.1.Hs109.chr19	CC2D1A	Q6P1N0	44	37	27	0.72973	952	0.0462185	200	243	598	729
CCDS6959.1.Hs109.chr9	RALGDS	Q12967	44	38	32	0.842105	915	0.0480874	260	303	778	909
CCDS86032.1.Hs109.chr1	DNM3	Q9UQ16	44	38	28	0.736842	870	0.0505747	827	870	2479	2610
CCDS10205.1.Hs109.chr15	IGDCC3	Q8IVU1	44	36	24	0.666667	815	0.0539877	498	541	1492	1623
CCDS4774.1.Hs109.chr6	RGL2	O15211	44	36	28	0.777778	778	0.0565553	577	620	1729	1860
CCDS72966.1.Hs109.chr1	OLFML2B	Q68BL8	44	36	25	0.694444	752	0.0585106	344	387	1030	1161
CCDS12652.2.Hs109.chr19	CLASRP	Q8N2M8	44	38	31	0.815789	675	0.0651852	364	407	1090	1221
CCDS12399.1.Hs109.chr19	SUGP1	Q8IWZ8	44	38	31	0.815789	646	0.0681115	338	381	1012	1143
CCDS48010.2.Hs109.chr9	MEGF9	Q9H1U4	44	37	26	0.702703	603	0.0729685	66	109	196	327
CCDS1127.1.Hs109.chr1	UBQLN4	Q9NRR5	44	38	36	0.947368	602	0.0730897	88	131	262	393
CCDS12050.1.Hs109.chr19	ARID3A	Q99856	44	37	28	0.756757	594	0.0740741	403	446	1207	1338
CCDS69191.1.Hs109.chr6	RNF217	Q8TC41	44	37	25	0.675676	543	0.0810313	176	219	526	657
CCDS41695.1.Hs109.chr11	PRCP	P42785	44	38	26	0.684211	518	0.0849421	2	45	4	135
CCDS81565.1.Hs109.chr11	CELF1	Q92879	44	37	26	0.702703	515	0.0854369	303	346	907	1038
CCDS30708.1.Hs109.chr1	FOXD2	O60548	44	37	26	0.702703	496	0.0887097	298	341	892	1023
CCDS13639.1.Hs109.chr21	RUNX1	Q01196	44	36	27	0.75	481	0.0914761	288	331	862	993
CCDS1100.1.Hs109.chr1	MTX1	Q13505	44	36	24	0.666667	467	0.0942184	31	74	91	222
CCDS31221.1.Hs109.chr10	MSS51	Q4VC12	44	37	29	0.783784	461	0.0954447	2	45	4	135
CCDS8752.1.Hs109.chr12	PCED1B	Q96HM7	44	36	25	0.694444	433	0.101617	283	326	847	978
CCDS73326.1.Hs109.chr11	SLC29A2	Q14542	44	38	30	0.789474	362	0.121547	304	347	910	1041
CCDS1494.1.Hs109.chr1	SERTAD4	Q9NUC0	44	38	31	0.815789	357	0.123249	202	245	604	735
CCDS42562.1.Hs109.chr19	FAM98C	Q17RN3	44	37	27	0.72973	350	0.125714	257	300	769	900
CCDS58588.1.Hs109.chr17	PITPNC1	Q9UKF7	44	38	31	0.815789	333	0.132132	248	291	742	873
CCDS31700.1.Hs109.chr11	OR6T1	Q8NGN1	44	36	24	0.666667	324	0.135802	197	240	589	720
CCDS9728.1.Hs109.chr14	OTX2	P32243	44	38	28	0.736842	298	0.147651	135	178	403	534
CCDS82096.1.Hs109.chr17	RAB34	P0DI83	44	37	29	0.783784	199	0.221106	10	53	28	159
CCDS164.1.Hs109.chr1	SPEN	Q96T58	43	37	36	0.972973	3665	0.0117326	3233	3275	9697	9825
CCDS60296.1.Hs109.chr1	GON4L	Q3T8J9	43	35	27	0.771429	2242	0.0191793	1067	1109	3199	3327
CCDS9177.1.Hs109.chr12	MED13L	Q71F56	43	37	27	0.72973	2211	0.0194482	1564	1606	4690	4818
CCDS32552.1.Hs109.chr17	KDM6B	O15054	43	36	28	0.777778	1683	0.0255496	771	813	2311	2439
CCDS62418.1.Hs109.chr18	FHOD3	Q2V2M9	43	37	27	0.72973	1623	0.0264941	1018	1060	3052	3180
CCDS11436.1.Hs109.chr17	CNTNAP1	P78357	43	35	33	0.942857	1385	0.0310469	1330	1372	3988	4116
CCDS6852.2.Hs109.chr9	CRB2	Q5IJ48	43	36	24	0.666667	1286	0.033437	2	44	4	132
CCDS32317.1.Hs109.chr15	ZNF592	Q92610	43	36	25	0.694444	1268	0.0339117	924	966	2770	2898
CCDS47215.1.Hs109.chr5	ZSWIM6	Q9HCJ5	43	37	28	0.756757	1216	0.0353618	152	194	454	582
CCDS12758.1.Hs109.chr19	PPFIA3	O75145	43	37	28	0.756757	1195	0.0359833	645	687	1933	2061
CCDS5476.1.Hs109.chr7	AEBP1	Q8IUX7	43	37	28	0.756757	1159	0.0371009	1034	1076	3100	3228
CCDS54805.1.Hs109.chr4	MAML3	Q96JK9	43	37	30	0.810811	1139	0.0377524	373	415	1117	1245
CCDS32755.1.Hs109.chr17	USP36	Q9P275	43	36	27	0.75	1124	0.0382562	724	766	2170	2298
CCDS47139.1.Hs109.chr4	OTUD4	Q01804	43	35	30	0.857143	1050	0.0409524	540	582	1618	1746
CCDS13128.1.Hs109.chr20	RRBP1	Q9P2E9	43	37	31	0.837838	978	0.0439673	87	129	259	387
CCDS45721.1.Hs109.chr17	NPEPPS	P55786	43	37	30	0.810811	920	0.0467391	2	44	4	132
CCDS73540.1.Hs109.chr12	MLXIP	Q9HAP2	43	37	28	0.756757	920	0.0467391	427	469	1279	1407
CCDS56057.1.Hs109.chr18	GAREM1	Q9H706	43	37	28	0.756757	877	0.0490308	527	569	1579	1707
CCDS45333.1.Hs109.chr15	WHAMM	Q8TF30	43	37	29	0.783784	810	0.0530864	630	672	1888	2016
CCDS33575.1.Hs109.chr21	SIK1	P57059	43	37	26	0.702703	784	0.0548469	463	505	1387	1515
CCDS82645.1.Hs109.chr21	SIK1B	A0A0B4J2F2	43	37	26	0.702703	784	0.0548469	463	505	1387	1515
CCDS30676.1.Hs109.chr1	MTF1	Q14872	43	37	31	0.837838	754	0.0570292	491	533	1471	1599
CCDS54221.1.Hs109.chr19	RGL3	Q3MIN7	43	36	26	0.722222	717	0.0599721	540	582	1618	1746
CCDS12651.1.Hs109.chr19	CLPTM1	O96005	43	37	31	0.837838	670	0.0641791	604	646	1810	1938
CCDS9494.2.Hs109.chr13	ZIC5	Q96T25	43	37	29	0.783784	664	0.064759	141	183	421	549
CCDS48061.1.Hs109.chr9	NDOR1	Q9UHB4	43	36	24	0.666667	607	0.0708402	363	405	1087	1215
CCDS6032.2.Hs109.chr8	PDLIM2	Q96JY6	43	36	24	0.666667	603	0.0713101	362	404	1084	1212
CCDS11211.1.Hs109.chr17	SLC47A2	Q86VL8	43	36	24	0.666667	603	0.0713101	559	601	1675	1803
CCDS12600.1.Hs109.chr19	ERF	P50548	43	36	28	0.777778	549	0.0783242	145	187	433	561
CCDS8750.1.Hs109.chr12	SLC38A4	Q969I6	43	37	29	0.783784	548	0.0784672	405	447	1213	1341
CCDS41661.1.Hs109.chr11	SLC22A10	Q63ZE4	43	35	24	0.685714	542	0.0793358	450	492	1348	1476
CCDS3358.2.Hs109.chr4	NELFA	Q9H3P2	43	37	25	0.675676	540	0.0796296	388	430	1162	1290
CCDS73399.1.Hs109.chr11	CADM1	Q9BY67	43	37	33	0.891892	472	0.0911017	328	370	982	1110
CCDS2290.1.Hs109.chr2	NUP35	Q8NFH5	43	35	29	0.828571	327	0.131498	256	298	766	894
CCDS31696.1.Hs109.chr11	OR6M1	Q8NGM8	43	36	29	0.805556	314	0.136943	5	47	13	141
CCDS32720.1.Hs109.chr17	CD300A	Q9UGN4	43	36	28	0.777778	300	0.143333	120	162	358	486
CCDS7502.1.Hs109.chr10	MRPL43	Q8N983	43	36	29	0.805556	216	0.199074	174	216	520	648
CCDS10546.1.Hs109.chr16	SOCS1	O15524	43	37	25	0.675676	212	0.20283	11	53	31	159
CCDS48145.1.Hs109.chrX	RIPPLY1	Q0D2K3	43	36	30	0.833333	152	0.282895	1	43	1	129
CCDS42814.1.Hs109.chr2	FN1	P02751	42	35	24	0.685714	2478	0.0169492	698	739	2092	2217
CCDS10352.2.Hs109.chr15	TICRR	Q7Z2Z1	42	35	25	0.714286	1911	0.021978	1215	1256	3643	3768
CCDS45090.1.Hs109.chr14	NYNRIN	Q9P2P1	42	35	30	0.857143	1899	0.0221169	647	688	1939	2064
CCDS55063.1.Hs109.chr6	NHSL1	Q5SYE7	42	36	29	0.805556	1611	0.0260708	992	1033	2974	3099
CCDS32921.1.Hs109.chr19	MAST1	Q9Y2H9	42	35	28	0.8	1571	0.0267346	929	970	2785	2910
CCDS55857.1.Hs109.chr12	PPFIA2	O75334	42	36	27	0.75	1258	0.0333863	693	734	2077	2202
CCDS5910.1.Hs109.chr7	KCNH2	Q12809	42	36	24	0.666667	1160	0.0362069	1072	1113	3214	3339
CCDS44072.1.Hs109.chr1	ATP13A2	Q9NQ11	42	36	24	0.666667	1159	0.0362381	1092	1133	3274	3399
CCDS9819.1.Hs109.chr14	ELMSAN1	Q6PJG2	42	35	26	0.742857	1046	0.040153	669	710	2005	2130
CCDS8108.1.Hs109.chr11	SIPA1	Q96FS4	42	35	24	0.685714	1043	0.0402685	837	878	2509	2634
CCDS46500.1.Hs109.chr2	INO80D	Q53TQ3	42	35	24	0.685714	1028	0.040856	913	954	2737	2862
CCDS4047.3.Hs109.chr5	JMY	Q8N9B5	42	36	34	0.944444	989	0.0424671	793	834	2377	2502
CCDS75910.1.Hs109.chr9	CIZ1	Q9ULV3	42	36	26	0.722222	955	0.0439791	580	621	1738	1863
CCDS83242.1.Hs109.chr7	ATG9B	Q674R7	42	36	33	0.916667	925	0.0454054	89	130	265	390
CCDS65261.1.Hs109.chrX	MAGED4	Q96JG8	42	36	26	0.722222	758	0.055409	99	140	295	420
CCDS47994.1.Hs109.chr9	NUTM2F	A1L443	42	36	26	0.722222	757	0.0554822	26	67	76	201
CCDS9946.1.Hs109.chr14	PAPOLA	P51003	42	36	31	0.861111	746	0.0563003	594	635	1780	1905
CCDS55329.1.Hs109.chr9	NUTM2G	Q5VZR2	42	36	26	0.722222	742	0.0566038	26	67	76	201
CCDS14740.1.Hs109.chrX	IRAK1	P51617	42	35	24	0.685714	713	0.058906	92	133	274	399
CCDS74718.1.Hs109.chr20	NOL4L	Q96MY1	42	36	24	0.666667	681	0.061674	615	656	1843	1968
CCDS82954.1.Hs109.chr4	ELF2	Q15723	42	36	30	0.833333	594	0.0707071	405	446	1213	1338
CCDS8563.1.Hs109.chr12	GPR162	Q16538	42	35	27	0.771429	589	0.0713073	511	552	1531	1656
CCDS1109.1.Hs109.chr1	PKLR	P30613	42	35	29	0.828571	575	0.0730435	467	508	1399	1524
CCDS4777.1.Hs109.chr6	PHF1	O43189	42	35	29	0.828571	568	0.0739437	485	526	1453	1578
CCDS31794.1.Hs109.chr12	SPATS2	Q86XZ4	42	35	24	0.685714	546	0.0769231	376	417	1126	1251
CCDS6067.1.Hs109.chr8	ZNF395	Q9H8N7	42	35	31	0.885714	514	0.0817121	331	372	991	1116
CCDS9318.1.Hs109.chr13	WASF3	Q9UPY6	42	35	28	0.8	503	0.083499	369	410	1105	1230
CCDS7896.1.Hs109.chr11	PDHX	O00330	42	36	31	0.861111	502	0.0836653	225	266	673	798
CCDS11396.1.Hs109.chr17	KRT13	P13646	42	36	30	0.833333	459	0.0915033	417	458	1249	1374
CCDS377.1.Hs109.chr1	ZNF362	Q5T0B9	42	36	27	0.75	421	0.0997625	138	179	412	537
CCDS12782.1.Hs109.chr19	PTOV1	Q86YD1	42	35	24	0.685714	417	0.100719	16	57	46	171
CCDS69680.1.Hs109.chr9	SH3GLB2	Q9NR46	42	36	24	0.666667	405	0.103704	293	334	877	1002
CCDS5412.1.Hs109.chr7	HOXA13	P31271	42	36	24	0.666667	389	0.107969	101	142	301	426
CCDS3265.1.Hs109.chr3	THPO	P40225	42	35	29	0.828571	354	0.118644	305	346	913	1038
CCDS6778.1.Hs109.chr9	OR2K2	Q8NGT1	42	35	26	0.742857	317	0.132492	189	230	565	690
CCDS31951.1.Hs109.chr13	SHISA2	Q6UWI4	42	36	25	0.694444	296	0.141892	163	204	487	612
CCDS54230.1.Hs109.chr19	TMEM221	A6NGB7	42	35	25	0.714286	292	0.143836	149	190	445	570
CCDS12789.1.Hs109.chr19	ATF5	Q9Y2D1	42	36	31	0.861111	283	0.14841	115	156	343	468
CCDS752.1.Hs109.chr1	ALG14	Q96F25	42	35	24	0.685714	217	0.193548	2	43	4	129
CCDS47074.1.Hs109.chr4	CXCL1	P09341	42	37	25	0.675676	108	0.388889	1	42	1	126
CCDS74173.1.Hs109.chr17	BAHCC1	Q9P281	41	35	26	0.742857	2640	0.0155303	2331	2371	6991	7113
CCDS45754.1.Hs109.chr17	TANC2	Q9HCD6	41	35	27	0.771429	1991	0.0205927	120	160	358	480
CCDS7144.2.Hs109.chr10	ARHGAP21	Q5T5U3	41	35	34	0.971429	1959	0.020929	818	858	2452	2574
CCDS8552.1.Hs109.chr12	CHD4	Q14839	41	34	24	0.705882	1913	0.0214323	220	260	658	780
CCDS41326.1.Hs109.chr1	MAST2	Q6P0Q8	41	35	28	0.8	1799	0.0227904	1331	1371	3991	4113
CCDS87246.1.Hs109.chr4	C4orf54	D6RIA3	41	35	26	0.742857	1794	0.022854	45	85	133	255
CCDS3441.1.Hs109.chr4	ARAP2	Q8WZ64	41	34	25	0.735294	1705	0.0240469	253	293	757	879
CCDS46655.1.Hs109.chr21	DIP2A	Q14689	41	35	29	0.828571	1572	0.0260814	174	214	520	642
CCDS56498.1.Hs109.chr7	CUX1	P39880	41	34	27	0.794118	1517	0.027027	742	782	2224	2346
CCDS14254.1.Hs109.chrX	MED14	O60244	41	34	26	0.764706	1455	0.0281787	1159	1199	3475	3597
CCDS46562.1.Hs109.chr2	SNED1	Q8TER0	41	34	23	0.676471	1414	0.0289958	1089	1129	3265	3387
CCDS33022.2.Hs109.chr19	PLEKHG2	Q9H7P9	41	34	26	0.764706	1387	0.0295602	68	108	202	324
CCDS9587.1.Hs109.chr14	ACIN1	Q9UKV3	41	35	24	0.685714	1342	0.0305514	569	609	1705	1827
CCDS9510.1.Hs109.chr13	IRS2	Q9Y4H2	41	35	24	0.685714	1339	0.0306199	679	719	2035	2157
CCDS42029.1.Hs109.chr15	TTBK2	Q6IQ55	41	35	25	0.714286	1245	0.0329317	1136	1176	3406	3528
CCDS87759.1.Hs109.chrX	NHSL2	Q5HYW2	41	35	24	0.685714	1226	0.0334421	721	761	2161	2283
CCDS58503.2.Hs109.chr17	PELP1	Q8IZL8	41	35	28	0.8	1181	0.0347163	837	877	2509	2631
CCDS33273.1.Hs109.chr2	BUB1	O43683	41	35	28	0.8	1086	0.0377532	354	394	1060	1182
CCDS7357.1.Hs109.chr10	ZMIZ1	Q9ULJ6	41	35	27	0.771429	1068	0.0383895	270	310	808	930
CCDS3327.1.Hs109.chr3	DLG1	Q12959	41	35	33	0.942857	927	0.0442287	155	195	463	585
CCDS61250.1.Hs109.chr12	KSR2	Q6VAB6	41	35	25	0.714286	922	0.0444685	485	525	1453	1575
CCDS81796.1.Hs109.chr14	PRKD1	Q15139	41	35	24	0.685714	921	0.0445168	197	237	589	711
CCDS13395.1.Hs109.chr20	CDH22	Q9UJ99	41	34	23	0.676471	829	0.0494572	613	653	1837	1959
CCDS10863.1.Hs109.chr16	ESRP2	Q9H6T0	41	35	29	0.828571	718	0.0571031	581	621	1741	1863
CCDS12136.1.Hs109.chr19	TICAM1	Q8IUC6	41	35	31	0.885714	713	0.0575035	346	386	1036	1158
CCDS32689.1.Hs109.chr17	LPO	P22079	41	35	27	0.771429	713	0.0575035	1	41	1	123
CCDS78264.1.Hs109.chr7	SH2B2	O14492	41	35	25	0.714286	676	0.0606509	591	631	1771	1893
CCDS53661.1.Hs109.chr11	SF1	Q15637	41	35	31	0.885714	674	0.0608309	447	487	1339	1461
CCDS8022.1.Hs109.chr11	MTA2	O94776	41	35	25	0.714286	669	0.0612855	626	666	1876	1998
CCDS8354.1.Hs109.chr11	DLAT	P10515	41	35	30	0.857143	648	0.0632716	311	351	931	1053
CCDS61515.1.Hs109.chr14	NRXN3	Q9HDB5	41	35	33	0.942857	638	0.0642633	332	372	994	1116
CCDS9374.1.Hs109.chr13	ELF1	P32519	41	34	27	0.794118	620	0.066129	517	557	1549	1671
CCDS42878.1.Hs109.chr20	PABPC1L	Q4VXU2	41	35	24	0.685714	615	0.0666667	436	476	1306	1428
CCDS9314.1.Hs109.chr13	NUP58	Q9BVL2	41	34	30	0.882353	600	0.0683333	113	153	337	459
CCDS33858.1.Hs109.chr3	TMEM108	Q6UXF1	41	35	28	0.8	576	0.0711806	136	176	406	528
CCDS47934.1.Hs109.chr8	PUF60	Q9UHX1	41	35	24	0.685714	560	0.0732143	373	413	1117	1239
CCDS10753.1.Hs109.chr16	LPCAT2	Q7L5N7	41	35	25	0.714286	545	0.0752294	50	90	148	270
CCDS6419.1.Hs109.chr8	HSF1	Q00613	41	34	24	0.705882	530	0.0773585	312	352	934	1056
CCDS43018.1.Hs109.chr22	BAIAP2L2	Q6UXY1	41	35	24	0.685714	530	0.0773585	448	488	1342	1464
CCDS10785.1.Hs109.chr16	ADGRG5	Q8IZF4	41	34	23	0.676471	529	0.0775047	230	270	688	810
CCDS58000.1.Hs109.chr1	TRABD2B	A6NFA1	41	35	26	0.742857	518	0.0791506	360	400	1078	1200
CCDS78485.1.Hs109.chrX	CXorf67	Q86X51	41	35	30	0.857143	504	0.0813492	41	81	121	243
CCDS42294.1.Hs109.chr17	ZNF207	O43670	41	35	28	0.8	495	0.0828283	342	382	1024	1146
CCDS1157.1.Hs109.chr1	PRCC	Q92733	41	35	27	0.771429	492	0.0833333	217	257	649	771
CCDS41677.1.Hs109.chr11	RPS6KB2	Q9UBS0	41	35	24	0.685714	483	0.0848861	433	473	1297	1419
CCDS1221.1.Hs109.chr1	PPOX	P50336	41	35	24	0.685714	478	0.0857741	281	321	841	963
CCDS9833.1.Hs109.chr14	DLST	P36957	41	35	30	0.857143	454	0.0903084	155	195	463	585
CCDS3242.1.Hs109.chr3	LAMP3	Q9UQV4	41	35	30	0.857143	417	0.0983213	116	156	346	468
CCDS4540.1.Hs109.chr6	FAM8A1	Q9UBU6	41	35	24	0.685714	414	0.0990338	335	375	1003	1125
CCDS11118.1.Hs109.chr17	TP53	P04637	41	35	30	0.857143	394	0.104061	62	102	184	306
CCDS3165.1.Hs109.chr3	MBNL1	Q9NR56	41	35	31	0.885714	389	0.105398	336	376	1006	1128
CCDS77554.1.Hs109.chr20	TRIB3	Q96RU7	41	35	26	0.742857	386	0.106218	61	101	181	303
CCDS9484.1.Hs109.chr13	MBNL2	Q5VZF2	41	35	30	0.857143	368	0.111413	326	366	976	1098
CCDS7804.1.Hs109.chr11	LYVE1	Q9Y5Y7	41	35	28	0.8	323	0.126935	163	203	487	609
CCDS59410.1.Hs109.chr19	AKT1S1	Q96B36	41	35	26	0.742857	277	0.148014	82	122	244	366
CCDS12232.1.Hs109.chr19	ICAM4	Q14773	41	35	25	0.714286	272	0.150735	219	259	655	777
CCDS33662.1.Hs109.chr22	RTL6	Q6ICC9	41	35	25	0.714286	240	0.170833	62	102	184	306
CCDS47742.1.Hs109.chr7	ATP6V0E2	Q8NHE4	41	34	23	0.676471	214	0.191589	99	139	295	417
CCDS34446.1.Hs109.chr6	TREML4	Q6UXN2	41	35	27	0.771429	201	0.20398	114	154	340	462
CCDS74574.1.Hs109.chr2	CFC1	P0CG37	41	35	26	0.742857	192	0.213542	94	134	280	402
CCDS5325.1.Hs109.chr7	MAFK	O60675	41	35	26	0.742857	157	0.261146	116	156	346	468
CCDS42271.1.Hs109.chr17	MYO15A	Q9UKN7	40	34	28	0.823529	3531	0.0113282	2505	2544	7513	7632
CCDS7771.1.Hs109.chr11	DCHS1	Q96JQ0	40	34	23	0.676471	3299	0.0121249	2933	2972	8797	8916
CCDS34004.1.Hs109.chr4	ANKRD17	O75179	40	34	25	0.735294	2604	0.015361	1957	1996	5869	5988
CCDS31633.1.Hs109.chr11	NUMA1	Q14980	40	34	30	0.882353	2116	0.0189036	2072	2111	6214	6333
CCDS31427.1.Hs109.chr11	SBF2	Q86WG5	40	34	25	0.735294	1850	0.0216216	1252	1291	3754	3873
CCDS33172.1.Hs109.chr2	ALK	Q9UM73	40	34	23	0.676471	1621	0.0246761	1019	1058	3055	3174
CCDS30652.1.Hs109.chr1	AHDC1	Q5TGY3	40	34	24	0.705882	1604	0.0249377	412	451	1234	1353
CCDS86183.1.Hs109.chr11	ABCC8	Q09428	40	34	23	0.676471	1604	0.0249377	1157	1196	3469	3588
CCDS46059.1.Hs109.chr19	WDR62	O43379	40	34	25	0.735294	1524	0.0262467	1167	1206	3499	3618
CCDS75541.1.Hs109.chr6	SCAF8	Q9UPN6	40	34	25	0.735294	1350	0.0296296	766	805	2296	2415
CCDS41245.1.Hs109.chr1	UBE4B	O95155	40	34	24	0.705882	1303	0.0306984	284	323	850	969
CCDS1939.1.Hs109.chr2	DCTN1	Q14203	40	34	23	0.676471	1279	0.0312744	177	216	529	648
CCDS44714.1.Hs109.chr11	MAML2	Q8IZL2	40	34	31	0.911765	1157	0.0345722	91	130	271	390
CCDS57969.1.Hs109.chr1	PLEKHG5	O94827	40	34	26	0.764706	1086	0.0368324	914	953	2740	2859
CCDS82215.1.Hs109.chr17	CEP131	Q9UPN4	40	34	23	0.676471	1084	0.0369004	13	52	37	156
CCDS1698.1.Hs109.chr2	PUM2	Q8TB72	40	34	27	0.794118	1065	0.0375587	453	492	1357	1476
CCDS75133.1.Hs109.chr4	EPHA5	P54756	40	34	23	0.676471	1039	0.0384986	559	598	1675	1794
CCDS6869.2.Hs109.chr9	GARNL3	Q5VVW2	40	34	25	0.735294	1014	0.0394477	861	900	2581	2700
CCDS55746.1.Hs109.chr11	MRVI1	Q9Y6F6	40	34	23	0.676471	913	0.0438116	182	221	544	663
CCDS76577.1.Hs109.chr12	MYRFL	Q96LU7	40	34	27	0.794118	911	0.0439078	661	700	1981	2100
CCDS33706.1.Hs109.chr3	C3orf20	Q8ND61	40	34	29	0.852941	905	0.0441989	86	125	256	375
CCDS43859.1.Hs109.chr9	EPB41L4B	Q9H329	40	34	23	0.676471	901	0.0443951	840	879	2518	2637
CCDS78088.1.Hs109.chr5	SIMC1	Q8NDZ2	40	34	27	0.794118	892	0.044843	212	251	634	753
CCDS44452.1.Hs109.chr10	NUTM2A	Q8IVF1	40	34	24	0.705882	879	0.0455063	461	500	1381	1500
CCDS60574.1.Hs109.chr10	NUTM2B	A6NNL0	40	34	24	0.705882	879	0.0455063	461	500	1381	1500
CCDS43488.1.Hs109.chr6	SOBP	A7XYQ1	40	34	27	0.794118	874	0.0457666	345	384	1033	1152
CCDS45709.2.Hs109.chr17	KIF18B	Q86Y91	40	34	23	0.676471	853	0.0468933	785	824	2353	2472
CCDS58945.1.Hs109.chr5	FYB1	O15117	40	34	27	0.794118	840	0.047619	395	434	1183	1302
CCDS9115.1.Hs109.chr12	PRDM4	Q9UKN5	40	34	24	0.705882	802	0.0498753	34	73	100	219
CCDS3149.1.Hs109.chr3	TSC22D2	O75157	40	34	23	0.676471	781	0.0512164	499	538	1495	1614
CCDS2024.2.Hs109.chr2	CNNM4	Q6P4Q7	40	34	29	0.852941	776	0.0515464	641	680	1921	2040
CCDS73386.1.Hs109.chr11	NCAM1	P13591	40	34	28	0.823529	762	0.0524934	594	633	1780	1899
CCDS5601.1.Hs109.chr7	DMTF1	Q9Y222	40	34	28	0.823529	761	0.0525624	512	551	1534	1653
CCDS34531.1.Hs109.chr6	KIAA0408	Q6ZU52	40	34	27	0.794118	695	0.057554	650	689	1948	2067
CCDS1453.2.Hs109.chr1	NUAK2	Q9H093	40	34	29	0.852941	673	0.0594354	5	44	13	132
CCDS46573.1.Hs109.chr20	EBF4	Q9BQW3	40	34	25	0.735294	599	0.066778	501	540	1501	1620
CCDS74900.1.Hs109.chr3	SYN2	Q92777	40	34	27	0.794118	583	0.0686106	467	506	1399	1518
CCDS86560.1.Hs109.chr17	CAMKK1	Q8N5S9	40	34	23	0.676471	533	0.0750469	68	107	202	321
CCDS12078.1.Hs109.chr19	BTBD2	Q9BX70	40	34	26	0.764706	526	0.0760456	28	67	82	201
CCDS32950.1.Hs109.chr19	GTPBP3	Q969Y2	40	34	25	0.735294	525	0.0761905	48	87	142	261
CCDS62946.1.Hs109.chr2	TRABD2A	Q86V40	40	34	26	0.764706	506	0.0790514	367	406	1099	1218
CCDS5860.1.Hs109.chr7	MKRN1	Q9UHC7	40	34	25	0.735294	483	0.0828157	4	43	10	129
CCDS475.1.Hs109.chr1	ERMAP	Q96PL5	40	34	24	0.705882	476	0.0840336	137	176	409	528
CCDS7257.1.Hs109.chr10	CCDC6	Q16204	40	34	26	0.764706	475	0.0842105	425	464	1273	1392
CCDS55748.1.Hs109.chr11	NCR3LG1	Q68D85	40	34	30	0.882353	455	0.0879121	416	455	1246	1365
CCDS4356.1.Hs109.chr5	GABRA6	Q16445	40	34	25	0.735294	454	0.0881057	373	412	1117	1236
CCDS9133.1.Hs109.chr12	FAM222A	Q5U5X8	40	34	26	0.764706	453	0.0883002	160	199	478	597
CCDS1393.1.Hs109.chr1	LHX9	Q9NQ69	40	34	24	0.705882	398	0.100503	340	379	1018	1137
CCDS231.1.Hs109.chr1	HTR1D	P28221	40	34	28	0.823529	378	0.10582	30	69	88	207
CCDS66410.1.Hs109.chr12	DTX3	Q8N9I9	40	34	30	0.882353	351	0.11396	122	161	364	483
CCDS13805.1.Hs109.chr22	RAB36	O95755	40	34	24	0.705882	334	0.11976	9	48	25	144
CCDS74854.1.Hs109.chr22	KCTD17	Q8N5Z5	40	34	26	0.764706	322	0.124224	256	295	766	885
CCDS30924.1.Hs109.chr1	FCGR2B	P31994	40	34	25	0.735294	311	0.128617	209	248	625	744
CCDS12198.1.Hs109.chr19	CD320	Q9NPF0	40	34	26	0.764706	283	0.141343	223	262	667	786
CCDS4002.1.Hs109.chr5	TAF9	Q16594	40	34	25	0.735294	265	0.150943	135	174	403	522
CCDS47675.1.Hs109.chr7	UPK3BL1	B0FP48	40	34	25	0.735294	264	0.151515	190	229	568	687
CCDS87532.1.Hs109.chr7	UPK3BL2	E5RIL1	40	34	25	0.735294	264	0.151515	190	229	568	687
CCDS8062.1.Hs109.chr11	VEGFB	P49765	40	34	31	0.911765	208	0.192308	165	204	493	612
CCDS8207.2.Hs109.chr11	IL18BP	O95998	40	34	25	0.735294	200	0.2	11	50	31	150
CCDS46817.1.Hs109.chr3	NBEAL2	Q6ZNJ1	39	33	30	0.909091	2755	0.0141561	726	764	2176	2292
CCDS43328.1.Hs109.chr5	BDP1	A6H8Y1	39	33	23	0.69697	2625	0.0148571	83	121	247	363
CCDS3160.1.Hs109.chr3	IGSF10	Q6WRI0	39	33	25	0.757576	2624	0.0148628	1449	1487	4345	4461
CCDS43970.1.Hs109.chrX	MED12	Q93074	39	33	23	0.69697	2178	0.0179063	312	350	934	1050
CCDS76359.1.Hs109.chr10	DOCK1	Q14185	39	33	23	0.69697	1887	0.0206677	1648	1686	4942	5058
CCDS7533.1.Hs109.chr10	GBF1	Q92538	39	33	28	0.848485	1860	0.0209677	1821	1859	5461	5577
CCDS45022.1.Hs109.chr13	MTUS2	Q5JR59	39	33	23	0.69697	1380	0.0282609	784	822	2350	2466
CCDS9242.1.Hs109.chr12	PITPNM2	Q9BZ72	39	33	23	0.69697	1350	0.0288889	857	895	2569	2685
CCDS8379.2.Hs109.chr11	SIK3	Q9Y2K2	39	33	23	0.69697	1322	0.0295008	20	58	58	174
CCDS46542.1.Hs109.chr2	GIGYF2	Q6Y7W6	39	33	29	0.878788	1321	0.0295231	456	494	1366	1482
CCDS75179.1.Hs109.chr4	SEC24B	O95487	39	33	31	0.939394	1299	0.0300231	449	487	1345	1461
CCDS10309.1.Hs109.chr15	RASGRF1	Q13972	39	33	23	0.69697	1274	0.0306122	727	765	2179	2295
CCDS8213.1.Hs109.chr11	INPPL1	O15357	39	33	25	0.757576	1259	0.030977	138	176	412	528
CCDS46761.1.Hs109.chr3	FBLN2	P98095	39	33	24	0.727273	1232	0.0316558	236	274	706	822
CCDS44099.1.Hs109.chr1	PUM1	Q14671	39	33	30	0.909091	1189	0.0328007	571	609	1711	1827
CCDS47155.1.Hs109.chr4	FNIP2	Q9P278	39	33	24	0.727273	1115	0.0349776	235	273	703	819
CCDS2632.1.Hs109.chr3	KCNH8	Q96L42	39	33	25	0.757576	1108	0.0351986	1012	1050	3034	3150
CCDS11503.2.Hs109.chr17	KANSL1	Q7Z3B3	39	33	22	0.666667	1106	0.0352622	817	855	2449	2565
CCDS43049.1.Hs109.chr3	PRRT3	Q5FWE3	39	33	25	0.757576	982	0.0397149	430	468	1288	1404
CCDS32245.1.Hs109.chr15	ZNF280D	Q6N043	39	33	29	0.878788	980	0.0397959	516	554	1546	1662
CCDS578.1.Hs109.chr1	LRP8	Q14114	39	33	22	0.666667	964	0.0404564	772	810	2314	2430
CCDS33065.1.Hs109.chr19	SLC8A2	Q9UPR5	39	33	23	0.69697	922	0.0422993	2	40	4	120
CCDS31612.1.Hs109.chr11	SF3B2	Q13435	39	33	26	0.787879	896	0.0435268	215	253	643	759
CCDS47542.1.Hs109.chr7	PHF14	O94880	39	33	30	0.909091	889	0.0438695	137	175	409	525
CCDS6342.1.Hs109.chr8	ZHX1	Q9UKY1	39	33	25	0.757576	874	0.0446224	232	270	694	810
CCDS7849.1.Hs109.chr11	E2F8	A0AVK6	39	33	25	0.757576	868	0.0449309	485	523	1453	1569
CCDS6685.1.Hs109.chr9	SEMA4D	Q92854	39	33	26	0.787879	863	0.0451912	666	704	1996	2112
CCDS74719.1.Hs109.chr20	ZNF341	Q9BYN7	39	33	27	0.818182	855	0.045614	169	207	505	621
CCDS3500.1.Hs109.chr4	CLOCK	O15516	39	33	23	0.69697	847	0.0460449	426	464	1276	1392
CCDS11103.1.Hs109.chr17	NLGN2	Q8NFZ4	39	33	24	0.727273	836	0.0466507	615	653	1843	1959
CCDS45720.1.Hs109.chr17	CDC27	P30260	39	33	24	0.727273	831	0.0469314	357	395	1069	1185
CCDS76179.1.Hs109.chr1	EVI5	O60447	39	33	26	0.787879	822	0.0474453	45	83	133	249
CCDS45778.2.Hs109.chr17	UNK	Q9C0B0	39	33	22	0.666667	811	0.0480888	459	497	1375	1491
CCDS73247.1.Hs109.chr11	STIM1	Q13586	39	33	32	0.969697	792	0.0492424	547	585	1639	1755
CCDS11524.1.Hs109.chr17	NFE2L1	Q14494	39	33	27	0.818182	773	0.0504528	483	521	1447	1563
CCDS58532.1.Hs109.chr17	KSR1	Q8IVT5	39	33	25	0.757576	763	0.051114	304	342	910	1026
CCDS31131.1.Hs109.chr10	LARP4B	Q92615	39	33	23	0.69697	739	0.052774	565	603	1693	1809
CCDS30794.1.Hs109.chr1	ATXN7L2	Q5T6C5	39	33	26	0.787879	723	0.0539419	455	493	1363	1479
CCDS55414.2.Hs109.chrX	CCDC120	Q96HB5	39	33	28	0.848485	697	0.0559541	438	476	1312	1428
CCDS14617.1.Hs109.chrX	ELF4	Q99607	39	33	24	0.727273	664	0.0587349	305	343	913	1029
CCDS4080.1.Hs109.chr5	ELL2	O00472	39	33	26	0.787879	641	0.0608424	354	392	1060	1176
CCDS42872.2.Hs109.chr20	FAM83D	Q9H4H8	39	33	25	0.757576	586	0.0665529	462	500	1384	1500
CCDS54468.1.Hs109.chr20	OCSTAMP	Q9BR26	39	33	22	0.666667	567	0.0687831	380	418	1138	1254
CCDS33275.1.Hs109.chr2	TMEM87B	Q96K49	39	33	22	0.666667	556	0.0701439	6	44	16	132
CCDS8302.1.Hs109.chr11	KDM4D	Q6B0I6	39	33	27	0.818182	524	0.0744275	399	437	1195	1311
CCDS34217.1.Hs109.chr5	SNX2	O60749	39	33	27	0.818182	520	0.075	85	123	253	369
CCDS12599.1.Hs109.chr19	GSK3A	P49840	39	33	25	0.757576	484	0.0805785	430	468	1288	1404
CCDS64806.1.Hs109.chr7	WDR86	Q86TI4	39	33	22	0.666667	483	0.0807453	345	383	1033	1149
CCDS78375.1.Hs109.chr9	WASHC1	A8K0Z3	39	33	27	0.818182	466	0.083691	298	336	892	1008
CCDS8817.1.Hs109.chr12	GRASP	Q7Z6J2	39	33	23	0.69697	396	0.0984848	15	53	43	159
CCDS13552.1.Hs109.chr20	SOX18	P35713	39	33	22	0.666667	385	0.101299	28	66	82	198
CCDS9196.1.Hs109.chr12	MSI1	O43347	39	33	24	0.727273	363	0.107438	246	284	736	852
CCDS2267.2.Hs109.chr2	HOXD9	P28356	39	33	26	0.787879	353	0.110482	159	197	475	591
CCDS7759.1.Hs109.chr11	C11orf42	Q8N5U0	39	33	27	0.818182	334	0.116766	226	264	676	792
CCDS6889.1.Hs109.chr9	NAIF1	Q69YI7	39	33	26	0.787879	328	0.118902	139	177	415	531
CCDS53391.1.Hs109.chr1	OR6P1	Q8NGX9	39	33	24	0.727273	318	0.122642	197	235	589	705
CCDS9589.1.Hs109.chr14	CEBPE	Q15744	39	33	24	0.727273	282	0.138298	155	193	463	579
CCDS42920.2.Hs109.chr21	OLIG1	Q8TAK6	39	33	25	0.757576	272	0.143382	35	73	103	219
CCDS75301.1.Hs109.chr5	ZCCHC10	Q8TBK6	39	33	24	0.727273	193	0.202073	139	177	415	531
CCDS83222.1.Hs109.chr7	ATP6V1FNB	A0A1B0GUX0	39	33	27	0.818182	177	0.220339	45	83	133	249
CCDS8885.1.Hs109.chr12	MUCL1	Q96DR8	39	33	32	0.969697	91	0.428571	40	78	118	234
CCDS30625.1.Hs109.chr1	HSPG2	P98160	38	32	23	0.71875	4392	0.00865209	2026	2063	6076	6189
CCDS1113.2.Hs109.chr1	ASH1L	Q9NR48	38	32	24	0.75	2965	0.0128162	552	589	1654	1767
CCDS11043.1.Hs109.chr17	ZZEF1	O43149	38	32	27	0.84375	2962	0.0128292	1503	1540	4507	4620
CCDS41858.2.Hs109.chr12	NCOR2	Q9Y618	38	32	24	0.75	2515	0.0151093	1881	1918	5641	5754
CCDS43510.1.Hs109.chr6	HIVEP2	P31629	38	32	24	0.75	2447	0.0155292	528	565	1582	1695
CCDS43133.1.Hs109.chr3	USF3	Q68DE3	38	32	25	0.78125	2246	0.016919	743	780	2227	2340
CCDS7746.1.Hs109.chr11	NUP98	P52948	38	32	25	0.78125	1801	0.0210994	1052	1089	3154	3267
CCDS46339.2.Hs109.chr2	TET3	O43151	38	32	22	0.6875	1796	0.0211581	644	681	1930	2043
CCDS10098.1.Hs109.chr15	STRC	Q7RTU9	38	32	22	0.6875	1776	0.0213964	311	348	931	1044
CCDS47404.1.Hs109.chr6	C4A	P0C0L4	38	32	27	0.84375	1745	0.0217765	431	468	1291	1404
CCDS47405.1.Hs109.chr6	C4B	P0C0L5	38	32	27	0.84375	1745	0.0217765	431	468	1291	1404
CCDS1151.1.Hs109.chr1	NES	P48681	38	32	25	0.78125	1622	0.0234279	336	373	1006	1119
CCDS2895.1.Hs109.chr3	PTPRG	P23470	38	32	23	0.71875	1446	0.0262794	525	562	1573	1686
CCDS43175.1.Hs109.chr3	YEATS2	Q9ULM3	38	32	27	0.84375	1423	0.0267041	1076	1113	3226	3339
CCDS55269.1.Hs109.chr8	RIMS2	Q9UQ26	38	32	23	0.71875	1350	0.0281481	1056	1093	3166	3279
CCDS34455.1.Hs109.chr6	TTBK1	Q5TCY1	38	32	22	0.6875	1322	0.0287443	1024	1061	3070	3183
CCDS75283.1.Hs109.chr5	PPIP5K2	O43314	38	32	25	0.78125	1279	0.0297107	1220	1257	3658	3771
CCDS31627.1.Hs109.chr11	PPFIA1	Q13136	38	32	23	0.71875	1203	0.0315877	674	711	2020	2133
CCDS7282.1.Hs109.chr10	CCAR1	Q8IX12	38	32	25	0.78125	1151	0.0330148	101	138	301	414
CCDS53986.1.Hs109.chr16	C16orf96	A6NNT2	38	32	30	0.9375	1142	0.033275	556	593	1666	1779
CCDS54945.1.Hs109.chr5	WWC1	Q8IX03	38	32	29	0.90625	1120	0.0339286	520	557	1558	1671
CCDS58442.1.Hs109.chr16	APOBR	Q0VD83	38	32	22	0.6875	1098	0.0346084	986	1023	2956	3069
CCDS46880.1.Hs109.chr3	ABI3BP	Q7Z7G0	38	32	24	0.75	1076	0.035316	327	364	979	1092
CCDS7997.1.Hs109.chr11	TMEM132A	Q24JP5	38	32	26	0.8125	1025	0.0370732	755	792	2263	2376
CCDS34315.1.Hs109.chr5	MAML1	Q92585	38	32	24	0.75	1017	0.0373648	888	925	2662	2775
CCDS1554.1.Hs109.chr1	PARP1	P09874	38	32	24	0.75	1015	0.0374384	354	391	1060	1173
CCDS81703.1.Hs109.chr12	R3HDM2	Q9Y2K5	38	32	24	0.75	1011	0.0375865	790	827	2368	2481
CCDS55526.1.Hs109.chrX	MAMLD1	Q13495	38	32	24	0.75	999	0.038038	306	343	916	1029
CCDS44663.1.Hs109.chr11	ANO1	Q5XXA6	38	32	25	0.78125	987	0.0385005	545	582	1633	1746
CCDS4262.1.Hs109.chr5	PCDHGC4	Q9Y5F7	38	32	22	0.6875	939	0.0404686	628	665	1882	1995
CCDS43576.1.Hs109.chr7	ZMIZ2	Q8NF64	38	32	26	0.8125	921	0.0412595	137	174	409	522
CCDS44624.1.Hs109.chr11	INCENP	Q9NQS7	38	32	24	0.75	919	0.0413493	116	153	346	459
CCDS8021.2.Hs109.chr11	TUT1	Q9H6E5	38	32	22	0.6875	913	0.041621	627	664	1879	1992
CCDS43858.1.Hs109.chr9	TMEM245	Q9H330	38	32	24	0.75	880	0.0431818	307	344	919	1032
CCDS31319.2.Hs109.chr10	ADAM8	P78325	38	32	22	0.6875	825	0.0460606	734	771	2200	2313
CCDS3892.1.Hs109.chr5	CDH10	Q9Y6N8	38	32	24	0.75	789	0.0481622	599	636	1795	1908
CCDS58108.1.Hs109.chr11	BRSK2	Q8IWQ3	38	32	22	0.6875	767	0.0495437	454	491	1360	1473
CCDS81762.1.Hs109.chr13	DCLK1	O15075	38	32	24	0.75	741	0.0512821	277	314	829	942
CCDS56594.1.Hs109.chr9	TPRN	Q4KMQ1	38	32	25	0.78125	712	0.0533708	256	293	766	879
CCDS41563.1.Hs109.chr10	ARMH3	Q5T2E6	38	32	24	0.75	690	0.0550725	321	358	961	1074
CCDS168.1.Hs109.chr1	CLCNKB	P51801	38	32	22	0.6875	688	0.0552326	316	353	946	1059
CCDS3506.1.Hs109.chr4	SRP72	O76094	38	32	23	0.71875	672	0.0565476	609	646	1825	1938
CCDS31266.1.Hs109.chr10	CRTAC1	Q9NQ79	38	32	30	0.9375	662	0.0574018	608	645	1822	1935
CCDS77270.1.Hs109.chr19	GATAD2A	Q86YP4	38	32	24	0.75	635	0.0598425	316	353	946	1059
CCDS1545.1.Hs109.chr1	LBR	Q14739	38	32	27	0.84375	616	0.0616883	65	102	193	306
CCDS31258.2.Hs109.chr10	TCTN3	Q6NUS6	38	32	24	0.75	608	0.0625	46	83	136	249
CCDS815.1.Hs109.chr1	EPS8L3	Q8TE67	38	32	23	0.71875	595	0.0638655	197	234	589	702
CCDS12694.1.Hs109.chr19	NPAS1	Q99742	38	32	23	0.71875	591	0.0642978	197	234	589	702
CCDS9427.1.Hs109.chr13	FAM124A	Q86V42	38	32	28	0.875	583	0.0651801	514	551	1540	1653
CCDS44817.1.Hs109.chr12	ZNF384	Q8TF68	38	32	26	0.8125	578	0.0657439	116	153	346	459
CCDS13644.1.Hs109.chr21	CHAF1B	Q13112	38	32	23	0.71875	560	0.0678571	427	464	1279	1392
CCDS607.1.Hs109.chr1	DAB1	O75553	38	32	25	0.78125	556	0.0683453	464	501	1390	1503
CCDS86175.1.Hs109.chr11	CCKBR	P32239	38	32	24	0.75	517	0.073501	479	516	1435	1548
CCDS333.1.Hs109.chr1	SRSF4	Q08170	38	33	24	0.727273	495	0.0767677	458	495	1372	1485
CCDS3136.1.Hs109.chr3	ZIC1	Q15915	38	32	23	0.71875	448	0.0848214	393	430	1177	1290
CCDS55687.1.Hs109.chr1	TMEM206	Q9H813	38	32	25	0.78125	412	0.092233	12	49	34	147
CCDS2839.1.Hs109.chr3	PCBP4	P57723	38	32	22	0.6875	404	0.0940594	318	355	952	1065
CCDS1482.1.Hs109.chr1	CD46	P15529	38	32	22	0.6875	400	0.095	284	321	850	963
CCDS13499.1.Hs109.chr20	GATA5	Q9BWX5	38	32	22	0.6875	398	0.0954774	300	337	898	1011
CCDS47344.1.Hs109.chr5	HRH2	P25021	38	32	22	0.6875	398	0.0954774	119	156	355	468
CCDS1438.1.Hs109.chr1	PRELP	P51888	38	32	23	0.71875	383	0.0992167	8	45	22	135
CCDS6371.1.Hs109.chr8	WISP1	O95388	38	32	22	0.6875	368	0.103261	2	39	4	117
CCDS8861.1.Hs109.chr12	TARBP2	Q15633	38	32	27	0.84375	367	0.103542	116	153	346	459
CCDS2992.1.Hs109.chr3	POPDC2	Q9HBU9	38	32	24	0.75	365	0.10411	307	344	919	1032
CCDS4899.1.Hs109.chr6	YIPF3	Q9GZM5	38	32	25	0.78125	351	0.108262	312	349	934	1047
CCDS45471.1.Hs109.chr16	ZNF843	Q8N446	38	32	25	0.78125	349	0.108883	209	246	625	738
CCDS12585.1.Hs109.chr19	CEACAM6	P40199	38	32	22	0.6875	345	0.110145	308	345	922	1035
CCDS5315.1.Hs109.chr6	TBP	P20226	38	32	25	0.78125	340	0.111765	126	163	376	489
CCDS9791.1.Hs109.chr14	ZFP36L1	Q07352	38	32	23	0.71875	339	0.112094	207	244	619	732
CCDS32038.1.Hs109.chr14	OR6S1	Q8NH40	38	32	24	0.75	332	0.114458	200	237	598	711
CCDS56276.1.Hs109.chr3	ISY1-RAB43	Q9ULR0	38	32	22	0.6875	332	0.114458	285	322	853	966
CCDS35132.1.Hs109.chr9	OR1K1	Q8NGR3	38	32	24	0.75	317	0.119874	205	242	613	726
CCDS31816.1.Hs109.chr12	OR6C74	A6NCV1	38	32	23	0.71875	313	0.121406	192	229	574	687
CCDS32025.1.Hs109.chr14	OR4K1	Q8NGD4	38	32	25	0.78125	312	0.121795	212	249	634	747
CCDS43095.1.Hs109.chr3	NAA80	Q93015	38	32	22	0.6875	309	0.122977	219	256	655	768
CCDS66473.1.Hs109.chr12	RITA1	Q96K30	38	32	22	0.6875	294	0.129252	249	286	745	858
CCDS4756.1.Hs109.chr6	PSMB8	P28062	38	32	23	0.71875	273	0.139194	2	39	4	117
CCDS12283.1.Hs109.chr19	RTBDN	Q9BSG5	38	32	22	0.6875	262	0.145038	216	253	646	759
CCDS8091.1.Hs109.chr11	CDCA5	Q96FF9	38	32	22	0.6875	253	0.150198	46	83	136	249
CCDS30725.1.Hs109.chr1	LDLRAD1	Q5T700	38	32	26	0.8125	206	0.184466	32	69	94	207
CCDS14527.1.Hs109.chrX	NUP62CL	Q9H1M0	38	32	29	0.90625	185	0.205405	4	41	10	123
CCDS34419.1.Hs109.chr6	GPSM3	Q9Y4H4	38	32	27	0.84375	161	0.236025	23	60	67	180
CCDS4156.1.Hs109.chr5	IL5	P05113	38	32	23	0.71875	135	0.281481	19	56	55	168
CCDS53946.1.Hs109.chr15	DMXL2	Q8TDJ6	37	31	25	0.806452	3038	0.0121791	2190	2226	6568	6678
CCDS54551.1.Hs109.chr3	ITPR1	Q14643	37	31	24	0.774194	2744	0.013484	2311	2347	6931	7041
CCDS10509.1.Hs109.chr16	CREBBP	Q92793	37	31	25	0.806452	2443	0.0151453	882	918	2644	2754
CCDS7281.1.Hs109.chr10	TET1	Q8NFU7	37	31	22	0.709677	2137	0.017314	548	584	1642	1752
CCDS83342.1.Hs109.chr9	MPDZ	O75970	37	31	26	0.83871	2071	0.0178658	215	251	643	753
CCDS63146.1.Hs109.chr2	TRIP12	Q14669	37	31	26	0.83871	2041	0.0181284	230	266	688	798
CCDS87541.1.Hs109.chr7	DOCK4	Q8N1I0	37	31	25	0.806452	1976	0.0187247	1791	1827	5371	5481
CCDS31165.1.Hs109.chr10	KIAA1217	Q5T5P2	37	31	21	0.677419	1944	0.0190329	339	375	1015	1125
CCDS33737.1.Hs109.chr3	SCN11A	Q9UI33	37	31	21	0.677419	1792	0.0206473	1455	1491	4363	4473
CCDS12222.1.Hs109.chr19	COL5A3	P25940	37	31	22	0.709677	1746	0.0211913	288	324	862	972
CCDS11923.2.Hs109.chr18	SETBP1	Q9Y6X0	37	31	24	0.774194	1597	0.0231684	1360	1396	4078	4188
CCDS11962.1.Hs109.chr18	WDR7	Q9Y4E6	37	31	23	0.741935	1491	0.0248156	1242	1278	3724	3834
CCDS61010.1.Hs109.chr11	IGSF9B	Q9UPX0	37	31	22	0.709677	1438	0.0257302	1193	1229	3577	3687
CCDS30833.1.Hs109.chr1	BCL9	O00512	37	31	27	0.870968	1427	0.0259285	896	932	2686	2796
CCDS1390.1.Hs109.chr1	CRB1	P82279	37	31	23	0.741935	1407	0.0262971	1340	1376	4018	4128
CCDS11257.1.Hs109.chr17	CPD	O75976	37	31	28	0.903226	1381	0.0267922	457	493	1369	1479
CCDS31061.1.Hs109.chr1	ARID4B	Q4LE39	37	31	24	0.774194	1313	0.0281797	1267	1303	3799	3909
CCDS10279.1.Hs109.chr15	SIN3A	Q96ST3	37	31	21	0.677419	1274	0.0290424	260	296	778	888
CCDS34054.1.Hs109.chr4	SYNPO2	Q9UMS6	37	31	30	0.967742	1262	0.0293185	755	791	2263	2373
CCDS76448.1.Hs109.chr11	SHANK2	Q9UPX8	37	31	21	0.677419	1262	0.0293185	1066	1102	3196	3306
CCDS8064.1.Hs109.chr11	PLCB3	Q01970	37	31	24	0.774194	1235	0.0299595	902	938	2704	2814
CCDS53728.1.Hs109.chr12	IQSEC3	Q9UPP2	37	31	21	0.677419	1183	0.0312764	59	95	175	285
CCDS47083.1.Hs109.chr4	BMP2K	Q9NSY1	37	31	25	0.806452	1162	0.0318417	366	402	1096	1206
CCDS7791.1.Hs109.chr11	ST5	P78524	37	31	22	0.709677	1138	0.0325132	18	54	52	162
CCDS6547.1.Hs109.chr9	UBAP2	Q5T6F2	37	31	24	0.774194	1120	0.0330357	654	690	1960	2070
CCDS4303.1.Hs109.chr5	PDGFRB	P09619	37	31	21	0.677419	1107	0.0334237	521	557	1561	1671
CCDS31007.1.Hs109.chr1	CR2	P20023	37	31	24	0.774194	1093	0.0338518	1022	1058	3064	3174
CCDS6572.2.Hs109.chr9	C9orf131	Q5VYM1	37	31	21	0.677419	1080	0.0342593	546	582	1636	1746
CCDS55708.1.Hs109.chr10	MLLT10	P55197	37	31	25	0.806452	1069	0.0346118	488	524	1462	1572
CCDS58391.1.Hs109.chr15	MAN2C1	Q9NTJ4	37	31	28	0.903226	1058	0.0349716	665	701	1993	2103
CCDS73182.1.Hs109.chr10	PDZD7	Q9H5P4	37	31	29	0.935484	1034	0.0357834	997	1033	2989	3099
CCDS1733.1.Hs109.chr2	EMILIN1	Q9Y6C2	37	31	21	0.677419	1017	0.0363815	129	165	385	495
CCDS32045.1.Hs109.chr14	SALL2	Q9Y467	37	31	23	0.741935	1008	0.0367063	472	508	1414	1524
CCDS822.1.Hs109.chr1	RBM15	Q96T37	37	31	23	0.741935	978	0.0378323	857	893	2569	2679
CCDS44363.1.Hs109.chr10	SKIDA1	Q1XH10	37	31	23	0.741935	909	0.0407041	215	251	643	753
CCDS8418.1.Hs109.chr11	CBL	P22681	37	31	24	0.774194	907	0.0407938	480	516	1438	1548
CCDS1789.1.Hs109.chr2	PRKD3	O94806	37	31	26	0.83871	891	0.0415264	5	41	13	123
CCDS56097.1.Hs109.chr19	MARK4	Q96L34	37	31	21	0.677419	753	0.0491368	532	568	1594	1704
CCDS12914.1.Hs109.chr19	EPS8L1	Q8TE68	37	31	22	0.709677	724	0.051105	542	578	1624	1734
CCDS30613.1.Hs109.chr1	FBXO42	Q6P3S6	37	31	24	0.774194	718	0.051532	355	391	1063	1173
CCDS34521.1.Hs109.chr6	RSPH4A	Q5TD94	37	31	23	0.741935	717	0.0516039	74	110	220	330
CCDS12560.1.Hs109.chr19	SHKBP1	Q8TBC3	37	31	24	0.774194	708	0.0522599	607	643	1819	1929
CCDS7999.1.Hs109.chr11	CD6	P30203	37	31	21	0.677419	669	0.0553064	353	389	1057	1167
CCDS31037.2.Hs109.chr1	WDR26	Q9H7D7	37	31	26	0.83871	662	0.0558912	79	115	235	345
CCDS7125.1.Hs109.chr10	CACNB2	Q08289	37	31	23	0.741935	661	0.0559758	462	498	1384	1494
CCDS46119.1.Hs109.chr19	DMPK	Q09013	37	31	21	0.677419	640	0.0578125	581	617	1741	1851
CCDS12624.1.Hs109.chr19	XRCC1	P18887	37	31	26	0.83871	634	0.0583596	261	297	781	891
CCDS72866.1.Hs109.chr1	PIAS3	Q9Y6X2	37	31	25	0.806452	629	0.0588235	75	111	223	333
CCDS43323.1.Hs109.chr5	SREK1	Q8WXA9	37	31	25	0.806452	625	0.0592	124	160	370	480
CCDS8098.1.Hs109.chr11	POLA2	Q14181	37	31	24	0.774194	599	0.0617696	122	158	364	474
CCDS75748.1.Hs109.chr8	YTHDF3	Q7Z739	37	31	21	0.677419	589	0.0628183	213	249	637	747
CCDS76777.1.Hs109.chr15	ARID3B	Q8IVW6	37	31	22	0.709677	562	0.0658363	46	82	136	246
CCDS34601.1.Hs109.chr7	GLCCI1	Q86VQ1	37	31	23	0.741935	548	0.0675182	1	37	1	111
CCDS41932.1.Hs109.chr14	REC8	O95072	37	31	21	0.677419	548	0.0675182	273	309	817	927
CCDS72828.1.Hs109.chr1	PTBP2	Q9UKA9	37	31	26	0.83871	538	0.0687732	297	333	889	999
CCDS13024.2.Hs109.chr20	STK35	Q8TDR2	37	31	22	0.709677	535	0.0691589	40	76	118	228
CCDS7132.1.Hs109.chr10	PLXDC2	Q6UX71	37	31	25	0.806452	530	0.0698113	388	424	1162	1272
CCDS53620.1.Hs109.chr11	CREB3L1	Q96BA8	37	31	24	0.774194	520	0.0711538	218	254	652	762
CCDS55291.1.Hs109.chr9	NFIB	O00712	37	31	26	0.83871	495	0.0747475	345	381	1033	1143
CCDS10836.1.Hs109.chr16	ZDHHC1	Q8WTX9	37	31	21	0.677419	486	0.0761317	229	265	685	795
CCDS7267.1.Hs109.chr10	EGR2	P11161	37	31	24	0.774194	477	0.0775681	115	151	343	453
CCDS34917.1.Hs109.chr8	SLC7A13	Q8TCU3	37	31	22	0.709677	471	0.0785563	244	280	730	840
CCDS1002.1.Hs109.chr1	CELF3	Q5SZQ8	37	31	27	0.870968	466	0.0793991	245	281	733	843
CCDS12982.1.Hs109.chr19	ZNF446	Q9NWS9	37	31	22	0.709677	451	0.0820399	293	329	877	987
CCDS5404.1.Hs109.chr7	HOXA3	O43365	37	31	26	0.83871	444	0.0833333	97	133	289	399
CCDS45569.1.Hs109.chr17	RTN4RL1	Q86UN2	37	31	21	0.677419	442	0.0837104	405	441	1213	1323
CCDS73015.1.Hs109.chr1	AVPR1B	P47901	37	31	21	0.677419	425	0.0870588	245	281	733	843
CCDS65254.1.Hs109.chrX	SLC35A2	P78381	37	31	22	0.709677	422	0.0876777	53	89	157	267
CCDS4129.1.Hs109.chr5	LOX	P28300	37	31	22	0.709677	418	0.0885167	86	122	256	366
CCDS32464.1.Hs109.chr16	E2F4	Q16254	37	31	24	0.774194	414	0.089372	201	237	601	711
CCDS13980.1.Hs109.chr22	CBX6	O95503	37	31	24	0.774194	413	0.0895884	315	351	943	1053
CCDS10650.1.Hs109.chr16	SPN	P16150	37	31	23	0.741935	401	0.0922693	134	170	400	510
CCDS8447.1.Hs109.chr11	PANX3	Q96QZ0	37	31	22	0.709677	393	0.0941476	258	294	772	882
CCDS59224.1.Hs109.chr11	CSNK2A3	Q8NEV1	37	31	23	0.741935	392	0.0943878	343	379	1027	1137
CCDS772.1.Hs109.chr1	GPR88	Q9GZN0	37	31	21	0.677419	385	0.0961039	344	380	1030	1140
CCDS44462.1.Hs109.chr10	CCNJ	Q5T5M9	37	31	25	0.806452	384	0.0963542	198	234	592	702
CCDS42526.1.Hs109.chr19	GDF1	P27539	37	31	21	0.677419	373	0.0991957	10	46	28	138
CCDS12153.1.Hs109.chr19	FUT3	P21217	37	31	24	0.774194	362	0.10221	44	80	130	240
CCDS59360.1.Hs109.chr19	C19orf67	A6NJJ6	37	31	22	0.709677	359	0.103064	56	92	166	276
CCDS12677.1.Hs109.chr19	FOXA3	P55318	37	31	26	0.83871	351	0.105413	226	262	676	786
CCDS35094.1.Hs109.chr9	OR13D1	Q8NGV5	37	31	22	0.709677	347	0.106628	224	260	670	780
CCDS1136.1.Hs109.chr1	PAQR6	Q6TCH4	37	31	22	0.709677	345	0.107246	295	331	883	993
CCDS31318.1.Hs109.chr10	UTF1	Q5T230	37	31	24	0.774194	342	0.108187	205	241	613	723
CCDS980.1.Hs109.chr1	C1orf56	Q9BUN1	37	32	22	0.6875	342	0.108187	275	311	823	933
CCDS35090.1.Hs109.chr9	OR13C8	Q8NGS7	37	31	22	0.709677	321	0.115265	196	232	586	696
CCDS31517.1.Hs109.chr11	OR8I2	Q8N0Y5	37	31	24	0.774194	311	0.118971	197	233	589	699
CCDS31565.1.Hs109.chr11	OR10V1	Q8NGI7	37	31	23	0.741935	310	0.119355	197	233	589	699
CCDS507.1.Hs109.chr1	CCDC24	Q8N4L8	37	31	24	0.774194	308	0.12013	46	82	136	246
CCDS6914.1.Hs109.chr9	PHYHD1	Q5SRE7	37	31	21	0.677419	298	0.124161	236	272	706	816
CCDS83235.1.Hs109.chr7	PRSS2	P07478	37	31	27	0.870968	262	0.141221	121	157	361	471
CCDS12169.1.Hs109.chr19	TNFSF9	P41273	37	31	21	0.677419	255	0.145098	160	196	478	588
CCDS4128.1.Hs109.chr5	FTMT	Q8N4E7	37	31	24	0.774194	243	0.152263	33	69	97	207
CCDS12762.1.Hs109.chr19	DKKL1	Q9UK85	37	31	22	0.709677	243	0.152263	2	38	4	114
CCDS10652.1.Hs109.chr16	C16orf54	Q6UWD8	37	31	23	0.741935	225	0.164444	30	66	88	198
CCDS12754.1.Hs109.chr19	NTF4	P34130	37	31	27	0.870968	211	0.175355	1	37	1	111
CCDS5073.1.Hs109.chr6	CD164	Q04900	37	31	29	0.935484	198	0.186869	109	145	325	435
CCDS73677.1.Hs109.chr14	DGLUCY	Q7Z3D6	37	31	23	0.741935	160	0.23125	96	132	286	396
CCDS14071.1.Hs109.chr22	PRR34	Q9NV39	37	31	21	0.677419	139	0.266187	61	97	181	291
CCDS45277.1.Hs109.chr15	HERC1	Q15751	36	30	23	0.766667	4862	0.00740436	2726	2761	8176	8283
CCDS6280.1.Hs109.chr8	VPS13B	Q7Z7G8	36	30	25	0.833333	4023	0.00894855	1248	1283	3742	3849
CCDS33768.1.Hs109.chr3	STAB1	Q9NY15	36	30	20	0.666667	2571	0.0140023	2451	2486	7351	7458
CCDS58126.1.Hs109.chr11	NAV2	Q8IVL1	36	30	22	0.733333	2489	0.0144636	1151	1186	3451	3558
CCDS44878.1.Hs109.chr12	FAM186A	A6NE01	36	30	23	0.766667	2352	0.0153061	1718	1753	5152	5259
CCDS54808.1.Hs109.chr4	FREM3	P0C091	36	30	20	0.666667	2140	0.0168224	926	961	2776	2883
CCDS44335.1.Hs109.chr1	PCNX2	A6NKB5	36	30	21	0.7	2138	0.0168382	1098	1133	3292	3399
CCDS9944.2.Hs109.chr14	ATG2B	Q96BY7	36	30	21	0.7	2079	0.017316	1250	1285	3748	3855
CCDS42086.1.Hs109.chr15	LRRK1	Q38SD2	36	30	24	0.8	2016	0.0178571	1840	1875	5518	5625
CCDS45250.1.Hs109.chr15	TP53BP1	Q12888	36	30	21	0.7	1978	0.0182002	1631	1666	4891	4998
CCDS2093.1.Hs109.chr2	ANAPC1	Q9H1A4	36	30	24	0.8	1945	0.018509	323	358	967	1074
CCDS47727.1.Hs109.chr7	MGAM	O43451	36	30	20	0.666667	1858	0.0193757	9	44	25	132
CCDS41438.1.Hs109.chr1	PAPPA2	Q9BXP8	36	30	22	0.733333	1792	0.0200893	1338	1373	4012	4119
CCDS58320.1.Hs109.chr14	KIAA0586	Q9BVV6	36	30	22	0.733333	1645	0.0218845	218	253	652	759
CCDS74369.1.Hs109.chr19	LTBP4	Q8N2S1	36	30	20	0.666667	1625	0.0221538	1143	1178	3427	3534
CCDS34565.1.Hs109.chr6	MAP3K4	Q9Y6R4	36	30	21	0.7	1609	0.0223741	1180	1215	3538	3645
CCDS1163.1.Hs109.chr1	ARHGEF11	O15085	36	30	27	0.9	1563	0.0230326	134	169	400	507
CCDS44228.1.Hs109.chr1	DENND4B	O75064	36	30	26	0.866667	1497	0.0240481	1059	1094	3175	3282
CCDS48130.1.Hs109.chrX	IQSEC2	Q5JU85	36	30	28	0.933333	1489	0.0241773	1423	1458	4267	4374
CCDS54936.1.Hs109.chr5	TCOF1	Q13428	36	30	21	0.7	1489	0.0241773	966	1001	2896	3003
CCDS33765.2.Hs109.chr3	RAD54L2	Q9Y4B4	36	30	22	0.733333	1468	0.0245232	1336	1371	4006	4113
CCDS14552.1.Hs109.chrX	RTL9	Q8NET4	36	30	25	0.833333	1389	0.0259179	885	920	2653	2760
CCDS46017.1.Hs109.chr19	IQCN	Q9H0B3	36	30	24	0.8	1368	0.0263158	344	379	1030	1137
CCDS10730.1.Hs109.chr16	ABCC12	Q96J65	36	30	21	0.7	1360	0.0264706	342	377	1024	1131
CCDS10607.1.Hs109.chr16	USP31	Q70CQ4	36	30	25	0.833333	1353	0.0266075	1042	1077	3124	3231
CCDS81929.1.Hs109.chr16	MAPK8IP3	Q9UPT6	36	30	21	0.7	1338	0.0269058	261	296	781	888
CCDS47686.1.Hs109.chr7	NRCAM	Q92823	36	30	23	0.766667	1305	0.0275862	615	650	1843	1950
CCDS11131.1.Hs109.chr17	PER1	O15534	36	30	24	0.8	1291	0.0278854	890	925	2668	2775
CCDS86182.1.Hs109.chr11	PLEKHA7	Q6IQ23	36	30	20	0.666667	1272	0.0283019	552	587	1654	1761
CCDS992.1.Hs109.chr1	ZNF687	Q8N1G0	36	30	26	0.866667	1238	0.0290792	637	672	1909	2016
CCDS47537.1.Hs109.chr7	GRID2IP	A4D2P6	36	30	21	0.7	1212	0.029703	783	818	2347	2454
CCDS34109.2.Hs109.chr4	WWC2	Q6AWC2	36	30	20	0.666667	1193	0.030176	532	567	1594	1701
CCDS58268.1.Hs109.chr12	MYBPC1	Q00872	36	30	21	0.7	1174	0.0306644	702	737	2104	2211
CCDS13568.1.Hs109.chr21	NRIP1	P48552	36	30	21	0.7	1159	0.0310613	534	569	1600	1707
CCDS34195.1.Hs109.chr5	MSH3	P20585	36	30	20	0.666667	1138	0.0316344	46	81	136	243
CCDS32146.1.Hs109.chr14	BTBD7	Q9P203	36	30	24	0.8	1133	0.0317741	828	863	2482	2589
CCDS34551.1.Hs109.chr6	LATS1	O95835	36	30	24	0.8	1131	0.0318302	232	267	694	801
CCDS3504.1.Hs109.chr4	AASDH	Q4L235	36	30	24	0.8	1099	0.0327571	244	279	730	837
CCDS46521.2.Hs109.chr2	STK11IP	Q8N1F8	36	30	23	0.766667	1089	0.0330579	437	472	1309	1416
CCDS8967.1.Hs109.chr12	SRGAP1	Q7Z6B7	36	30	21	0.7	1086	0.0331492	999	1034	2995	3102
CCDS12421.2.Hs109.chr19	TSHZ3	Q63HK5	36	30	22	0.733333	1082	0.0332717	800	835	2398	2505
CCDS55420.1.Hs109.chrX	PHF8	Q9UPP1	36	30	26	0.866667	1061	0.0339303	942	977	2824	2931
CCDS31578.1.Hs109.chr11	DAGLA	Q9Y4D2	36	30	21	0.7	1043	0.0345158	574	609	1720	1827
CCDS7694.1.Hs109.chr11	B4GALNT4	Q76KP1	36	30	23	0.766667	1040	0.0346154	449	484	1345	1452
CCDS58141.1.Hs109.chr11	RTN3	O95197	36	30	20	0.666667	1033	0.03485	861	896	2581	2688
CCDS73874.1.Hs109.chr16	ARMC5	Q96C12	36	30	21	0.7	1031	0.0349176	332	367	994	1101
CCDS1769.2.Hs109.chr2	TOGARAM2	Q6ZUX3	36	30	21	0.7	1020	0.0352941	230	265	688	795
CCDS87729.1.Hs109.chrX	CNKSR2	Q8WXI2	36	30	20	0.666667	986	0.0365112	265	300	793	900
CCDS44712.1.Hs109.chr11	AMOTL1	Q8IY63	36	30	22	0.733333	957	0.0376176	392	427	1174	1281
CCDS33423.1.Hs109.chr2	ANO7	Q6IWH7	36	30	23	0.766667	934	0.0385439	526	561	1576	1683
CCDS73865.1.Hs109.chr16	SEZ6L2	Q6UXD5	36	30	22	0.733333	924	0.038961	74	109	220	327
CCDS4195.1.Hs109.chr5	FAM13B	Q9NYF5	36	30	21	0.7	916	0.0393013	273	308	817	924
CCDS12689.1.Hs109.chr19	PRKD2	Q9BZL6	36	30	21	0.7	879	0.0409556	218	253	652	759
CCDS43445.1.Hs109.chr6	CCHCR1	Q8TD31	36	30	23	0.766667	872	0.0412844	802	837	2404	2511
CCDS10885.1.Hs109.chr16	WWP2	O00308	36	30	22	0.733333	871	0.0413318	245	280	733	840
CCDS41903.1.Hs109.chr13	SLITRK6	Q9H5Y7	36	30	23	0.766667	842	0.0427553	582	617	1744	1851
CCDS48131.2.Hs109.chrX	ZC3H12B	Q5HYM0	36	30	23	0.766667	837	0.0430108	450	485	1348	1455
CCDS10823.1.Hs109.chr16	CDH16	O75309	36	30	22	0.733333	830	0.0433735	644	679	1930	2037
CCDS5054.2.Hs109.chr6	PRDM1	O75626	36	30	21	0.7	826	0.0435835	317	352	949	1056
CCDS533.1.Hs109.chr1	LRRC41	Q15345	36	30	27	0.9	813	0.0442804	350	385	1048	1155
CCDS35313.1.Hs109.chrX	ZXDB	P98169	36	30	22	0.733333	804	0.0447761	136	171	406	513
CCDS86373.1.Hs109.chr14	LMLN2	A0A1B0GTW7	36	30	25	0.833333	789	0.0456274	31	66	91	198
CCDS8857.1.Hs109.chr12	SP1	P08047	36	30	25	0.833333	786	0.0458015	490	525	1468	1575
CCDS1097.1.Hs109.chr1	TRIM46	Q7Z4K8	36	30	24	0.8	760	0.0473684	71	106	211	318
CCDS45165.1.Hs109.chr14	MARK3	P27448	36	30	22	0.733333	754	0.0477454	529	564	1585	1692
CCDS7897.1.Hs109.chr11	CD44	P16070	36	30	21	0.7	743	0.0484522	641	676	1921	2028
CCDS42373.1.Hs109.chr17	RGS9	O75916	36	30	20	0.666667	675	0.0533333	501	536	1501	1608
CCDS12681.2.Hs109.chr19	HIF3A	Q9Y2N7	36	30	22	0.733333	670	0.0537313	414	449	1240	1347
CCDS75098.1.Hs109.chr4	HGFAC	Q04756	36	30	23	0.766667	663	0.0542986	41	76	121	228
CCDS515.1.Hs109.chr1	PLK3	Q9H4B4	36	30	22	0.733333	647	0.0556414	275	310	823	930
CCDS33608.1.Hs109.chr22	SLC7A4	O43246	36	30	23	0.766667	636	0.0566038	260	295	778	885
CCDS9311.1.Hs109.chr13	PABPC3	Q9H361	36	30	25	0.833333	632	0.056962	475	510	1423	1530
CCDS12543.1.Hs109.chr19	DYRK1B	Q9Y463	36	30	20	0.666667	630	0.0571429	443	478	1327	1434
CCDS12483.1.Hs109.chr19	LRFN3	Q9BTN0	36	30	21	0.7	629	0.0572337	212	247	634	741
CCDS30885.1.Hs109.chr1	KHDC4	Q7Z7F0	36	30	23	0.766667	615	0.0585366	373	408	1117	1224
CCDS5792.1.Hs109.chr7	GPR37	O15354	36	30	20	0.666667	614	0.0586319	1	36	1	108
CCDS44994.1.Hs109.chr12	SRRM4	A7MD48	36	30	23	0.766667	612	0.0588235	389	424	1165	1272
CCDS4.1.Hs109.chr1	PLEKHN1	Q494U1	36	30	21	0.7	612	0.0588235	480	515	1438	1545
CCDS45160.1.Hs109.chr14	CCNK	O75909	36	31	27	0.870968	581	0.0619621	477	512	1429	1536
CCDS32890.2.Hs109.chr19	ZNF358	Q9NW07	36	30	21	0.7	569	0.0632689	120	155	358	465
CCDS4969.1.Hs109.chr6	LMBRD1	Q9NUN5	36	30	24	0.8	541	0.0665434	38	73	112	219
CCDS4606.1.Hs109.chr6	BTN2A2	Q8WVV5	36	30	23	0.766667	524	0.0687023	2	37	4	111
CCDS8006.2.Hs109.chr11	CPSF7	Q8N684	36	30	26	0.866667	515	0.0699029	269	304	805	912
CCDS905.1.Hs109.chr1	HMGCS2	P54868	36	30	22	0.733333	509	0.0707269	10	45	28	135
CCDS3344.1.Hs109.chr4	FGFRL1	Q8N441	36	30	20	0.666667	505	0.0712871	353	388	1057	1164
CCDS11086.1.Hs109.chr17	SLC16A11	Q8NCK7	36	30	21	0.7	472	0.0762712	211	246	631	738
CCDS54617.1.Hs109.chr3	GABRR3	A8MPY1	36	30	22	0.733333	468	0.0769231	290	325	868	975
CCDS12922.1.Hs109.chr19	KMT5C	Q86Y97	36	30	21	0.7	463	0.0777538	323	358	967	1074
CCDS12642.2.Hs109.chr19	BCL3	P20749	36	30	20	0.666667	455	0.0791209	22	57	64	171
CCDS54334.1.Hs109.chr2	RRM2	P31350	36	31	22	0.709677	450	0.08	39	74	115	222
CCDS74277.1.Hs109.chr19	MAP2K7	O14733	36	30	20	0.666667	436	0.0825688	30	65	88	195
CCDS1810.1.Hs109.chr2	OXER1	Q8TDS5	36	30	27	0.9	424	0.0849057	41	76	121	228
CCDS54978.1.Hs109.chr6	ATAT1	Q5SQI0	36	30	23	0.766667	410	0.0878049	181	216	541	648
CCDS293.1.Hs109.chr1	KDF1	Q8NAX2	36	31	26	0.83871	399	0.0902256	296	331	886	993
CCDS34858.1.Hs109.chr8	POLR3D	P05423	36	30	23	0.766667	399	0.0902256	16	51	46	153
CCDS7499.1.Hs109.chr10	PAX2	Q02962	36	30	20	0.666667	397	0.0906801	361	396	1081	1188
CCDS10660.1.Hs109.chr16	ASPHD1	Q5U4P2	36	30	22	0.733333	391	0.0920716	57	92	169	276
CCDS4986.1.Hs109.chr6	HTR1B	P28222	36	30	20	0.666667	391	0.0920716	43	78	127	234
CCDS31011.1.Hs109.chr1	CD34	P28906	36	30	25	0.833333	386	0.0932642	136	171	406	513
CCDS14705.1.Hs109.chrX	MAGEA10	P43363	36	30	28	0.933333	370	0.0972973	37	72	109	216
CCDS41575.1.Hs109.chr10	HMX3	A6NHT5	36	30	20	0.666667	358	0.100559	43	78	127	234
CCDS8038.2.Hs109.chr11	STX5	Q13190	36	30	22	0.733333	356	0.101124	23	58	67	174
CCDS11114.1.Hs109.chr17	CD68	P34810	36	31	22	0.709677	355	0.101408	315	350	943	1050
CCDS14597.1.Hs109.chrX	TMEM255A	Q5JRV8	36	30	20	0.666667	350	0.102857	24	59	70	177
CCDS32024.1.Hs109.chr14	OR4K5	Q8NGD3	36	30	25	0.833333	324	0.111111	197	232	589	696
CCDS34362.1.Hs109.chr6	OR14J1	Q9UGF5	36	30	23	0.766667	322	0.111801	195	230	583	690
CCDS86257.1.Hs109.chr11	OR10D3	Q8NH80	36	30	25	0.833333	313	0.115016	205	240	613	720
CCDS31823.1.Hs109.chr12	OR6C76	A6NM76	36	30	22	0.733333	313	0.115016	194	229	580	687
CCDS54814.1.Hs109.chr4	MARCH1	Q8TCQ1	36	30	22	0.733333	290	0.124138	41	76	121	228
CCDS11556.1.Hs109.chr17	DLX3	O60479	36	30	22	0.733333	288	0.125	209	244	625	732
CCDS32575.1.Hs109.chr17	CENPV	Q7Z7K6	36	30	20	0.666667	273	0.131868	15	50	43	150
CCDS14034.1.Hs109.chr22	NFAM1	Q8NET5	36	30	20	0.666667	271	0.132841	5	40	13	120
CCDS12075.1.Hs109.chr19	KLF16	Q9BXK1	36	30	23	0.766667	253	0.142292	91	126	271	378
CCDS3565.1.Hs109.chr4	AREG	P15514	36	30	22	0.733333	253	0.142292	194	229	580	687
CCDS35340.1.Hs109.chrX	TAF9B	Q9HBM6	36	30	23	0.766667	252	0.142857	140	175	418	525
CCDS41970.1.Hs109.chr14	SYNDIG1L	A6NDD5	36	30	21	0.7	239	0.150628	195	230	583	690
CCDS13278.1.Hs109.chr20	TGIF2	Q9GZN2	36	30	20	0.666667	238	0.151261	99	134	295	402
CCDS11702.1.Hs109.chr17	CD300E	Q496F6	36	30	21	0.7	206	0.174757	116	151	346	453
CCDS9912.1.Hs109.chr14	PRIMA1	Q86XR5	36	30	23	0.766667	154	0.233766	51	86	151	258
CCDS9386.1.Hs109.chr13	FAM216B	Q8N7L0	36	30	20	0.666667	140	0.257143	103	138	307	414
CCDS77957.1.Hs109.chr4	SCLT1	Q96NL6	36	30	21	0.7	132	0.272727	97	132	289	396
CCDS42589.1.Hs109.chr19	C19orf73	Q9NVV2	36	30	20	0.666667	130	0.276923	94	129	280	387
CCDS5024.1.Hs109.chr6	MDN1	Q9NU22	35	29	24	0.827586	5597	0.00625335	2343	2377	7027	7131
CCDS189.1.Hs109.chr1	UBR4	Q5T4S7	35	29	22	0.758621	5184	0.00675154	3329	3363	9985	10089
CCDS47457.1.Hs109.chr6	ZNF292	O60281	35	29	25	0.862069	2724	0.0128488	1853	1887	5557	5661
CCDS82300.1.Hs109.chr19	CACNA1A	O00555	35	29	20	0.689655	2513	0.0139276	2267	2301	6799	6903
CCDS2209.2.Hs109.chr2	BAZ2B	Q9UIF8	35	29	25	0.862069	2169	0.0161365	2	36	4	108
CCDS45975.1.Hs109.chr19	DOCK6	Q96HP0	35	29	22	0.758621	2048	0.0170898	1055	1089	3163	3267
CCDS44650.1.Hs109.chr11	PCNX3	Q9H6A9	35	29	21	0.724138	2035	0.017199	1890	1924	5668	5772
CCDS30616.1.Hs109.chr1	CROCC	Q5TZA2	35	29	21	0.724138	2018	0.0173439	490	524	1468	1572
CCDS34993.1.Hs109.chr9	FOCAD	Q5VW36	35	29	21	0.724138	1802	0.0194229	428	462	1282	1386
CCDS73912.1.Hs109.chr16	PKD1L3	Q7Z443	35	29	24	0.827586	1733	0.0201962	202	236	604	708
CCDS13060.1.Hs109.chr20	SIGLEC1	Q9BZZ2	35	29	20	0.689655	1710	0.0204678	1197	1231	3589	3693
CCDS34892.1.Hs109.chr8	RB1CC1	Q8TDY2	35	29	23	0.793103	1595	0.0219436	650	684	1948	2052
CCDS33283.1.Hs109.chr2	GLI2	P10070	35	29	22	0.758621	1587	0.0220542	1528	1562	4582	4686
CCDS34561.1.Hs109.chr6	TULP4	Q9NRJ4	35	29	22	0.758621	1544	0.0226684	831	865	2491	2595
CCDS10247.1.Hs109.chr15	NEO1	Q92859	35	29	21	0.724138	1462	0.0239398	430	464	1288	1392
CCDS4919.1.Hs109.chr6	ADGRF5	Q8IZF2	35	30	21	0.7	1347	0.0259837	1169	1203	3505	3609
CCDS41781.2.Hs109.chr12	NCKAP5L	Q9HCH0	35	29	22	0.758621	1335	0.0262172	114	148	340	444
CCDS1802.1.Hs109.chr2	SOS1	Q07889	35	29	22	0.758621	1334	0.0262369	1197	1231	3589	3693
CCDS387.2.Hs109.chr1	ZMYM6	O95789	35	29	22	0.758621	1326	0.0263952	610	644	1828	1932
CCDS32479.1.Hs109.chr16	PHLPP2	Q6ZVD8	35	29	28	0.965517	1324	0.026435	35	69	103	207
CCDS61644.1.Hs109.chr15	NEDD4	P46934	35	29	21	0.724138	1320	0.0265152	258	292	772	876
CCDS31620.1.Hs109.chr11	PITPNM1	O00562	35	29	22	0.758621	1245	0.0281124	505	539	1513	1617
CCDS60569.1.Hs109.chr10	KCNMA1	Q12791	35	29	24	0.827586	1237	0.0282943	31	65	91	195
CCDS32949.1.Hs109.chr19	ANO8	Q9HCE9	35	29	24	0.827586	1233	0.0283861	989	1023	2965	3069
CCDS3881.1.Hs109.chr5	CTNND2	Q9UQB3	35	29	21	0.724138	1226	0.0285481	1045	1079	3133	3237
CCDS43744.1.Hs109.chr8	CSPP1	Q1MSJ5	35	29	26	0.896552	1222	0.0286416	442	476	1324	1428
CCDS14306.1.Hs109.chrX	HDAC6	Q9UBN7	35	29	24	0.827586	1216	0.0287829	792	826	2374	2478
CCDS5912.1.Hs109.chr7	NOS3	P29474	35	29	21	0.724138	1204	0.0290698	29	63	85	189
CCDS47037.1.Hs109.chr4	SEL1L3	Q68CR1	35	30	25	0.833333	1133	0.0308914	1084	1118	3250	3354
CCDS7809.1.Hs109.chr11	MICAL2	O94851	35	30	27	0.9	1125	0.0311111	894	928	2680	2784
CCDS5447.1.Hs109.chr7	ANLN	Q9NQW6	35	29	23	0.793103	1125	0.0311111	272	306	814	918
CCDS33619.1.Hs109.chr22	SPECC1L	Q69YQ0	35	29	23	0.793103	1118	0.0313059	849	883	2545	2649
CCDS63025.1.Hs109.chr2	R3HDM1	Q15032	35	30	24	0.8	1101	0.0317893	880	914	2638	2742
CCDS46239.1.Hs109.chr2	ADGRF3	Q8IZF5	35	29	25	0.862069	1080	0.0324074	135	169	403	507
CCDS10770.1.Hs109.chr16	SLC12A3	P55017	35	29	22	0.758621	1031	0.0339476	162	196	484	588
CCDS31272.1.Hs109.chr10	PSD	A5PKW4	35	29	26	0.896552	1025	0.0341463	60	94	178	282
CCDS56363.1.Hs109.chr5	EGFLAM	Q63HQ2	35	29	24	0.827586	1018	0.0343811	297	331	889	993
CCDS46006.1.Hs109.chr19	RASAL3	Q86YV0	35	29	23	0.793103	1012	0.034585	55	89	163	267
CCDS34479.1.Hs109.chr6	FAM83B	Q5T0W9	35	29	22	0.758621	1012	0.034585	899	933	2695	2799
CCDS225.1.Hs109.chr1	EPHA8	P29322	35	29	20	0.689655	1006	0.0347913	886	920	2656	2760
CCDS34203.1.Hs109.chr5	MCTP1	Q6DN14	35	29	24	0.827586	1000	0.035	146	180	436	540
CCDS13898.1.Hs109.chr22	EIF4ENIF1	Q9NRA8	35	29	26	0.896552	986	0.035497	670	704	2008	2112
CCDS82720.1.Hs109.chr22	MRTFA	Q969V6	35	29	24	0.827586	967	0.0361944	209	243	625	729
CCDS78462.1.Hs109.chr9	CCDC187	A0A096LP49	35	29	21	0.724138	966	0.0362319	759	793	2275	2379
CCDS14572.1.Hs109.chrX	WDR44	Q5JSH3	35	29	24	0.827586	914	0.0382932	230	264	688	792
CCDS7653.1.Hs109.chr10	ADAM12	O43184	35	29	23	0.793103	910	0.0384615	812	846	2434	2538
CCDS11298.1.Hs109.chr17	GAS2L2	Q8NHY3	35	29	24	0.827586	881	0.0397276	490	524	1468	1572
CCDS54336.1.Hs109.chr2	GAREM2	Q75VX8	35	30	24	0.8	875	0.04	565	599	1693	1797
CCDS13961.1.Hs109.chr22	MICALL1	Q8N3F8	35	30	21	0.7	864	0.0405093	293	327	877	981
CCDS44357.1.Hs109.chr10	USP6NL	Q92738	35	29	22	0.758621	846	0.0413712	690	724	2068	2172
CCDS7501.1.Hs109.chr10	SEMA4G	Q9NTN9	35	29	24	0.827586	844	0.0414692	642	676	1924	2028
CCDS34342.1.Hs109.chr6	ATXN1	P54253	35	29	23	0.793103	816	0.0428922	140	174	418	522
CCDS76083.1.Hs109.chr1	PERM1	Q5SV97	35	29	22	0.758621	791	0.0442478	359	393	1075	1179
CCDS3889.1.Hs109.chr5	CDH18	Q13634	35	30	20	0.666667	791	0.0442478	606	640	1816	1920
CCDS11993.1.Hs109.chr18	CDH7	Q9ULB5	35	30	20	0.666667	786	0.0445293	600	634	1798	1902
CCDS46095.1.Hs109.chr19	SRRM5	B3KS81	35	29	21	0.724138	716	0.0488827	28	62	82	186
CCDS9822.2.Hs109.chr14	FAM161B	Q96MY7	35	29	21	0.724138	711	0.0492264	485	519	1453	1557
CCDS41620.1.Hs109.chr11	MICALCL	Q6ZW33	35	30	28	0.933333	696	0.0502874	2	36	4	108
CCDS6031.1.Hs109.chr8	SORBS3	O60504	35	30	24	0.8	672	0.0520833	524	558	1570	1674
CCDS6580.1.Hs109.chr9	TESK1	Q15569	35	29	22	0.758621	627	0.0558214	335	369	1003	1107
CCDS14427.1.Hs109.chrX	RLIM	Q9NVW2	35	29	20	0.689655	625	0.056	368	402	1102	1206
CCDS770.1.Hs109.chr1	CDC14A	Q9UNH5	35	30	20	0.666667	624	0.0560897	451	485	1351	1455
CCDS582.1.Hs109.chr1	GLIS1	Q8NBF1	35	30	27	0.9	621	0.0563607	67	101	199	303
CCDS11521.2.Hs109.chr17	SP2	Q02086	35	30	26	0.866667	614	0.0570033	45	79	133	237
CCDS1475.1.Hs109.chr1	C1orf116	Q9BW04	35	29	25	0.862069	602	0.0581395	384	418	1150	1254
CCDS7038.1.Hs109.chr9	SLC34A3	Q8N130	35	29	20	0.689655	600	0.0583333	415	449	1243	1347
CCDS7662.2.Hs109.chr10	TCERG1L	Q5VWI1	35	29	20	0.689655	587	0.0596252	266	300	796	900
CCDS44435.1.Hs109.chr10	FAM149B1	Q96BN6	35	29	21	0.724138	583	0.0600343	444	478	1330	1434
CCDS33459.1.Hs109.chr20	XKR7	Q5GH72	35	29	21	0.724138	580	0.0603448	495	529	1483	1587
CCDS13740.1.Hs109.chr22	TMEM121B	Q9BXQ6	35	29	23	0.793103	579	0.0604491	102	136	304	408
CCDS2691.1.Hs109.chr3	ENTPD3	O75355	35	29	21	0.724138	530	0.0660377	13	47	37	141
CCDS14201.1.Hs109.chrX	MBTPS2	O43462	35	29	28	0.965517	520	0.0673077	106	140	316	420
CCDS4623.1.Hs109.chr6	PRSS16	Q9NQE7	35	29	22	0.758621	515	0.0679612	146	180	436	540
CCDS13220.1.Hs109.chr20	SNTA1	Q13424	35	29	21	0.724138	506	0.06917	321	355	961	1065
CCDS73942.1.Hs109.chr17	GGT6	Q6P531	35	29	22	0.758621	500	0.07	251	285	751	855
CCDS3803.1.Hs109.chr4	NAF1	Q96HR8	35	29	21	0.724138	495	0.0707071	122	156	364	468
CCDS47919.1.Hs109.chr8	OC90	Q02509	35	29	24	0.827586	478	0.0732218	235	269	703	807
CCDS11582.1.Hs109.chr17	TOM1L1	O75674	35	29	27	0.931034	477	0.0733753	166	200	496	600
CCDS13333.1.Hs109.chr20	SERINC3	Q13530	35	29	23	0.793103	474	0.0738397	301	335	901	1005
CCDS4545.1.Hs109.chr6	E2F3	O00716	35	29	23	0.793103	466	0.0751073	22	56	64	168
CCDS983.1.Hs109.chr1	GABPB2	Q8TAK5	35	29	26	0.896552	449	0.077951	212	246	634	738
CCDS6035.1.Hs109.chr8	TNFRSF10B	O14763	35	30	24	0.8	441	0.0793651	197	231	589	693
CCDS32993.1.Hs109.chr19	HPN	P05981	35	29	20	0.689655	418	0.0837321	13	47	37	141
CCDS14791.1.Hs109.chrY	HSFY2,HSFY1	Q96LI6	35	29	25	0.862069	402	0.0870647	248	282	742	846
CCDS4204.1.Hs109.chr5	FAM53C	Q9NYF3	35	29	20	0.689655	393	0.0890585	232	266	694	798
CCDS32669.1.Hs109.chr17	SPATA32	Q96LK8	35	29	24	0.827586	385	0.0909091	209	243	625	729
CCDS7460.1.Hs109.chr10	ZDHHC16	Q969W1	35	30	20	0.666667	378	0.0925926	81	115	241	345
CCDS34394.1.Hs109.chr6	HLA-B	P01889	35	29	21	0.724138	363	0.0964187	300	334	898	1002
CCDS56449.1.Hs109.chr6	RNF146	Q9NTX7	35	29	23	0.793103	360	0.0972222	203	237	607	711
CCDS9626.1.Hs109.chr14	LTB4R	Q15722	35	29	20	0.689655	353	0.0991501	3	37	7	111
CCDS1105.1.Hs109.chr1	SCAMP3	O14828	35	29	23	0.793103	348	0.100575	46	80	136	240
CCDS66256.1.Hs109.chr11	OR8G5	Q8NG78	35	29	21	0.724138	347	0.100865	232	266	694	798
CCDS8089.1.Hs109.chr11	SNX15	Q9NRS6	35	29	20	0.689655	343	0.102041	128	162	382	486
CCDS74520.1.Hs109.chr2	CD207	Q9UJ71	35	30	20	0.666667	329	0.106383	32	66	94	198
CCDS31537.1.Hs109.chr11	OR9G4	Q8NGQ1	35	29	21	0.724138	328	0.106707	213	247	637	741
CCDS31525.1.Hs109.chr11	OR5T1	Q8NG75	35	29	21	0.724138	327	0.107034	141	175	421	525
CCDS9193.1.Hs109.chr12	RPLP0	P05388	35	29	26	0.896552	318	0.110063	267	301	799	903
CCDS31787.1.Hs109.chr12	OR10AD1	Q8NGE0	35	29	23	0.793103	318	0.110063	199	233	595	699
CCDS31519.1.Hs109.chr11	OR8H3	Q8N146	35	29	24	0.827586	313	0.111821	198	232	592	696
CCDS4851.1.Hs109.chr6	TREML1	Q86YW5	35	29	25	0.862069	312	0.112179	246	280	736	840
CCDS32027.1.Hs109.chr14	OR4K14	Q8NGD5	35	29	21	0.724138	311	0.11254	206	240	616	720
CCDS58241.1.Hs109.chr12	OR2AP1	Q8NGE2	35	29	20	0.689655	310	0.112903	190	224	568	672
CCDS47958.1.Hs109.chr9	PRSS3	P35030	35	29	26	0.896552	305	0.114754	165	199	493	597
CCDS75290.1.Hs109.chr5	PRR16	Q569H4	35	29	21	0.724138	305	0.114754	99	133	295	399
CCDS5691.1.Hs109.chr7	PILRA	Q9UKJ1	35	30	22	0.733333	304	0.115132	147	181	439	543
CCDS7532.1.Hs109.chr10	PITX3	O75364	35	29	21	0.724138	303	0.115512	225	259	673	777
CCDS13056.1.Hs109.chr20	GFRA4	Q9GZZ7	35	29	23	0.793103	300	0.116667	169	203	505	609
CCDS56572.1.Hs109.chr9	FAM166B	A8MTA8	35	29	23	0.793103	276	0.126812	48	82	142	246
CCDS8589.1.Hs109.chr12	NECAP1	Q8NC96	35	29	23	0.793103	276	0.126812	184	218	550	654
CCDS8087.1.Hs109.chr11	BATF2	Q8N1L9	35	29	21	0.724138	275	0.127273	145	179	433	537
CCDS53999.1.Hs109.chr16	LAT	O43561	35	29	21	0.724138	270	0.12963	166	200	496	600
CCDS12361.1.Hs109.chr19	PGLS	O95336	35	29	22	0.758621	259	0.135135	171	205	511	615
CCDS81261.1.Hs109.chr1	FBXO44	Q9H4M3	35	29	22	0.758621	257	0.136187	152	186	454	558
CCDS5872.1.Hs109.chr7	PRSS1	P07477	35	29	25	0.862069	248	0.141129	108	142	322	426
CCDS33979.1.Hs109.chr4	SHISA3	A0PJX4	35	30	20	0.666667	239	0.146444	143	177	427	531
CCDS14699.1.Hs109.chrX	PRRG3	Q9BZD7	35	29	21	0.724138	232	0.150862	166	200	496	600
CCDS1926.1.Hs109.chr2	NAT8	Q9UHE5	35	29	21	0.724138	228	0.153509	36	70	106	210
CCDS35117.1.Hs109.chr9	PHF19	Q5T6S3	35	29	22	0.758621	208	0.168269	145	179	433	537
CCDS42379.1.Hs109.chr17	CD300LD	Q6UXZ3	35	29	22	0.758621	195	0.179487	130	164	388	492
CCDS42017.1.Hs109.chr15	SRP14	P37108	35	30	30	1	137	0.255474	103	137	307	411
CCDS87322.1.Hs109.chr5	IL4	P05112	35	29	21	0.724138	137	0.255474	66	100	196	300
CCDS43267.1.Hs109.chr4	KIAA1109	Q2LD37	34	28	25	0.892857	5006	0.00679185	688	721	2062	2163
CCDS33175.2.Hs109.chr2	BIRC6	Q9NR09	34	28	19	0.678571	4858	0.00699876	4569	4602	13705	13806
CCDS10021.1.Hs109.chr15	HERC2	O95714	34	28	19	0.678571	4835	0.00703206	3470	3503	10408	10509
CCDS53455.1.Hs109.chr1	IGFN1	Q86VF2	34	28	20	0.714286	3709	0.00916689	3192	3225	9574	9675
CCDS60082.1.Hs109.chr1	CSMD2	Q7Z408	34	28	20	0.714286	3632	0.00936123	132	165	394	495
CCDS4060.1.Hs109.chr5	VCAN	P13611	34	28	23	0.821429	3397	0.0100088	2674	2707	8020	8121
CCDS46504.1.Hs109.chr2	UNC80	Q8N2C7	34	28	21	0.75	3259	0.0104326	2388	2421	7162	7263
CCDS796.1.Hs109.chr1	CELSR2	Q9HCU4	34	28	20	0.714286	2924	0.0116279	2373	2406	7117	7218
CCDS9788.1.Hs109.chr14	ZFYVE26	Q68DK2	34	28	23	0.821429	2540	0.0133858	1286	1319	3856	3957
CCDS41446.1.Hs109.chr1	TPR	P12270	34	29	25	0.862069	2364	0.0143824	1690	1723	5068	5169
CCDS6811.1.Hs109.chr9	TNC	P24821	34	28	22	0.785714	2202	0.0154405	1505	1538	4513	4614
CCDS44788.1.Hs109.chr12	CACNA1C	Q13936	34	28	19	0.678571	2187	0.0155464	635	668	1903	2004
CCDS45769.1.Hs109.chr17	SDK2	Q58EX2	34	28	22	0.785714	2173	0.0156466	1493	1526	4477	4578
CCDS44342.1.Hs109.chr1	KIF26B	Q2KJY2	34	28	19	0.678571	2109	0.0161214	1727	1760	5179	5280
CCDS85980.1.Hs109.chr1	PATJ	Q8NI35	34	28	24	0.857143	1883	0.0180563	323	356	967	1068
CCDS48093.1.Hs109.chrX	BCOR	Q6W2J9	34	28	19	0.678571	1756	0.0193622	320	353	958	1059
CCDS34335.1.Hs109.chr6	RREB1	Q92766	34	28	22	0.785714	1743	0.0195066	1103	1136	3307	3408
CCDS42894.1.Hs109.chr20	ZNF831	Q5JPB2	34	28	22	0.785714	1678	0.0202622	903	936	2707	2808
CCDS42800.1.Hs109.chr2	ALS2	Q96Q42	34	29	20	0.689655	1658	0.0205066	377	410	1129	1230
CCDS45958.1.Hs109.chr19	DNMT1	P26358	34	28	22	0.785714	1633	0.0208206	153	186	457	558
CCDS14181.1.Hs109.chrX	NHS	Q6T4R5	34	28	19	0.678571	1631	0.0208461	242	275	724	825
CCDS31799.1.Hs109.chr12	DIP2B	Q9P265	34	28	26	0.928571	1577	0.0215599	215	248	643	744
CCDS389.1.Hs109.chr1	ZMYM4	Q5VZL5	34	28	20	0.714286	1549	0.0219496	875	908	2623	2724
CCDS32666.1.Hs109.chr17	GPATCH8	Q9UKJ3	34	28	27	0.964286	1503	0.0226214	1455	1488	4363	4464
CCDS6805.1.Hs109.chr9	AKNA	Q7Z591	34	28	22	0.785714	1440	0.0236111	1317	1350	3949	4050
CCDS41247.1.Hs109.chr1	DISP3	Q9P2K9	34	28	19	0.678571	1393	0.0244078	1281	1314	3841	3942
CCDS42582.1.Hs109.chr19	ZC3H4	Q9UPT8	34	28	22	0.785714	1304	0.0260736	1088	1121	3262	3363
CCDS32124.1.Hs109.chr14	TTLL5	Q6EMB2	34	28	20	0.714286	1282	0.0265211	1061	1094	3181	3282
CCDS32866.1.Hs109.chr19	REXO1	Q8N1G1	34	28	21	0.75	1222	0.0278232	565	598	1693	1794
CCDS42259.1.Hs109.chr17	CTC1	Q2NKJ3	34	28	19	0.678571	1218	0.0279146	183	216	547	648
CCDS58638.1.Hs109.chr19	AP3D1	O14617	34	28	21	0.75	1216	0.0279605	871	904	2611	2712
CCDS7884.1.Hs109.chr11	HIPK3	Q9H422	34	28	20	0.714286	1216	0.0279605	1114	1147	3340	3441
CCDS516.1.Hs109.chr1	PTCH2	Q9Y6C5	34	28	20	0.714286	1204	0.0282392	1	34	1	102
CCDS55462.1.Hs109.chrX	PCDH19	Q8TAB3	34	29	22	0.758621	1149	0.0295909	1061	1094	3181	3282
CCDS41640.1.Hs109.chr11	DGKZ	Q13574	34	28	21	0.75	1118	0.0304114	202	235	604	705
CCDS8786.1.Hs109.chr12	KCNH3	Q9ULD8	34	29	23	0.793103	1084	0.0313653	749	782	2245	2346
CCDS9627.1.Hs109.chr14	ADCY4	Q8NFM4	34	29	20	0.689655	1078	0.0315399	649	682	1945	2046
CCDS32590.1.Hs109.chr17	SPECC1	Q5M775	34	28	20	0.714286	1069	0.0318054	119	152	355	456
CCDS5845.1.Hs109.chr7	DGKI	O75912	34	28	20	0.714286	1066	0.0318949	8	41	22	123
CCDS31155.1.Hs109.chr10	ITGA8	P53708	34	28	21	0.75	1064	0.0319549	1002	1035	3004	3105
CCDS31925.1.Hs109.chr12	RIMBP2	O15034	34	28	21	0.75	1053	0.0322887	572	605	1714	1815
CCDS1444.1.Hs109.chr1	PLEKHA6	Q9Y2H5	34	28	21	0.75	1049	0.0324118	1007	1040	3019	3120
CCDS6149.1.Hs109.chr8	ST18	O60284	34	28	24	0.857143	1048	0.0324427	622	655	1864	1965
CCDS81416.1.Hs109.chr1	PPP1R12B	O60237	34	28	23	0.821429	1044	0.032567	634	667	1900	2001
CCDS35133.1.Hs109.chr9	DENND1A	Q8TEH3	34	28	25	0.892857	1010	0.0336634	829	862	2485	2586
CCDS4242.1.Hs109.chr5	PCDHAC2	Q9Y5I4	34	28	20	0.714286	1008	0.0337302	697	730	2089	2190
CCDS1165.1.Hs109.chr1	FCRL5	Q96RD9	34	28	21	0.75	978	0.0347648	640	673	1918	2019
CCDS45879.1.Hs109.chr18	PIGN	O95427	34	28	19	0.678571	932	0.0364807	684	717	2050	2151
CCDS3738.1.Hs109.chr4	LARP1B	Q659C4	34	29	23	0.793103	915	0.0371585	577	610	1729	1830
CCDS34135.1.Hs109.chr5	MARCH6	O60337	34	28	21	0.75	911	0.0373216	802	835	2404	2505
CCDS3258.1.Hs109.chr3	PSMD2	Q13200	34	28	19	0.678571	909	0.0374037	678	711	2032	2133
CCDS58768.1.Hs109.chr20	ITCH	Q96J02	34	28	24	0.857143	904	0.0376106	247	280	739	840
CCDS3952.1.Hs109.chr5	HCN1	O60741	34	28	23	0.821429	891	0.0381594	846	879	2536	2637
CCDS33764.1.Hs109.chr3	RBM15B	Q8NDT2	34	29	22	0.758621	891	0.0381594	263	296	787	888
CCDS55645.1.Hs109.chr1	YY1AP1	Q9H869	34	28	23	0.821429	889	0.0382452	66	99	196	297
CCDS1732.3.Hs109.chr2	AGBL5	Q8NDL9	34	28	24	0.857143	887	0.0383315	824	857	2470	2571
CCDS12199.1.Hs109.chr19	KANK3	Q6NY19	34	28	20	0.714286	822	0.0413625	55	88	163	264
CCDS65069.1.Hs109.chr9	TLE4	Q04727	34	28	23	0.821429	806	0.0421836	144	177	430	531
CCDS56242.1.Hs109.chr3	SATB1	Q01826	34	28	20	0.714286	796	0.0427136	450	483	1348	1449
CCDS34075.1.Hs109.chr4	ARHGAP10	A1A4S6	34	28	24	0.857143	787	0.043202	688	721	2062	2163
CCDS13133.1.Hs109.chr20	KAT14	Q9H8E8	34	28	21	0.75	783	0.0434227	309	342	925	1026
CCDS1132.1.Hs109.chr1	SEMA4A	Q9H3S1	34	28	21	0.75	762	0.0446194	684	717	2050	2151
CCDS64969.1.Hs109.chr8	MTSS1	O43312	34	28	25	0.892857	760	0.0447368	577	610	1729	1830
CCDS4339.1.Hs109.chr5	SOX30	O94993	34	28	22	0.785714	754	0.0450928	464	497	1390	1491
CCDS53738.1.Hs109.chr12	SCNN1A	P37088	34	28	24	0.857143	729	0.0466392	680	713	2038	2139
CCDS74257.1.Hs109.chr19	PIP5K1C	O60331	34	28	21	0.75	708	0.0480226	512	545	1534	1635
CCDS45045.1.Hs109.chr13	ERICH6B	Q5W0A0	34	28	21	0.75	697	0.0487805	235	268	703	804
CCDS13577.1.Hs109.chr21	APP	P05067	34	29	24	0.827586	696	0.0488506	264	297	790	891
CCDS3435.1.Hs109.chr4	SLC34A2	O95436	34	28	19	0.678571	691	0.0492041	456	489	1366	1467
CCDS1819.1.Hs109.chr2	SLC3A1	Q07837	34	28	22	0.785714	686	0.0495627	83	116	247	348
CCDS2099.1.Hs109.chr2	SLC20A1	Q8WUM9	34	28	20	0.714286	680	0.05	591	624	1771	1872
CCDS12598.1.Hs109.chr19	ZNF526	Q8TF50	34	28	24	0.857143	671	0.0506706	161	194	481	582
CCDS31843.1.Hs109.chr12	OS9	Q13438	34	28	22	0.785714	668	0.0508982	217	250	649	750
CCDS4921.1.Hs109.chr6	TNFRSF21	O75509	34	28	20	0.714286	656	0.0518293	1	34	1	102
CCDS81902.1.Hs109.chr15	PIAS1	O75925	34	28	24	0.857143	654	0.0519878	243	276	727	828
CCDS5530.1.Hs109.chr7	GUSB	P08236	34	28	22	0.785714	652	0.0521472	153	186	457	558
CCDS4775.1.Hs109.chr6	ZBTB22	O15209	34	28	25	0.892857	635	0.0535433	144	177	430	531
CCDS9603.1.Hs109.chr14	JPH4	Q96JJ6	34	28	22	0.785714	629	0.0540541	367	400	1099	1200
CCDS10106.1.Hs109.chr15	WDR76	Q9H967	34	28	19	0.678571	627	0.0542265	219	252	655	756
CCDS46517.1.Hs109.chr2	SLC23A3	Q6PIS1	34	29	21	0.724138	619	0.0549273	254	287	760	861
CCDS5712.1.Hs109.chr7	VGF	O15240	34	29	25	0.862069	616	0.0551948	485	518	1453	1554
CCDS14320.1.Hs109.chrX	PRICKLE3	O43900	34	28	23	0.821429	616	0.0551948	372	405	1114	1215
CCDS9103.1.Hs109.chr12	CKAP4	Q07065	34	28	21	0.75	603	0.0563847	76	109	226	327
CCDS53577.1.Hs109.chr10	TCF7L2	Q9NQB0	34	28	20	0.714286	603	0.0563847	554	587	1660	1761
CCDS33641.1.Hs109.chr22	HMGXB4	Q9UGU5	34	28	23	0.821429	602	0.0564784	348	381	1042	1143
CCDS73494.1.Hs109.chr12	CPSF6	Q16630	34	28	25	0.892857	589	0.057725	359	392	1075	1176
CCDS13067.1.Hs109.chr20	CDC25B	P30305	34	28	19	0.678571	581	0.0585198	74	107	220	321
CCDS13414.1.Hs109.chr20	STAU1	O95793	34	28	23	0.821429	578	0.0588235	47	80	139	240
CCDS316.1.Hs109.chr1	EYA3	Q99504	34	28	24	0.857143	574	0.0592334	162	195	484	585
CCDS60519.1.Hs109.chr10	MARCH8	Q5T0T0	34	28	20	0.714286	574	0.0592334	46	79	136	237
CCDS34610.1.Hs109.chr7	GPNMB	Q14956	34	28	23	0.821429	573	0.0593368	313	346	937	1038
CCDS42182.1.Hs109.chr16	CENPT	Q96BT3	34	29	20	0.689655	562	0.0604982	419	452	1255	1356
CCDS45658.1.Hs109.chr17	TBC1D3	Q8IZP1	34	28	22	0.785714	550	0.0618182	389	422	1165	1266
CCDS42300.1.Hs109.chr17	TBC1D3B	A6NDS4	34	28	22	0.785714	550	0.0618182	389	422	1165	1266
CCDS2957.1.Hs109.chr3	NECTIN3	Q9NQS3	34	28	21	0.75	550	0.0618182	390	423	1168	1269
CCDS2434.1.Hs109.chr2	RETREG2	Q8NC44	34	28	25	0.892857	544	0.0625	448	481	1342	1443
CCDS9881.1.Hs109.chr14	KCNK10	P57789	34	28	20	0.714286	544	0.0625	31	64	91	192
CCDS13402.1.Hs109.chr20	SLC2A10	O95528	34	28	19	0.678571	542	0.0627306	376	409	1126	1227
CCDS34990.1.Hs109.chr9	TYRP1	P17643	34	28	21	0.75	538	0.063197	473	506	1417	1518
CCDS3864.1.Hs109.chr5	LPCAT1	Q8NF37	34	28	19	0.678571	535	0.0635514	44	77	130	231
CCDS46321.1.Hs109.chr2	ANKRD53	Q8N9V6	34	28	19	0.678571	531	0.0640301	63	96	187	288
CCDS34760.1.Hs109.chr7	CREB3L2	Q70SY1	34	28	20	0.714286	521	0.0652591	226	259	676	777
CCDS43555.1.Hs109.chr7	SP8	Q8IXZ3	34	28	22	0.785714	509	0.0667976	109	142	325	426
CCDS7541.1.Hs109.chr10	CYP17A1	P05093	34	29	22	0.758621	509	0.0667976	339	372	1015	1116
CCDS81920.1.Hs109.chr15	MEF2A	Q02078	34	28	19	0.678571	506	0.0671937	296	329	886	987
CCDS72874.1.Hs109.chr1	ANKRD34A	Q69YU3	34	28	19	0.678571	497	0.0684105	351	384	1051	1152
CCDS31237.1.Hs109.chr10	OPN4	Q9UHM6	34	28	20	0.714286	490	0.0693878	30	63	88	189
CCDS10421.1.Hs109.chr16	FBXL16	Q8N461	34	28	21	0.75	480	0.0708333	44	77	130	231
CCDS58139.1.Hs109.chr11	SYT7	O43581	34	28	19	0.678571	479	0.0709812	5	38	13	114
CCDS41309.1.Hs109.chr1	CAP1	Q01518	34	28	27	0.964286	476	0.0714286	224	257	670	771
CCDS43611.1.Hs109.chr7	STEAP4	Q687X5	34	28	25	0.892857	460	0.073913	237	270	709	810
CCDS42228.1.Hs109.chr17	DPH1	Q9BZG8	34	28	22	0.785714	444	0.0765766	161	194	481	582
CCDS13224.1.Hs109.chr20	E2F1	Q01094	34	28	23	0.821429	438	0.0776256	321	354	961	1062
CCDS2576.1.Hs109.chr3	OGG1	O15527	34	28	21	0.75	425	0.08	2	35	4	105
CCDS54648.1.Hs109.chr3	TFDP2	Q14188	34	28	20	0.714286	419	0.0811456	20	53	58	159
CCDS8507.2.Hs109.chr12	RAD52	P43351	34	28	19	0.678571	419	0.0811456	277	310	829	930
CCDS9855.1.Hs109.chr14	CIPC	Q9C0C6	34	28	20	0.714286	400	0.085	195	228	583	684
CCDS13019.1.Hs109.chr20	SIRPB1	O00241	34	28	22	0.785714	399	0.085213	357	390	1069	1170
CCDS12582.1.Hs109.chr19	B3GNT8	Q7Z7M8	34	28	20	0.714286	398	0.0854271	29	62	85	186
CCDS8423.1.Hs109.chr11	USP2	O75604	34	28	20	0.714286	397	0.0856423	13	46	37	138
CCDS9513.1.Hs109.chr13	NAXD	Q8IW45	34	28	19	0.678571	391	0.0869565	2	35	4	105
CCDS4897.1.Hs109.chr6	DLK2	Q6UY11	34	29	24	0.827586	384	0.0885417	249	282	745	846
CCDS81250.1.Hs109.chr1	C1orf159	Q96HA4	34	28	19	0.678571	381	0.0892388	260	293	778	879
CCDS14489.1.Hs109.chrX	ARMCX3	Q9UH62	34	28	19	0.678571	380	0.0894737	80	113	238	339
CCDS9565.1.Hs109.chr14	NDRG2	Q9UN36	34	28	22	0.785714	372	0.0913978	317	350	949	1050
CCDS2920.1.Hs109.chr3	HTR1F	P30939	34	29	20	0.689655	367	0.0926431	21	54	61	162
CCDS41676.1.Hs109.chr11	RBM4	Q9BWF3	34	28	23	0.821429	365	0.0931507	273	306	817	918
CCDS33385.1.Hs109.chr2	TMEM198	Q66K66	34	28	21	0.75	361	0.0941828	157	190	469	570
CCDS87380.1.Hs109.chr6	HLA-G	P17693	34	28	22	0.785714	344	0.0988372	306	339	916	1017
CCDS581.1.Hs109.chr1	DMRTB1	Q96MA1	34	28	21	0.75	343	0.0991254	74	107	220	321
CCDS45381.2.Hs109.chr16	HS3ST6	Q96QI5	34	28	20	0.714286	343	0.0991254	44	77	130	231
CCDS55774.1.Hs109.chr11	RBM14	Q96PK6	34	28	23	0.821429	340	0.1	248	281	742	843
CCDS10510.1.Hs109.chr16	TFAP4	Q01664	34	28	20	0.714286	339	0.100295	219	252	655	756
CCDS31998.1.Hs109.chr13	NDFIP2	Q9NV92	34	28	22	0.785714	337	0.10089	123	156	367	468
CCDS35184.1.Hs109.chr9	LRRC26	Q2I0M4	34	28	19	0.678571	335	0.101493	281	314	841	942
CCDS1434.1.Hs109.chr1	ADORA1	P30542	34	28	20	0.714286	327	0.103976	81	114	241	342
CCDS35093.1.Hs109.chr9	OR13C9	Q8NGT0	34	28	21	0.75	319	0.106583	198	231	592	693
CCDS31413.1.Hs109.chr11	OR2AG2	A6NM03	34	28	23	0.821429	317	0.107256	197	230	589	690
CCDS13744.1.Hs109.chr22	SLC25A18	Q9H1K4	34	29	24	0.827586	316	0.107595	143	176	427	528
CCDS30903.2.Hs109.chr1	OR6K3	Q8NGY3	34	29	21	0.724138	316	0.107595	200	233	598	699
CCDS12551.2.Hs109.chr19	CNTD2	Q9H8S5	34	29	23	0.793103	308	0.11039	12	45	34	135
CCDS12706.1.Hs109.chr19	CRX	O43186	34	28	20	0.714286	300	0.113333	141	174	421	522
CCDS10538.1.Hs109.chr16	C16orf72	Q14CZ0	34	28	22	0.785714	276	0.123188	149	182	445	546
CCDS46096.1.Hs109.chr19	LYPD5	Q6UWN5	34	29	23	0.793103	252	0.134921	219	252	655	756
CCDS55324.1.Hs109.chr9	CDK20	Q8IZL9	34	28	21	0.75	244	0.139344	204	237	610	711
CCDS44672.1.Hs109.chr11	PLEKHB1	Q9UF11	34	28	19	0.678571	244	0.139344	121	154	361	462
CCDS2770.1.Hs109.chr3	SHISA5	Q8N114	34	28	20	0.714286	241	0.141079	135	168	403	504
CCDS45560.1.Hs109.chr17	BHLHA9	Q7RTU4	34	28	19	0.678571	236	0.144068	99	132	295	396
CCDS86065.1.Hs109.chr10	PRR26	Q8N8Z3	34	28	25	0.892857	222	0.153153	151	184	451	552
CCDS58655.1.Hs109.chr19	INSL3	P51460	34	29	22	0.758621	158	0.21519	121	154	361	462
CCDS34088.1.Hs109.chr4	C4orf46	Q504U0	34	28	19	0.678571	114	0.298246	4	37	10	111
CCDS5931.1.Hs109.chr7	KMT2C	Q8NEZ4	33	27	19	0.703704	4912	0.00671824	2929	2961	8785	8883
CCDS2800.1.Hs109.chr3	BSN	Q9UPA5	33	27	20	0.740741	3927	0.00840336	2226	2258	6676	6774
CCDS45544.1.Hs109.chr16	ZNF469	Q96JG9	33	27	21	0.777778	3926	0.0084055	2235	2267	6703	6801
CCDS30694.2.Hs109.chr1	SZT2	Q5T011	33	27	21	0.777778	3376	0.00977488	797	829	2389	2487
CCDS43206.1.Hs109.chr4	HTT	P42858	33	27	18	0.666667	3143	0.0104995	1664	1696	4990	5088
CCDS4107.1.Hs109.chr5	APC	P25054	33	27	23	0.851852	2844	0.0116034	2458	2490	7372	7470
CCDS34933.1.Hs109.chr8	UBR5	O95071	33	27	22	0.814815	2800	0.0117857	608	640	1822	1920
CCDS10799.1.Hs109.chr16	CNOT1	A5YKK6	33	27	22	0.814815	2377	0.013883	1030	1062	3088	3186
CCDS1629.2.Hs109.chr1	AHCTF1	Q8WYP5	33	27	23	0.851852	2276	0.0144991	1204	1236	3610	3708
CCDS13900.2.Hs109.chr22	PRR14L	Q5THK1	33	27	18	0.666667	2152	0.0153346	1556	1588	4666	4764
CCDS81338.1.Hs109.chr1	DOCK7	Q96N67	33	27	21	0.777778	2132	0.0154784	1131	1163	3391	3489
CCDS44769.1.Hs109.chr11	ARHGAP32	A7KAX9	33	27	21	0.777778	2088	0.0158046	899	931	2695	2793
CCDS33181.1.Hs109.chr2	HEATR5B	Q9P2D3	33	27	23	0.851852	2072	0.0159266	1741	1773	5221	5319
CCDS43523.1.Hs109.chr6	LPA	P08519	33	27	20	0.740741	2041	0.0161685	1461	1493	4381	4479
CCDS10702.1.Hs109.chr16	ZNF646	O15015	33	27	19	0.703704	1833	0.0180033	1794	1826	5380	5478
CCDS9807.1.Hs109.chr14	SIPA1L1	O43166	33	27	20	0.740741	1805	0.0182825	353	385	1057	1155
CCDS78199.1.Hs109.chr6	AFDN	P55196	33	28	23	0.821429	1782	0.0185185	1301	1333	3901	3999
CCDS10562.2.Hs109.chr16	MARF1	Q9Y4F3	33	27	19	0.703704	1743	0.0189329	1680	1712	5038	5136
CCDS1558.1.Hs109.chr1	CDC42BPA	Q5VT25	33	27	18	0.666667	1720	0.019186	1680	1712	5038	5136
CCDS43835.1.Hs109.chr9	TRPM3	Q9HCF6	33	28	21	0.75	1708	0.0193208	1428	1460	4282	4380
CCDS47449.1.Hs109.chr6	RIMS1	Q86UR5	33	27	21	0.777778	1693	0.019492	210	242	628	726
CCDS32303.1.Hs109.chr15	ADAMTS7	Q9UKP4	33	27	20	0.740741	1687	0.0195614	1	33	1	99
CCDS12253.1.Hs109.chr19	SMARCA4	P51532	33	27	20	0.740741	1648	0.0200243	301	333	901	999
CCDS42251.1.Hs109.chr17	NEURL4	Q96JN8	33	27	23	0.851852	1563	0.0211132	202	234	604	702
CCDS5254.1.Hs109.chr6	SYNJ2	O15056	33	27	21	0.777778	1497	0.0220441	1215	1247	3643	3741
CCDS1712.1.Hs109.chr2	NCOA1	Q15788	33	28	19	0.678571	1442	0.0228849	839	871	2515	2613
CCDS58285.1.Hs109.chr12	CLIP1	P30622	33	28	21	0.75	1439	0.0229326	136	168	406	504
CCDS53844.1.Hs109.chr12	SBNO1	A3KN83	33	27	24	0.888889	1394	0.0236729	117	149	349	447
CCDS32054.1.Hs109.chr14	CARMIL3	Q8ND23	33	27	21	0.777778	1373	0.024035	1068	1100	3202	3300
CCDS6551.2.Hs109.chr9	KIF24	Q5T7B8	33	27	19	0.703704	1369	0.0241052	1251	1283	3751	3849
CCDS13389.1.Hs109.chr20	ZNF335	Q9H4Z2	33	28	21	0.75	1343	0.0245719	986	1018	2956	3054
CCDS32447.1.Hs109.chr16	RPGRIP1L	Q68CZ1	33	27	21	0.777778	1316	0.025076	940	972	2818	2916
CCDS42718.1.Hs109.chr2	VWA3B	Q502W6	33	27	21	0.777778	1295	0.0254826	1252	1284	3754	3852
CCDS299.1.Hs109.chr1	MAP3K6	O95382	33	28	22	0.785714	1289	0.0256012	910	942	2728	2826
CCDS46467.1.Hs109.chr2	SSFA2	P28290	33	27	18	0.666667	1260	0.0261905	730	762	2188	2286
CCDS2463.1.Hs109.chr2	IRS1	P35568	33	27	22	0.814815	1243	0.0265487	1019	1051	3055	3153
CCDS5917.1.Hs109.chr7	SLC4A2	P04920	33	27	22	0.814815	1242	0.02657	1179	1211	3535	3633
CCDS43230.1.Hs109.chr4	KIAA1211	Q6ZU35	33	28	19	0.678571	1234	0.0267423	961	993	2881	2979
CCDS33914.1.Hs109.chr3	ATP13A5	Q4VNC0	33	27	20	0.740741	1219	0.0270714	425	457	1273	1371
CCDS4984.1.Hs109.chr6	FILIP1	Q7Z7B0	33	27	19	0.703704	1214	0.0271829	1115	1147	3343	3441
CCDS4444.1.Hs109.chr5	ADAMTS2	O95450	33	27	21	0.777778	1212	0.0272277	1120	1152	3358	3456
CCDS3304.2.Hs109.chr3	ATP13A4	Q4VNC1	33	27	18	0.666667	1197	0.0275689	429	461	1285	1383
CCDS33817.1.Hs109.chr3	SLC9C1	Q4G0N8	33	27	18	0.666667	1178	0.0280136	140	172	418	516
CCDS58577.1.Hs109.chr17	SPAG9	O60271	33	27	18	0.666667	1178	0.0280136	14	46	40	138
CCDS81809.1.Hs109.chr14	PCNX4	Q63HM2	33	27	21	0.777778	1173	0.028133	570	602	1708	1806
CCDS87040.1.Hs109.chr3	ATP2B2	Q01814	33	28	20	0.714286	1161	0.0284238	1124	1156	3370	3468
CCDS34081.1.Hs109.chr4	FHDC1	Q9C0D6	33	28	20	0.714286	1144	0.0288462	515	547	1543	1641
CCDS43117.1.Hs109.chr3	FILIP1L	Q4L180	33	27	23	0.851852	1136	0.0290493	1102	1134	3304	3402
CCDS32112.1.Hs109.chr14	MAP3K9	P80192	33	27	19	0.703704	1119	0.0294906	538	570	1612	1710
CCDS53696.1.Hs109.chr11	CNTN5	O94779	33	27	21	0.777778	1101	0.0299728	1069	1101	3205	3303
CCDS44890.1.Hs109.chr12	SLC4A8	Q2Y0W8	33	27	19	0.703704	1094	0.0301645	308	340	922	1020
CCDS6575.1.Hs109.chr9	PIGO	Q8TEQ8	33	28	19	0.678571	1090	0.0302752	727	759	2179	2277
CCDS77968.1.Hs109.chr4	ZNF827	Q17R98	33	27	21	0.777778	1082	0.0304991	323	355	967	1065
CCDS73817.1.Hs109.chr16	NLRC3	Q7RTR2	33	27	19	0.703704	1066	0.0309568	117	149	349	447
CCDS1449.1.Hs109.chr1	CNTN2	Q02246	33	27	19	0.703704	1041	0.0317003	2	34	4	102
CCDS43923.1.Hs109.chrX	ADGRG2	Q8IZP9	33	27	23	0.851852	1018	0.0324165	334	366	1000	1098
CCDS14157.1.Hs109.chrX	OFD1	O75665	33	27	19	0.703704	1013	0.0325765	716	748	2146	2244
CCDS81888.1.Hs109.chr15	RNF111	Q6ZNA4	33	28	23	0.821429	1004	0.0328685	422	454	1264	1362
CCDS9839.1.Hs109.chr14	NEK9	Q8TD19	33	28	22	0.785714	980	0.0336735	319	351	955	1053
CCDS2418.1.Hs109.chr2	USP37	Q86T82	33	27	20	0.740741	980	0.0336735	170	202	508	606
CCDS8726.1.Hs109.chr12	BICD1	Q96G01	33	27	22	0.814815	976	0.0338115	588	620	1762	1860
CCDS31206.1.Hs109.chr10	BICC1	Q9H694	33	28	20	0.714286	975	0.0338462	477	509	1429	1527
CCDS56150.1.Hs109.chr2	OSBPL6	Q9BZF3	33	27	19	0.703704	960	0.034375	337	369	1009	1107
CCDS5132.1.Hs109.chr6	NCOA7	Q8NI08	33	27	22	0.814815	943	0.0349947	154	186	460	558
CCDS73234.1.Hs109.chr11	AP2A2	O94973	33	27	18	0.666667	941	0.0350691	641	673	1921	2019
CCDS47684.1.Hs109.chr7	CDHR3	Q6ZTQ4	33	27	19	0.703704	886	0.037246	670	702	2008	2106
CCDS7335.1.Hs109.chr10	NDST2	P52849	33	27	21	0.777778	884	0.0373303	59	91	175	273
CCDS33469.2.Hs109.chr20	LPIN3	Q9BQK8	33	27	23	0.851852	853	0.038687	567	599	1699	1797
CCDS55626.1.Hs109.chr1	CSDE1	O75534	33	27	24	0.888889	845	0.0390533	4	36	10	108
CCDS6286.1.Hs109.chr8	RNF19A	Q9NV58	33	27	20	0.740741	839	0.0393325	412	444	1234	1332
CCDS3890.1.Hs109.chr5	CDH12	P55289	33	28	21	0.75	795	0.0415094	608	640	1822	1920
CCDS8541.1.Hs109.chr12	PLEKHG6	Q3KR16	33	28	20	0.714286	791	0.0417193	592	624	1774	1872
CCDS44954.1.Hs109.chr12	VEZT	Q9HBM0	33	28	20	0.714286	780	0.0423077	346	378	1036	1134
CCDS32089.1.Hs109.chr14	ARMH4	Q86TY3	33	28	24	0.857143	775	0.0425806	570	602	1708	1806
CCDS9220.1.Hs109.chr12	ANAPC5	Q9UJX4	33	27	18	0.666667	756	0.0436508	580	612	1738	1836
CCDS14728.1.Hs109.chrX	ABCD1	P33897	33	27	19	0.703704	746	0.0442359	215	247	643	741
CCDS2327.1.Hs109.chr2	SATB2	Q9UPW6	33	27	19	0.703704	734	0.0449591	442	474	1324	1422
CCDS372.2.Hs109.chr1	RNF19B	Q6ZMZ0	33	27	20	0.740741	733	0.0450205	398	430	1192	1290
CCDS5875.1.Hs109.chr7	TRPV5	Q9NQA5	33	27	18	0.666667	730	0.0452055	668	700	2002	2100
CCDS8766.1.Hs109.chr12	CCNT1	O60563	33	27	18	0.666667	727	0.045392	294	326	880	978
CCDS59312.1.Hs109.chr18	DTNA	Q9Y4J8	33	28	19	0.678571	725	0.0455172	498	530	1492	1590
CCDS12790.2.Hs109.chr19	SIGLEC11	Q96RL6	33	27	18	0.666667	699	0.0472103	187	219	559	657
CCDS81252.1.Hs109.chr1	DVL1	O14640	33	27	18	0.666667	696	0.0474138	373	405	1117	1215
CCDS45465.1.Hs109.chr16	FBXL19	Q6PCT2	33	27	18	0.666667	695	0.047482	388	420	1162	1260
CCDS34620.2.Hs109.chr7	POU6F2	P78424	33	27	20	0.740741	692	0.0476879	437	469	1309	1407
CCDS14085.2.Hs109.chr22	PANX2	Q96RD6	33	27	19	0.703704	678	0.0486726	587	619	1759	1857
CCDS2589.1.Hs109.chr3	IL17RE	Q8NFR9	33	27	18	0.666667	668	0.0494012	450	482	1348	1446
CCDS58510.1.Hs109.chr17	TNK1	Q13470	33	27	19	0.703704	667	0.0494753	526	558	1576	1674
CCDS46198.1.Hs109.chr19	EPN1	Q9Y6I3	33	27	19	0.703704	663	0.0497738	607	639	1819	1917
CCDS10788.1.Hs109.chr16	KATNB1	Q9BVA0	33	27	20	0.740741	656	0.0503049	428	460	1282	1380
CCDS12727.1.Hs109.chr19	SPHK2	Q9NRA0	33	28	20	0.714286	655	0.0503817	414	446	1240	1338
CCDS73471.1.Hs109.chr12	NR4A1	P22736	33	27	24	0.888889	653	0.050536	125	157	373	471
CCDS8666.1.Hs109.chr12	WBP11	Q9Y2W2	33	27	25	0.925926	642	0.0514019	404	436	1210	1308
CCDS44531.1.Hs109.chr11	SMPD1	P17405	33	27	20	0.740741	632	0.0522152	177	209	529	627
CCDS42626.1.Hs109.chr19	GP6	Q9HCN6	33	27	19	0.703704	621	0.0531401	192	224	574	672
CCDS8374.1.Hs109.chr11	BUD13	Q9BRD0	33	27	21	0.777778	620	0.0532258	174	206	520	618
CCDS46802.1.Hs109.chr3	ZNF619	Q8N2I2	33	28	23	0.821429	617	0.0534846	549	581	1645	1743
CCDS43444.1.Hs109.chr6	PPP1R18	Q6NYC8	33	27	22	0.814815	614	0.0537459	470	502	1408	1506
CCDS81360.1.Hs109.chr1	TBX15	Q96SF7	33	27	23	0.851852	603	0.0547264	343	375	1027	1125
CCDS144.1.Hs109.chr1	TNFRSF8	P28908	33	27	21	0.777778	596	0.0553691	169	201	505	603
CCDS30855.1.Hs109.chr1	LINGO4	Q6UY18	33	27	18	0.666667	594	0.0555556	189	221	565	663
CCDS12528.1.Hs109.chr19	PAK4	O96013	33	27	21	0.777778	592	0.0557432	232	264	694	792
CCDS48198.1.Hs109.chrX	GAB3	Q8WWW8	33	27	20	0.740741	588	0.0561224	130	162	388	486
CCDS32044.1.Hs109.chr14	METTL3	Q86U44	33	27	22	0.814815	581	0.0567986	38	70	112	210
CCDS8034.1.Hs109.chr11	ZBTB3	Q9H5J0	33	27	25	0.925926	575	0.0573913	320	352	958	1056
CCDS5092.1.Hs109.chr6	TRAF3IP2	O43734	33	27	19	0.703704	575	0.0573913	371	403	1111	1209
CCDS14242.1.Hs109.chrX	CYBB	P04839	33	28	19	0.678571	571	0.0577933	169	201	505	603
CCDS574.1.Hs109.chr1	SLC1A7	O00341	33	27	19	0.703704	561	0.0588235	324	356	970	1068
CCDS12160.1.Hs109.chr19	MLLT1	Q03111	33	27	19	0.703704	560	0.0589286	265	297	793	891
CCDS6613.2.Hs109.chr9	DCAF10	Q5QP82	33	28	19	0.678571	560	0.0589286	336	368	1006	1104
CCDS2861.1.Hs109.chr3	GNL3	Q9BVP2	33	28	20	0.714286	550	0.06	301	333	901	999
CCDS9593.1.Hs109.chr14	SLC22A17	Q8WUG5	33	27	19	0.703704	539	0.0612245	29	61	85	183
CCDS4614.1.Hs109.chr6	BTN1A1	Q13410	33	28	23	0.821429	527	0.0626186	230	262	688	786
CCDS58672.1.Hs109.chr19	GFY	I3L273	33	28	22	0.785714	519	0.0635838	343	375	1027	1125
CCDS1250.2.Hs109.chr1	ALDH9A1	P49189	33	27	19	0.703704	519	0.0635838	1	33	1	99
CCDS2494.1.Hs109.chr2	CHRND	Q07001	33	28	21	0.75	518	0.0637066	277	309	829	927
CCDS34041.1.Hs109.chr4	SLC9B1	Q4ZJI4	33	27	21	0.777778	516	0.0639535	388	420	1162	1260
CCDS1168.1.Hs109.chr1	FCRL2	Q96LA5	33	27	18	0.666667	509	0.064833	282	314	844	942
CCDS60784.1.Hs109.chr11	SLC43A3	Q8NBI5	33	27	23	0.851852	505	0.0653465	110	142	328	426
CCDS5697.1.Hs109.chr7	AGFG2	O95081	33	27	20	0.740741	482	0.0684647	173	205	517	615
CCDS46056.2.Hs109.chr19	PROSER3	Q2NL68	33	28	25	0.892857	481	0.0686071	251	283	751	849
CCDS47069.1.Hs109.chr4	GRSF1	Q12849	33	27	18	0.666667	481	0.0686071	34	66	100	198
CCDS4539.1.Hs109.chr6	CAP2	P40123	33	29	27	0.931034	478	0.0690377	214	246	640	738
CCDS35317.1.Hs109.chrX	FAM155B	O75949	33	27	18	0.666667	473	0.0697674	414	446	1240	1338
CCDS86340.1.Hs109.chr12	ZCCHC8	Q6NZY4	33	28	22	0.785714	470	0.0702128	228	260	682	780
CCDS12435.1.Hs109.chr19	LSM14A	Q8ND56	33	28	20	0.714286	464	0.0711207	198	230	592	690
CCDS45583.1.Hs109.chr17	SMTNL2	Q2TAL5	33	27	19	0.703704	462	0.0714286	174	206	520	618
CCDS58353.1.Hs109.chr15	ZFYVE19	Q96K21	33	27	19	0.703704	462	0.0714286	12	44	34	132
CCDS1701.1.Hs109.chr2	GDF7	Q7Z4P5	33	27	18	0.666667	451	0.0731707	50	82	148	246
CCDS13788.2.Hs109.chr22	P2RX6	O15547	33	27	20	0.740741	442	0.0746606	391	423	1171	1269
CCDS1835.1.Hs109.chr2	KCNK12	Q9HB15	33	28	19	0.678571	431	0.0765661	323	355	967	1065
CCDS31168.1.Hs109.chr10	PDSS1	Q5T2R2	33	27	24	0.888889	416	0.0793269	203	235	607	705
CCDS54.1.Hs109.chr1	AJAP1	Q9UKB5	33	27	21	0.777778	412	0.0800971	202	234	604	702
CCDS58505.1.Hs109.chr17	ARRB2	P32121	33	27	24	0.888889	407	0.0810811	336	368	1006	1104
CCDS30631.1.Hs109.chr1	NIPAL3	Q6P499	33	27	19	0.703704	407	0.0810811	90	122	268	366
CCDS10932.1.Hs109.chr16	C16orf46	Q6P387	33	27	19	0.703704	396	0.0833333	193	225	577	675
CCDS42272.1.Hs109.chr17	ALKBH5	Q6P6C2	33	27	23	0.851852	395	0.0835443	24	56	70	168
CCDS1889.1.Hs109.chr2	PROKR1	Q8TCW9	33	27	20	0.740741	394	0.0837563	177	209	529	627
CCDS13537.1.Hs109.chr20	SLC2A4RG	Q9NR83	33	27	19	0.703704	388	0.0850515	100	132	298	396
CCDS9208.1.Hs109.chr12	SPPL3	Q8TCT6	33	28	19	0.678571	385	0.0857143	324	356	970	1068
CCDS58178.1.Hs109.chr11	LAYN	Q6UX15	33	27	21	0.777778	383	0.0861619	226	258	676	774
CCDS46435.1.Hs109.chr2	UPP2	O95045	33	28	19	0.678571	375	0.088	14	46	40	138
CCDS10831.1.Hs109.chr16	FBXL8	Q96CD0	33	27	18	0.666667	375	0.088	12	44	34	132
CCDS35078.1.Hs109.chr9	FOXE1	O00358	33	27	21	0.777778	374	0.0882353	161	193	481	579
CCDS4214.1.Hs109.chr5	DNAJC18	Q9H819	33	27	21	0.777778	359	0.091922	224	256	670	768
CCDS67162.1.Hs109.chr17	AURKB	Q96GD4	33	27	22	0.814815	346	0.0953757	21	53	61	159
CCDS56469.1.Hs109.chr7	STEAP1B	Q6NZ63	33	27	22	0.814815	343	0.0962099	109	141	325	423
CCDS5614.1.Hs109.chr7	STEAP1	Q9UHE8	33	27	21	0.777778	340	0.0970588	109	141	325	423
CCDS46158.1.Hs109.chr19	IGLON5	A6NGN9	33	28	19	0.678571	337	0.0979228	1	33	1	99
CCDS13192.1.Hs109.chr20	FOXS1	O43638	33	27	23	0.851852	331	0.0996979	263	295	787	885
CCDS46515.1.Hs109.chr2	GPBAR1	Q8TDU6	33	27	18	0.666667	331	0.0996979	9	41	25	123
CCDS30899.1.Hs109.chr1	OR6Y1	Q8NGX8	33	28	24	0.857143	326	0.101227	207	239	619	717
CCDS609.1.Hs109.chr1	TACSTD2	P09758	33	27	19	0.703704	324	0.101852	269	301	805	903
CCDS35142.1.Hs109.chr9	MVB12B	Q9H7P6	33	28	26	0.928571	320	0.103125	200	232	598	696
CCDS44264.1.Hs109.chr1	FCGR2A	P12318	33	27	20	0.740741	318	0.103774	211	243	631	729
CCDS54565.1.Hs109.chr3	MYD88	Q99836	33	27	18	0.666667	318	0.103774	18	50	52	150
CCDS4660.1.Hs109.chr6	OR2H1	Q9GZK4	33	27	18	0.666667	317	0.104101	194	226	580	678
CCDS2769.1.Hs109.chr3	TREX1	Q9NSU2	33	27	21	0.777778	315	0.104762	233	265	697	795
CCDS2014.1.Hs109.chr2	FAHD2A	Q96GK7	33	28	20	0.714286	315	0.104762	73	105	217	315
CCDS31817.1.Hs109.chr12	OR6C6	A6NF89	33	27	18	0.666667	315	0.104762	192	224	574	672
CCDS30897.1.Hs109.chr1	OR10K1	Q8NGX5	33	28	25	0.892857	314	0.105096	202	234	604	702
CCDS34365.1.Hs109.chr6	OR2H2	O95918	33	27	19	0.703704	313	0.105431	194	226	580	678
CCDS43433.1.Hs109.chr6	OR2J3	O76001	33	27	23	0.851852	312	0.105769	199	231	595	693
CCDS30687.1.Hs109.chr1	RIMS3	Q9UJD0	33	27	21	0.777778	309	0.106796	276	308	826	924
CCDS82606.1.Hs109.chr20	DUSP15	Q9H1R2	33	27	20	0.740741	296	0.111486	156	188	466	564
CCDS12818.1.Hs109.chr19	KLK11	Q9UBX7	33	27	22	0.814815	283	0.116608	145	177	433	531
CCDS8481.1.Hs109.chr11	BARX2	Q9UMQ3	33	28	20	0.714286	280	0.117857	62	94	184	282
CCDS73931.1.Hs109.chr16	DBNDD1	Q9H9R9	33	27	23	0.851852	279	0.11828	32	64	94	192
CCDS13840.1.Hs109.chr22	CRYBB1	P53674	33	27	20	0.740741	253	0.130435	25	57	73	171
CCDS48024.1.Hs109.chr9	TOR2A	Q5JU69	33	27	20	0.740741	243	0.135802	206	238	616	714
CCDS882.1.Hs109.chr1	NGF	P01138	33	27	19	0.703704	242	0.136364	40	72	118	216
CCDS59027.1.Hs109.chr6	KHDC1	Q4VXA5	33	27	18	0.666667	238	0.138655	189	221	565	663
CCDS4854.1.Hs109.chr6	TREM1	Q9NP99	33	27	23	0.851852	235	0.140426	154	186	460	558
CCDS76833.1.Hs109.chr16	FOPNL	Q96NB1	33	28	25	0.892857	199	0.165829	69	101	205	303
CCDS62938.1.Hs109.chr2	LBX2	Q6XYB7	33	28	21	0.75	199	0.165829	3	35	7	105
CCDS3958.1.Hs109.chr5	MOCS2	O96007	33	27	19	0.703704	189	0.174603	123	155	367	465
CCDS10048.1.Hs109.chr15	C15orf53	Q8NAA6	33	27	19	0.703704	180	0.183333	114	146	340	438
CCDS30574.1.Hs109.chr1	HES2	Q9Y543	33	28	19	0.678571	174	0.189655	135	167	403	501
CCDS58674.1.Hs109.chr19	SPIB	Q01892	33	28	19	0.678571	172	0.19186	6	38	16	114
CCDS55963.1.Hs109.chr15	SERF2	P84101	33	27	18	0.666667	171	0.192982	63	95	187	285
CCDS12542.1.Hs109.chr19	LGALS14	Q8TCE9	33	27	19	0.703704	169	0.195266	26	58	76	174
CCDS33071.1.Hs109.chr19	CGB7	P0DN87	33	27	23	0.851852	166	0.198795	133	165	397	495
CCDS13968.1.Hs109.chr22	MAFF	Q9ULX9	33	27	18	0.666667	165	0.2	116	148	346	444
CCDS12750.2.Hs109.chr19	CGB2	Q6NT52	33	27	23	0.851852	164	0.20122	131	163	391	489
CCDS31571.1.Hs109.chr11	MS4A13	Q5J8X5	33	28	24	0.857143	153	0.215686	58	90	172	270
CCDS34390.1.Hs109.chr6	PSORS1C1	Q9UIG5	33	27	23	0.851852	153	0.215686	114	146	340	438
CCDS7741.1.Hs109.chr11	PHLDA2	Q53GA4	33	27	22	0.814815	153	0.215686	115	147	343	441
CCDS34069.1.Hs109.chr4	GYPA	P02724	33	27	20	0.740741	151	0.218543	4	36	10	108
CCDS2263.1.Hs109.chr2	ATP5MC3	P48201	33	28	21	0.75	143	0.230769	7	39	19	117
CCDS9358.1.Hs109.chr13	SERTM1	A2A2V5	33	27	18	0.666667	108	0.305556	43	75	127	225
CCDS3865.1.Hs109.chr5	MRPL36	Q9P0J6	33	27	19	0.703704	104	0.317308	33	65	97	195
CCDS44889.1.Hs109.chr12	SMAGP	Q0VAQ4	33	27	21	0.777778	98	0.336735	25	57	73	171
CCDS54809.1.Hs109.chr4	GYPB	P06028	33	27	20	0.740741	92	0.358696	4	36	10	108
CCDS47138.1.Hs109.chr4	GYPE	P15421	33	27	21	0.777778	79	0.417722	4	36	10	108
CCDS47312.2.Hs109.chr5	SMIM3	Q9BZL3	33	28	22	0.785714	61	0.540984	17	49	49	147
CCDS435.1.Hs109.chr1	MACF1	Q9UPN3	32	26	18	0.692308	5431	0.0058921	5255	5286	15763	15858
CCDS6315.1.Hs109.chr8	CSMD3	Q7Z407	32	27	23	0.851852	3708	0.00862999	361	392	1081	1176
CCDS45430.1.Hs109.chr16	SMG1	Q96Q15	32	26	18	0.692308	3662	0.00873839	1324	1355	3970	4065
CCDS3773.1.Hs109.chr4	LRBA	P50851	32	26	19	0.730769	2864	0.0111732	1572	1603	4714	4809
CCDS34137.1.Hs109.chr5	PDZD2	O15018	32	27	20	0.740741	2840	0.0112676	1962	1993	5884	5979
CCDS3920.1.Hs109.chr5	NIPBL	Q6KC79	32	26	21	0.807692	2805	0.0114082	16	47	46	141
CCDS46678.1.Hs109.chr22	TTC28	Q96AY4	32	26	18	0.692308	2482	0.0128928	2224	2255	6670	6765
CCDS33198.1.Hs109.chr2	SPTBN1	Q01082	32	27	18	0.666667	2365	0.0135307	2312	2343	6934	7029
CCDS72892.1.Hs109.chr1	PDE4DIP	Q5VU43	32	26	20	0.769231	2363	0.0135421	1698	1729	5092	5187
CCDS13643.1.Hs109.chr21	DOPEY2	Q9Y3R5	32	28	19	0.678571	2299	0.0139191	1879	1910	5635	5730
CCDS33603.2.Hs109.chr22	PI4KA	P42356	32	26	19	0.730769	2103	0.0152164	760	791	2278	2373
CCDS45822.1.Hs109.chr18	SMCHD1	A6NHR9	32	27	20	0.740741	2006	0.0159521	1491	1522	4471	4566
CCDS68861.1.Hs109.chr5	RICTOR	Q6R327	32	27	19	0.703704	1733	0.0184651	1284	1315	3850	3945
CCDS7485.1.Hs109.chr10	DNMBP	Q6XZF7	32	26	19	0.730769	1578	0.0202788	629	660	1885	1980
CCDS33302.1.Hs109.chr2	MBD5	Q9P267	32	27	22	0.814815	1495	0.0214047	481	512	1441	1536
CCDS13305.1.Hs109.chr20	RALGAPB	Q86X10	32	27	18	0.666667	1495	0.0214047	350	381	1048	1143
CCDS6082.1.Hs109.chr8	WRN	Q14191	32	26	21	0.807692	1433	0.0223308	687	718	2059	2154
CCDS81345.1.Hs109.chr1	ADGRL2	O95490	32	27	23	0.851852	1417	0.0225829	394	425	1180	1275
CCDS14409.1.Hs109.chrX	ZMYM3	Q14202	32	26	24	0.923077	1371	0.0233406	802	833	2404	2499
CCDS34976.1.Hs109.chr9	KANK1	Q14678	32	27	20	0.740741	1353	0.0236511	226	257	676	771
CCDS74546.1.Hs109.chr2	MAP4K4	O95819	32	26	18	0.692308	1274	0.0251177	582	613	1744	1839
CCDS34412.1.Hs109.chr6	VARS	P26640	32	26	18	0.692308	1265	0.0252964	152	183	454	549
CCDS34946.1.Hs109.chr8	TRAPPC9	Q96Q05	32	27	21	0.777778	1247	0.0256616	16	47	46	141
CCDS73281.1.Hs109.chr11	AMBRA1	Q9C0C7	32	26	23	0.884615	1239	0.0258273	1178	1209	3532	3627
CCDS347.1.Hs109.chr1	SPOCD1	Q6ZMY3	32	26	21	0.807692	1217	0.0262942	1169	1200	3505	3600
CCDS2422.1.Hs109.chr2	TTLL4	Q14679	32	26	21	0.807692	1200	0.0266667	273	304	817	912
CCDS30977.1.Hs109.chr1	ATP2B4	P23634	32	27	26	0.962963	1171	0.0273271	1131	1162	3391	3486
CCDS42040.1.Hs109.chr15	PRTG	Q2VWP7	32	26	19	0.730769	1151	0.0278019	512	543	1534	1629
CCDS10525.1.Hs109.chr16	UBN1	Q9NPG3	32	26	18	0.692308	1135	0.0281938	864	895	2590	2685
CCDS53505.1.Hs109.chr10	ZEB1	P37275	32	27	24	0.888889	1126	0.0284192	789	820	2365	2460
CCDS33241.1.Hs109.chr2	EIF2AK3	Q9NZJ5	32	26	19	0.730769	1117	0.0286482	841	872	2521	2616
CCDS72908.1.Hs109.chr1	ADAMTSL4	Q6UY14	32	26	18	0.692308	1098	0.0291439	641	672	1921	2016
CCDS9616.1.Hs109.chr14	IPO4	Q8TEX9	32	26	18	0.692308	1082	0.0295749	20	51	58	153
CCDS13678.1.Hs109.chr21	ZBTB21	Q9ULJ3	32	26	18	0.692308	1067	0.0299906	440	471	1318	1413
CCDS5847.1.Hs109.chr7	TRIM24	O15164	32	26	20	0.769231	1051	0.0304472	670	701	2008	2103
CCDS60582.1.Hs109.chr10	CCSER2	Q9H7U1	32	26	18	0.692308	1048	0.0305344	917	948	2749	2844
CCDS45010.1.Hs109.chr12	FBRSL1	Q9HCM7	32	26	19	0.730769	1046	0.0305927	47	78	139	234
CCDS42788.1.Hs109.chr2	ITGA4	P13612	32	26	20	0.769231	1033	0.0309777	448	479	1342	1437
CCDS30777.1.Hs109.chr1	DPYD	Q12882	32	26	19	0.730769	1026	0.0311891	763	794	2287	2382
CCDS4298.1.Hs109.chr5	PPARGC1B	Q86YN6	32	26	21	0.807692	1024	0.03125	119	150	355	450
CCDS3424.1.Hs109.chr4	NCAPG	Q9BPX3	32	26	20	0.769231	1016	0.0314961	422	453	1264	1359
CCDS74222.1.Hs109.chr18	SKOR2	Q2VWA4	32	26	18	0.692308	1016	0.0314961	316	347	946	1041
CCDS87116.1.Hs109.chr3	CBLB	Q13191	32	27	19	0.703704	1011	0.0316518	570	601	1708	1803
CCDS1661.1.Hs109.chr2	ASAP2	O43150	32	26	19	0.730769	1007	0.0317776	764	795	2290	2385
CCDS10324.1.Hs109.chr15	BNC1	Q01954	32	27	21	0.777778	995	0.0321608	493	524	1477	1572
CCDS31721.1.Hs109.chr11	SNX19	Q92543	32	26	20	0.769231	993	0.0322256	487	518	1459	1554
CCDS714.1.Hs109.chr1	PKN2	Q16513	32	27	22	0.814815	985	0.0324873	533	564	1597	1692
CCDS43348.1.Hs109.chr5	PAM	P19021	32	26	18	0.692308	975	0.0328205	859	890	2575	2670
CCDS58004.1.Hs109.chr1	DNAJC6	O75061	32	26	21	0.807692	971	0.0329557	606	637	1816	1911
CCDS12017.1.Hs109.chr18	CTDP1	Q9Y5B0	32	26	19	0.730769	962	0.033264	780	811	2338	2433
CCDS4049.1.Hs109.chr5	THBS4	P35443	32	26	18	0.692308	962	0.033264	263	294	787	882
CCDS54603.1.Hs109.chr3	ATXN7	O15265	32	26	21	0.807692	946	0.0338266	589	620	1765	1860
CCDS4263.1.Hs109.chr5	PCDHGC5	Q9Y5F6	32	26	20	0.769231	945	0.0338624	684	715	2050	2145
CCDS43784.1.Hs109.chr9	GLIS3	Q8NEA6	32	26	20	0.769231	931	0.0343716	766	797	2296	2391
CCDS12590.1.Hs109.chr19	ARHGEF1	Q92888	32	27	19	0.703704	928	0.0344828	773	804	2317	2412
CCDS46338.1.Hs109.chr2	C2orf78	A6NCI8	32	26	23	0.884615	923	0.0346696	2	33	4	99
CCDS42518.1.Hs109.chr19	CHERP	Q8IWX8	32	26	21	0.807692	917	0.0348964	348	379	1042	1137
CCDS59365.1.Hs109.chr19	FCHO1	O14526	32	26	19	0.730769	892	0.0358744	546	577	1636	1731
CCDS32338.1.Hs109.chr15	MCTP2	Q6DN12	32	26	18	0.692308	879	0.036405	791	822	2371	2466
CCDS34410.1.Hs109.chr6	MSH5	O43196	32	27	18	0.666667	836	0.0382775	510	541	1528	1623
CCDS31614.1.Hs109.chr11	RIN1	Q13671	32	26	18	0.692308	784	0.0408163	435	466	1303	1398
CCDS5592.1.Hs109.chr7	PTPN12	Q05209	32	27	21	0.777778	781	0.0409731	621	652	1861	1956
CCDS44613.1.Hs109.chr11	PATL1	Q86TB9	32	27	21	0.777778	771	0.0415045	166	197	496	591
CCDS6045.1.Hs109.chr8	ADAM7	Q9H2U9	32	26	21	0.807692	755	0.0423841	662	693	1984	2079
CCDS61095.1.Hs109.chr12	DNM1L	O00429	32	26	23	0.884615	750	0.0426667	537	568	1609	1704
CCDS7273.1.Hs109.chr10	SIRT1	Q96EB6	32	26	22	0.846154	748	0.0427807	433	464	1297	1392
CCDS392.1.Hs109.chr1	NCDN	Q9UBB6	32	27	20	0.740741	730	0.0438356	562	593	1684	1779
CCDS3760.1.Hs109.chr4	GAB1	Q13480	32	27	23	0.851852	725	0.0441379	130	161	388	483
CCDS55529.1.Hs109.chrX	ZNF185	O15231	32	26	20	0.769231	722	0.0443213	394	425	1180	1275
CCDS47928.1.Hs109.chr8	MROH6	A6NGR9	32	26	21	0.807692	720	0.0444444	671	702	2011	2106
CCDS54886.1.Hs109.chr5	FBXL17	Q9UF56	32	26	21	0.807692	702	0.045584	111	142	331	426
CCDS31233.1.Hs109.chr10	NRG3	P56975	32	26	23	0.884615	697	0.045911	243	274	727	822
CCDS4922.2.Hs109.chr6	ADGRF4	Q8IZF3	32	27	19	0.703704	696	0.045977	558	589	1672	1767
CCDS34706.1.Hs109.chr7	LRCH4	O75427	32	27	24	0.888889	684	0.0467836	473	504	1417	1512
CCDS8057.1.Hs109.chr11	FLRT1	Q9NZU1	32	27	19	0.703704	675	0.0474074	1	32	1	96
CCDS5350.1.Hs109.chr7	DAGLB	Q8NCG7	32	27	23	0.851852	673	0.0475483	127	158	379	474
CCDS3468.1.Hs109.chr4	GUF1	Q8N442	32	27	19	0.703704	670	0.0477612	11	42	31	126
CCDS11813.1.Hs109.chr17	FOXK2	Q01167	32	26	21	0.807692	661	0.0484115	443	474	1327	1422
CCDS843.1.Hs109.chr1	KCND3	Q9UK17	32	26	21	0.807692	656	0.0487805	605	636	1813	1908
CCDS41629.1.Hs109.chr11	KCNA4	P22459	32	26	18	0.692308	654	0.0489297	299	330	895	990
CCDS46529.1.Hs109.chr2	NYAP2	Q9P242	32	26	18	0.692308	654	0.0489297	396	427	1186	1281
CCDS42614.1.Hs109.chr19	LILRB1	Q8NHL6	32	26	20	0.769231	653	0.0490046	458	489	1372	1467
CCDS32116.1.Hs109.chr14	NUMB	P49757	32	26	24	0.923077	652	0.0490798	224	255	670	765
CCDS8415.1.Hs109.chr11	ABCG4	Q9H172	32	26	18	0.692308	647	0.049459	497	528	1489	1584
CCDS14490.1.Hs109.chrX	ARMCX2	Q7L311	32	26	21	0.807692	633	0.0505529	208	239	622	717
CCDS44482.1.Hs109.chr10	SHTN1	A0MZ66	32	26	25	0.961538	632	0.0506329	347	378	1039	1134
CCDS5587.1.Hs109.chr7	DTX2	Q86UW9	32	27	20	0.740741	623	0.0513644	292	323	874	969
CCDS10679.1.Hs109.chr16	ZNF48	Q96MX3	32	27	19	0.703704	619	0.0516963	390	421	1168	1263
CCDS8536.1.Hs109.chr12	KCNA5	P22460	32	26	18	0.692308	614	0.0521173	242	273	724	819
CCDS11554.1.Hs109.chr17	KAT7	O95251	32	26	20	0.769231	612	0.0522876	29	60	85	180
CCDS13221.1.Hs109.chr20	CBFA2T2	O43439	32	26	20	0.769231	605	0.0528926	573	604	1717	1812
CCDS12886.1.Hs109.chr19	LILRB2	Q8N423	32	26	20	0.769231	599	0.0534224	457	488	1369	1464
CCDS1602.1.Hs109.chr1	IRF2BP2	Q7Z5L9	32	26	21	0.807692	588	0.0544218	387	418	1159	1254
CCDS42402.1.Hs109.chr17	HEXDC	Q8WVB3	32	26	20	0.769231	586	0.0546075	378	409	1132	1227
CCDS32462.1.Hs109.chr16	ZNF319	Q9P2F9	32	26	22	0.846154	583	0.0548885	168	199	502	597
CCDS7856.1.Hs109.chr11	SLC17A6	Q9P2U8	32	26	20	0.769231	583	0.0548885	145	176	433	528
CCDS9577.1.Hs109.chr14	MMP14	P50281	32	27	18	0.666667	583	0.0548885	1	32	1	96
CCDS41296.1.Hs109.chr1	YTHDF2	Q9Y5A9	32	26	20	0.769231	580	0.0551724	213	244	637	732
CCDS11543.1.Hs109.chr17	IGF2BP1	Q9NZI8	32	26	18	0.692308	578	0.0553633	368	399	1102	1197
CCDS58030.1.Hs109.chr1	ZBTB7B	O15156	32	26	18	0.692308	574	0.0557491	212	243	634	729
CCDS2299.1.Hs109.chr2	SLC40A1	Q9NP59	32	26	19	0.730769	572	0.0559441	438	469	1312	1407
CCDS47030.1.Hs109.chr4	TAPT1	Q6NXT6	32	26	19	0.730769	568	0.056338	397	428	1189	1284
CCDS30920.1.Hs109.chr1	USP21	Q9UK80	32	26	18	0.692308	566	0.0565371	86	117	256	351
CCDS33226.1.Hs109.chr2	RTKN	Q9BST9	32	26	20	0.769231	564	0.0567376	520	551	1558	1653
CCDS3473.1.Hs109.chr4	GABRA4	P48169	32	26	24	0.923077	555	0.0576577	435	466	1303	1398
CCDS816.1.Hs109.chr1	CSF1	P09603	32	26	20	0.769231	555	0.0576577	390	421	1168	1263
CCDS13942.1.Hs109.chr22	IL2RB	P14784	32	27	20	0.740741	552	0.057971	1	32	1	96
CCDS5918.1.Hs109.chr7	FASTK	Q14296	32	27	21	0.777778	550	0.0581818	29	60	85	180
CCDS12486.1.Hs109.chr19	CLIP3	Q96DZ5	32	26	22	0.846154	548	0.0583942	355	386	1063	1158
CCDS2335.1.Hs109.chr2	FAM126B	Q8IXS8	32	26	19	0.730769	531	0.0602637	299	330	895	990
CCDS4613.1.Hs109.chr6	BTN2A1	Q7KYR7	32	26	20	0.769231	528	0.0606061	2	33	4	99
CCDS1143.1.Hs109.chr1	MEF2D	Q14814	32	26	18	0.692308	522	0.0613027	297	328	889	984
CCDS47333.1.Hs109.chr5	GABRG2	P18507	32	27	21	0.777778	516	0.0620155	339	370	1015	1110
CCDS32061.1.Hs109.chr14	NOVA1	P51513	32	27	21	0.777778	508	0.0629921	336	367	1006	1101
CCDS61106.1.Hs109.chr12	SLC38A1	Q9H2H9	32	26	19	0.730769	504	0.0634921	95	126	283	378
CCDS3742.1.Hs109.chr4	SLC7A11	Q9UPY5	32	26	21	0.807692	502	0.063745	120	151	358	453
CCDS5220.1.Hs109.chr6	LRP11	Q86VZ4	32	27	18	0.666667	501	0.0638723	445	476	1333	1428
CCDS11881.1.Hs109.chr18	CABYR	O75952	32	26	26	1	494	0.0647773	139	170	415	510
CCDS1178.1.Hs109.chr1	PYHIN1	Q6K0P9	32	26	23	0.884615	493	0.0649087	461	492	1381	1476
CCDS5945.1.Hs109.chr7	LMBR1	Q8WVP7	32	26	21	0.807692	491	0.0651731	142	173	424	519
CCDS12425.1.Hs109.chr19	SLC7A9	P82251	32	27	19	0.703704	488	0.0655738	403	434	1207	1302
CCDS5688.1.Hs109.chr7	GAL3ST4	Q96RP7	32	26	18	0.692308	487	0.0657084	41	72	121	216
CCDS6294.1.Hs109.chr8	KLF10	Q13118	32	26	22	0.846154	481	0.0665281	276	307	826	921
CCDS41730.1.Hs109.chr11	PKNOX2	Q96KN3	32	26	22	0.846154	473	0.0676533	36	67	106	201
CCDS6443.1.Hs109.chr9	DMRT3	Q9NQL9	32	26	18	0.692308	473	0.0676533	408	439	1222	1317
CCDS10743.1.Hs109.chr16	NKD1	Q969G9	32	27	21	0.777778	471	0.0679406	368	399	1102	1197
CCDS43478.1.Hs109.chr6	SMAP1	Q8IYB5	32	26	23	0.884615	468	0.0683761	253	284	757	852
CCDS3470.1.Hs109.chr4	GABRG1	Q8N1C3	32	27	18	0.666667	466	0.0686695	297	328	889	984
CCDS44627.1.Hs109.chr11	BSCL2	Q96G97	32	26	20	0.769231	463	0.0691145	418	449	1252	1347
CCDS47004.1.Hs109.chr4	ADRA2C	P18825	32	27	19	0.703704	463	0.0691145	161	192	481	576
CCDS2420.1.Hs109.chr2	RNF25	Q96BH1	32	27	22	0.814815	460	0.0695652	284	315	850	945
CCDS12755.1.Hs109.chr19	KCNA7	Q96RP8	32	26	19	0.730769	457	0.0700219	135	166	403	498
CCDS2252.1.Hs109.chr2	CDCA7	Q9BWT1	32	26	18	0.692308	451	0.0709534	244	275	730	825
CCDS14476.2.Hs109.chrX	XKRX	Q6PP77	32	26	18	0.692308	450	0.0711111	240	271	718	813
CCDS2996.1.Hs109.chr3	GSK3B	P49841	32	28	23	0.821429	434	0.0737327	380	411	1138	1233
CCDS13195.1.Hs109.chr20	CCM2L	Q9NUG4	32	26	20	0.769231	434	0.0737327	366	397	1096	1191
CCDS8222.1.Hs109.chr11	RELT	Q969Z4	32	26	19	0.730769	431	0.0742459	303	334	907	1002
CCDS54278.1.Hs109.chr19	CEACAM16	Q2WEN9	32	27	21	0.777778	426	0.0751174	298	329	892	987
CCDS13925.1.Hs109.chr22	APOL1	O14791	32	27	22	0.814815	415	0.0771084	299	330	895	990
CCDS34913.1.Hs109.chr8	ZNF704	Q6ZNC4	32	27	19	0.703704	413	0.0774818	245	276	733	828
CCDS2433.1.Hs109.chr2	CNPPD1	Q9BV87	32	26	20	0.769231	411	0.0778589	304	335	910	1005
CCDS32239.1.Hs109.chr15	GABPB1	Q06547	32	27	22	0.814815	396	0.0808081	217	248	649	744
CCDS7027.2.Hs109.chr9	SAPCD2	Q86UD0	32	27	18	0.666667	395	0.0810127	304	335	910	1005
CCDS46350.1.Hs109.chr2	KCMF1	Q9P0J7	32	26	22	0.846154	382	0.0837696	248	279	742	837
CCDS776.1.Hs109.chr1	SLC30A7	Q8NEW0	32	26	21	0.807692	377	0.0848806	263	294	787	882
CCDS14398.1.Hs109.chrX	P2RY4	P51582	32	26	20	0.769231	366	0.0874317	229	260	685	780
CCDS33084.1.Hs109.chr19	CD33	P20138	32	27	20	0.740741	365	0.0876712	173	204	517	612
CCDS31573.1.Hs109.chr11	VPS37C	A5D8V6	32	26	18	0.692308	356	0.0898876	196	227	586	681
CCDS73065.1.Hs109.chr10	IL15RA	Q13261	32	26	18	0.692308	354	0.0903955	180	211	538	633
CCDS1342.1.Hs109.chr1	MR1	Q95460	32	26	20	0.769231	342	0.0935673	297	328	889	984
CCDS9482.1.Hs109.chr13	OXGR1	Q96P68	32	26	20	0.769231	338	0.0946746	147	178	439	534
CCDS6182.1.Hs109.chr8	MTFR1	Q15390	32	26	22	0.846154	334	0.0958084	177	208	529	624
CCDS73628.1.Hs109.chr14	GPR33	Q49SQ1	32	26	20	0.769231	334	0.0958084	267	298	799	894
CCDS72865.1.Hs109.chr1	NUDT17	P0C025	32	26	18	0.692308	329	0.0972644	95	126	283	378
CCDS11910.1.Hs109.chr18	MAPRE2	Q15555	32	26	23	0.884615	328	0.097561	205	236	613	708
CCDS45071.1.Hs109.chr13	TMEM255B	Q8WV15	32	26	18	0.692308	327	0.0978593	267	298	799	894
CCDS4231.1.Hs109.chr5	SLC35A4	L0R6Q1	32	27	20	0.740741	325	0.0984615	163	194	487	582
CCDS7549.1.Hs109.chr10	CALHM2	Q9HA72	32	27	21	0.777778	324	0.0987654	94	125	280	375
CCDS33834.1.Hs109.chr3	ARGFX	A6NJG6	32	26	21	0.807692	316	0.101266	53	84	157	252
CCDS31564.1.Hs109.chr11	OR4D9	Q8NGE8	32	27	22	0.814815	315	0.101587	259	290	775	870
CCDS87377.1.Hs109.chr6	OR2J1	Q9GZK6	32	26	21	0.807692	313	0.102236	198	229	592	687
CCDS43434.1.Hs109.chr6	OR2J2	O76002	32	26	21	0.807692	313	0.102236	198	229	592	687
CCDS31526.1.Hs109.chr11	OR8H1	Q8NGG4	32	27	22	0.814815	312	0.102564	200	231	598	693
CCDS10227.1.Hs109.chr15	CLN6	Q9NWW5	32	26	19	0.730769	312	0.102564	91	122	271	366
CCDS73288.1.Hs109.chr11	OR4C46	A6NHA9	32	26	19	0.730769	310	0.103226	31	62	91	186
CCDS4739.1.Hs109.chr6	PRRT1	Q99946	32	26	20	0.769231	307	0.104235	63	94	187	282
CCDS76772.1.Hs109.chr15	IQCH	Q86VS3	32	27	22	0.814815	306	0.104575	269	300	805	900
CCDS74152.1.Hs109.chr17	CD300LF	Q8TDQ1	32	26	21	0.807692	306	0.104575	117	148	349	444
CCDS10523.1.Hs109.chr16	ROGDI	Q9GZN7	32	26	18	0.692308	288	0.111111	148	179	442	537
CCDS47730.1.Hs109.chr7	GSTK1	Q9Y2Q3	32	26	22	0.846154	283	0.113074	153	184	457	552
CCDS11052.1.Hs109.chr17	CXCL16	Q9H2A7	32	27	21	0.777778	274	0.116788	214	245	640	735
CCDS42967.1.Hs109.chr21	KRTAP10-12	P60413	32	27	22	0.814815	246	0.130081	189	220	565	660
CCDS1781.1.Hs109.chr2	YIPF4	Q9BSR8	32	26	21	0.807692	245	0.130612	167	198	499	594
CCDS13586.1.Hs109.chr21	CLDN17	P56750	32	28	19	0.678571	225	0.142222	68	99	202	297
CCDS7575.2.Hs109.chr10	VTI1A	Q96AJ9	32	27	19	0.703704	218	0.146789	185	216	553	648
CCDS12773.1.Hs109.chr19	PRRG2	O14669	32	27	19	0.703704	203	0.157635	147	178	439	534
CCDS85932.1.Hs109.chr1	HSPB7	Q9UBY9	32	26	20	0.769231	176	0.181818	10	41	28	123
CCDS12058.1.Hs109.chr19	ATP5F1D	P30049	32	27	22	0.814815	169	0.189349	2	33	4	99
CCDS35359.1.Hs109.chrX	TMEM31	Q5JXX7	32	26	18	0.692308	169	0.189349	44	75	130	225
CCDS1678.1.Hs109.chr2	C2orf50	Q96LR7	32	26	19	0.730769	163	0.196319	9	40	25	120
CCDS44430.1.Hs109.chr10	C10orf105	Q8TEF2	32	27	23	0.851852	134	0.238806	2	33	4	99
CCDS2136.1.Hs109.chr2	GYPC	P04921	32	27	24	0.888889	129	0.248062	51	82	151	246
CCDS74144.1.Hs109.chr17	FAM104A	Q969W3	32	26	19	0.730769	110	0.290909	78	109	232	327
CCDS44577.1.Hs109.chr11	C11orf94	C9JXX5	32	26	18	0.692308	99	0.323232	11	42	31	126
CCDS11300.1.Hs109.chr17	CCL5	P13501	32	27	25	0.925926	92	0.347826	1	32	1	96
CCDS31025.1.Hs109.chr1	USH2A	O75445	31	25	21	0.84	5203	0.0059581	2431	2461	7291	7383
CCDS53935.1.Hs109.chr15	STARD9	Q9P2P6	31	26	20	0.769231	4701	0.00659434	2707	2737	8119	8211
CCDS2232.1.Hs109.chr2	LRP2	P98164	31	25	20	0.8	4656	0.00665808	4415	4445	13243	13335
CCDS54771.1.Hs109.chr4	FRAS1	Q86XX4	31	26	19	0.730769	4013	0.00772489	1709	1739	5125	5217
CCDS43227.1.Hs109.chr4	FRYL	O94915	31	26	18	0.692308	3014	0.0102853	868	898	2602	2694
CCDS13317.1.Hs109.chr20	CHD6	Q8TD26	31	25	17	0.68	2716	0.0114138	2536	2566	7606	7698
CCDS54861.1.Hs109.chr5	MAST4	O15021	31	26	20	0.769231	2624	0.011814	1114	1144	3340	3432
CCDS81797.1.Hs109.chr14	RALGAPA1	Q6GYQ0	31	25	21	0.84	2496	0.0124199	1564	1594	4690	4782
CCDS908.1.Hs109.chr1	NOTCH2	Q04721	31	25	21	0.84	2472	0.0125405	1670	1700	5008	5100
CCDS66432.1.Hs109.chr12	NAV3	Q8IVL0	31	25	20	0.8	2386	0.0129925	342	372	1024	1116
CCDS43015.1.Hs109.chr22	TRIOBP	Q9H2D6	31	25	20	0.8	2366	0.0131023	329	359	985	1077
CCDS55351.1.Hs109.chr9	SEC16A	O15027	31	25	18	0.72	2358	0.0131467	2204	2234	6610	6702
CCDS10284.1.Hs109.chr15	CSPG4	Q6UVK1	31	26	19	0.730769	2323	0.0133448	1831	1861	5491	5583
CCDS12068.1.Hs109.chr19	APC2	O95996	31	25	18	0.72	2304	0.0134549	1545	1575	4633	4725
CCDS73501.1.Hs109.chr12	PTPRQ	Q9UMZ3	31	26	18	0.692308	2300	0.0134783	225	255	673	765
CCDS8221.1.Hs109.chr11	ARHGEF17	Q96PE2	31	25	19	0.76	2064	0.0150194	1019	1049	3055	3147
CCDS47120.1.Hs109.chr4	TET2	Q6N021	31	26	25	0.961538	2003	0.0154768	390	420	1168	1260
CCDS33736.1.Hs109.chr3	SCN10A	Q9Y5Y9	31	26	19	0.730769	1957	0.0158406	1567	1597	4699	4791
CCDS1414.2.Hs109.chr1	NAV1	Q8NEY1	31	25	19	0.76	1878	0.0165069	769	799	2305	2397
CCDS33007.1.Hs109.chr19	SIPA1L3	O60292	31	25	22	0.88	1782	0.0173962	47	77	139	231
CCDS76676.1.Hs109.chr14	TOGARAM1	Q9Y4F4	31	25	23	0.92	1774	0.0174746	808	838	2422	2514
CCDS35156.1.Hs109.chr9	NUP188	Q5SRE5	31	25	23	0.92	1750	0.0177143	1509	1539	4525	4617
CCDS32596.1.Hs109.chr17	SUPT6H	Q7KZ85	31	25	19	0.76	1727	0.0179502	1516	1546	4546	4638
CCDS54611.1.Hs109.chr3	ROBO1	Q9Y6N7	31	26	22	0.846154	1652	0.0187651	1237	1267	3709	3801
CCDS54687.1.Hs109.chr3	EIF4G1	Q04637	31	25	22	0.88	1607	0.0192906	432	462	1294	1386
CCDS64985.1.Hs109.chr8	ADGRB1	O14514	31	25	19	0.76	1585	0.0195584	1402	1432	4204	4296
CCDS14351.1.Hs109.chrX	KDM5C	P41229	31	27	18	0.666667	1561	0.0198591	936	966	2806	2898
CCDS4266.1.Hs109.chr5	ARAP3	Q8WWN8	31	25	19	0.76	1545	0.0200647	122	152	364	456
CCDS44649.1.Hs109.chr11	EHBP1L1	Q8N3D4	31	25	20	0.8	1524	0.0203412	234	264	700	792
CCDS8403.1.Hs109.chr11	BCL9L	Q86UU0	31	26	19	0.730769	1500	0.0206667	975	1005	2923	3015
CCDS35138.1.Hs109.chr9	GAPVD1	Q14C86	31	26	21	0.807692	1488	0.0208333	954	984	2860	2952
CCDS4982.1.Hs109.chr6	CD109	Q6YHK3	31	25	22	0.88	1446	0.0214385	821	851	2461	2553
CCDS46741.1.Hs109.chr3	SETD5	Q9C0A6	31	25	19	0.76	1443	0.021483	416	446	1246	1338
CCDS9706.1.Hs109.chr14	NID2	Q14112	31	26	20	0.769231	1376	0.0225291	1078	1108	3232	3324
CCDS54206.1.Hs109.chr19	PNPLA6	Q8IY17	31	25	17	0.68	1376	0.0225291	346	376	1036	1128
CCDS43808.2.Hs109.chr9	SPATA31A1	Q5TZJ5	31	25	23	0.92	1362	0.0227606	178	208	532	624
CCDS78400.1.Hs109.chr9	SPATA31A3	Q5VYP0	31	25	23	0.92	1348	0.022997	164	194	490	582
CCDS47970.1.Hs109.chr9	SPATA31A5	Q5VU36	31	25	23	0.92	1348	0.022997	164	194	490	582
CCDS75838.1.Hs109.chr9	SPATA31A7	Q8IWB4	31	25	23	0.92	1348	0.022997	164	194	490	582
CCDS75837.1.Hs109.chr9	SPATA31A6	Q5VVP1	31	25	23	0.92	1344	0.0230655	164	194	490	582
CCDS9697.1.Hs109.chr14	SOS2	Q07890	31	26	22	0.846154	1333	0.0232558	1074	1104	3220	3312
CCDS9474.1.Hs109.chr13	ABCC4	O15439	31	26	19	0.730769	1326	0.0233786	846	876	2536	2628
CCDS54686.1.Hs109.chr3	VWA5B2	Q8N398	31	25	18	0.72	1243	0.0249397	1086	1116	3256	3348
CCDS8977.1.Hs109.chr12	CAND1	Q86VP6	31	25	17	0.68	1231	0.0251828	173	203	517	609
CCDS43187.1.Hs109.chr3	ATP13A3	Q9H7F0	31	25	23	0.92	1227	0.0252649	439	469	1315	1407
CCDS1066.1.Hs109.chr1	ATP8B2	P98198	31	25	21	0.84	1224	0.0253268	102	132	304	396
CCDS4144.1.Hs109.chr5	SLC12A2	P55011	31	25	22	0.88	1213	0.0255565	599	629	1795	1887
CCDS867.1.Hs109.chr1	HIPK1	Q86Z02	31	25	21	0.84	1211	0.0255987	581	611	1741	1833
CCDS12938.1.Hs109.chr19	NLRP5	P59047	31	25	23	0.92	1201	0.0258118	6	36	16	108
CCDS33467.1.Hs109.chr20	KIAA1755	Q5JYT7	31	25	20	0.8	1201	0.0258118	411	441	1231	1323
CCDS31673.1.Hs109.chr11	ARHGAP20	Q9P2F6	31	26	18	0.692308	1192	0.0260067	922	952	2764	2856
CCDS45660.1.Hs109.chr17	SRCIN1	Q9C0H9	31	25	19	0.76	1184	0.0261824	1152	1182	3454	3546
CCDS7417.1.Hs109.chr10	TNKS2	Q9H2K2	31	26	18	0.692308	1167	0.0265638	815	845	2443	2535
CCDS31658.1.Hs109.chr11	CEP126	Q9P2H0	31	25	20	0.8	1118	0.0277281	447	477	1339	1431
CCDS61737.1.Hs109.chr15	AP3B2	Q13367	31	25	20	0.8	1102	0.0281307	121	151	361	453
CCDS2326.2.Hs109.chr2	PLCL1	Q15111	31	25	17	0.68	1096	0.0282847	917	947	2749	2841
CCDS4041.1.Hs109.chr5	AP3B1	O00203	31	25	18	0.72	1095	0.0283105	126	156	376	468
CCDS11730.1.Hs109.chr17	UNC13D	Q70J99	31	26	19	0.730769	1091	0.0284143	407	437	1219	1311
CCDS12607.1.Hs109.chr19	LIPE	Q05469	31	26	21	0.807692	1077	0.0287837	577	607	1729	1821
CCDS10860.1.Hs109.chr16	NFATC3	Q12968	31	26	23	0.884615	1076	0.0288104	917	947	2749	2841
CCDS9438.1.Hs109.chr13	PCDH8	O95206	31	26	22	0.846154	1071	0.0289449	350	380	1048	1140
CCDS43378.1.Hs109.chr5	RBM27	Q9P2N5	31	25	19	0.76	1061	0.0292177	437	467	1309	1401
CCDS33361.1.Hs109.chr2	BMPR2	Q13873	31	26	21	0.807692	1039	0.0298364	594	624	1780	1872
CCDS14561.1.Hs109.chrX	TRPC5	Q9UL62	31	25	19	0.76	974	0.0318275	193	223	577	669
CCDS2865.1.Hs109.chr3	ITIH4	Q14624	31	25	22	0.88	931	0.0332975	682	712	2044	2136
CCDS9000.1.Hs109.chr12	LGR5	O75473	31	26	19	0.730769	908	0.034141	566	596	1696	1788
CCDS6333.1.Hs109.chr8	MTBP	Q96DY7	31	25	18	0.72	905	0.0342541	689	719	2065	2157
CCDS74557.1.Hs109.chr2	SH3RF3	Q8TEJ3	31	25	20	0.8	883	0.0351076	656	686	1966	2058
CCDS44474.1.Hs109.chr10	CNNM2	Q9H8M5	31	26	18	0.692308	876	0.0353881	714	744	2140	2232
CCDS12946.1.Hs109.chr19	ZFP28	Q8NHY6	31	25	17	0.68	869	0.0356732	25	55	73	165
CCDS4940.2.Hs109.chr6	MCM3	P25205	31	26	19	0.730769	854	0.0362998	647	677	1939	2031
CCDS10734.1.Hs109.chr16	LONP2	Q86WA8	31	27	19	0.703704	853	0.0363423	164	194	490	582
CCDS8145.1.Hs109.chr11	CCDC87	Q9NVE4	31	25	18	0.72	850	0.0364706	139	169	415	507
CCDS19.2.Hs109.chr1	ACAP3	Q96P50	31	27	19	0.703704	835	0.0371257	539	569	1615	1707
CCDS33050.1.Hs109.chr19	PPP1R13L	Q8WUF5	31	25	19	0.76	829	0.0373945	572	602	1714	1806
CCDS9545.1.Hs109.chr13	CHAMP1	Q96JM3	31	25	23	0.92	813	0.0381304	350	380	1048	1140
CCDS725.1.Hs109.chr1	LRRC8C	Q8TDW0	31	25	21	0.84	804	0.0385572	65	95	193	285
CCDS8516.1.Hs109.chr12	FOXM1	Q08050	31	26	19	0.730769	802	0.0386534	638	668	1912	2004
CCDS46960.1.Hs109.chr3	NAALADL2	Q58DX5	31	26	19	0.730769	796	0.0389447	368	398	1102	1194
CCDS10058.1.Hs109.chr15	BAHD1	Q8TBE0	31	25	21	0.84	781	0.0396927	496	526	1486	1578
CCDS5746.1.Hs109.chr7	SLC26A4	O43511	31	25	17	0.68	781	0.0396927	173	203	517	609
CCDS34258.1.Hs109.chr5	NR3C1	P04150	31	25	18	0.72	779	0.0397946	393	423	1177	1269
CCDS7802.1.Hs109.chr11	AMPD3	Q01432	31	26	20	0.769231	777	0.039897	107	137	319	411
CCDS55386.1.Hs109.chrX	MAP7D2	Q96T17	31	26	18	0.692308	774	0.0400517	204	234	610	702
CCDS58506.1.Hs109.chr17	ZMYND15	Q9H091	31	25	21	0.84	751	0.0412783	710	740	2128	2220
CCDS3172.1.Hs109.chr3	MME	P08473	31	25	20	0.8	751	0.0412783	22	52	64	156
CCDS1863.1.Hs109.chr2	PAPOLG	Q9BWT3	31	26	24	0.923077	737	0.0420624	591	621	1771	1863
CCDS32133.1.Hs109.chr14	ZC3H14	Q6PJT7	31	26	19	0.730769	737	0.0420624	653	683	1957	2049
CCDS53860.1.Hs109.chr13	FLT1	P17948	31	27	21	0.777778	734	0.0422343	704	734	2110	2202
CCDS42546.1.Hs109.chr19	GRAMD1A	Q96CP6	31	26	19	0.730769	725	0.0427586	600	630	1798	1890
CCDS34205.1.Hs109.chr5	SLCO4C1	Q6ZQN7	31	25	18	0.72	725	0.0427586	9	39	25	117
CCDS43546.1.Hs109.chr7	FBXL18	Q96ME1	31	26	18	0.692308	719	0.0431154	407	437	1219	1311
CCDS13390.1.Hs109.chr20	MMP9	P14780	31	26	21	0.807692	708	0.0437853	445	475	1333	1425
CCDS63585.1.Hs109.chr3	EOMES	O95936	31	25	18	0.72	706	0.0439093	111	141	331	423
CCDS14280.1.Hs109.chrX	SYN1	P17600	31	25	17	0.68	706	0.0439093	496	526	1486	1578
CCDS45846.1.Hs109.chr18	MEP1B	Q16820	31	26	21	0.807692	702	0.0441595	646	676	1936	2028
CCDS34724.1.Hs109.chr7	SRPK2	P78362	31	25	20	0.8	700	0.0442857	27	57	79	171
CCDS47897.1.Hs109.chr8	ESRP1	Q6NXG1	31	25	21	0.84	682	0.0454545	411	441	1231	1323
CCDS42838.1.Hs109.chr2	CAPN10	Q9HC96	31	25	19	0.76	673	0.0460624	481	511	1441	1533
CCDS9356.1.Hs109.chr13	SPART	Q8N0X7	31	25	21	0.84	667	0.0464768	143	173	427	519
CCDS86302.1.Hs109.chr12	FIGNL2	A6NMB9	31	26	19	0.730769	654	0.0474006	470	500	1408	1500
CCDS13149.1.Hs109.chr20	CD93	Q9NPY3	31	26	20	0.769231	653	0.0474732	508	538	1522	1614
CCDS554.1.Hs109.chr1	FAF1	Q9UNN5	31	25	22	0.88	651	0.047619	64	94	190	282
CCDS11477.1.Hs109.chr17	C17orf53	Q8N3J3	31	27	20	0.740741	648	0.0478395	81	111	241	333
CCDS9333.1.Hs109.chr13	SLC7A1	P30825	31	25	20	0.8	630	0.0492063	488	518	1462	1554
CCDS48040.1.Hs109.chr9	FNBP1	Q96RU3	31	25	24	0.96	618	0.0501618	330	360	988	1080
CCDS73474.1.Hs109.chr12	EIF4B	P23588	31	25	18	0.72	617	0.0502431	61	91	181	273
CCDS3054.2.Hs109.chr3	EFCC1	Q9HA90	31	25	18	0.72	599	0.0517529	569	599	1705	1797
CCDS1971.1.Hs109.chr2	TCF7L1	Q9HCS4	31	25	17	0.68	589	0.0526316	308	338	922	1014
CCDS7270.1.Hs109.chr10	LRRTM3	Q86VH5	31	25	19	0.76	582	0.0532646	3	33	7	99
CCDS327.1.Hs109.chr1	GMEB1	Q9Y692	31	26	19	0.730769	574	0.054007	370	400	1108	1200
CCDS4153.1.Hs109.chr5	SLC22A4	Q9H015	31	26	20	0.769231	552	0.0561594	376	406	1126	1218
CCDS82433.1.Hs109.chr2	NRBP1	Q9UHY1	31	25	22	0.88	544	0.0569853	16	46	46	138
CCDS8554.1.Hs109.chr12	ACRBP	Q8NEB7	31	25	19	0.76	544	0.0569853	4	34	10	102
CCDS3790.1.Hs109.chr4	RBM46	Q8TBY0	31	26	20	0.769231	534	0.0580524	472	502	1414	1506
CCDS12231.1.Hs109.chr19	ICAM1	P05362	31	25	18	0.72	533	0.0581614	470	500	1408	1500
CCDS10031.1.Hs109.chr15	CHRM5	P08912	31	25	17	0.68	533	0.0581614	24	54	70	162
CCDS8534.1.Hs109.chr12	KCNA6	P17658	31	25	18	0.72	530	0.0584906	167	197	499	591
CCDS87008.1.Hs109.chr22	CCDC116	Q8IYX3	31	25	23	0.92	527	0.0588235	480	510	1438	1530
CCDS44437.1.Hs109.chr10	PPP3CB	P16298	31	26	19	0.730769	526	0.0589354	1	31	1	93
CCDS33043.2.Hs109.chr19	SMG9	Q9H0W8	31	25	22	0.88	521	0.059501	71	101	211	303
CCDS8585.1.Hs109.chr12	SLC2A14	Q8TDB8	31	25	20	0.8	521	0.059501	16	46	46	138
CCDS6615.1.Hs109.chr9	ALDH1B1	P30837	31	26	18	0.692308	518	0.0598456	5	35	13	105
CCDS11045.1.Hs109.chr17	SPNS3	Q6ZMD2	31	27	19	0.703704	513	0.0604288	342	372	1024	1116
CCDS82921.1.Hs109.chr4	GABRA2	P47869	31	26	19	0.730769	512	0.0605469	278	308	832	924
CCDS7545.1.Hs109.chr10	INA	Q16352	31	25	20	0.8	500	0.062	417	447	1249	1341
CCDS8000.1.Hs109.chr11	CD5	P06127	31	26	19	0.730769	496	0.0625	135	165	403	495
CCDS5896.1.Hs109.chr7	ZNF212	Q9UDV6	31	25	17	0.68	496	0.0625	2	32	4	96
CCDS14706.1.Hs109.chrX	GABRA3	P34903	31	26	19	0.730769	493	0.0628803	303	333	907	999
CCDS5615.1.Hs109.chr7	STEAP2	Q8NFT2	31	25	21	0.84	491	0.0631365	250	280	748	840
CCDS9667.1.Hs109.chr14	CLEC14A	Q86T13	31	25	17	0.68	491	0.0631365	393	423	1177	1269
CCDS12106.1.Hs109.chr19	CELF5	Q8N6W0	31	27	20	0.740741	486	0.063786	288	318	862	954
CCDS44581.1.Hs109.chr11	CHRM4	P08173	31	26	20	0.769231	480	0.0645833	308	338	922	1014
CCDS7569.2.Hs109.chr10	ADRA2A	P08913	31	26	19	0.730769	466	0.0665236	158	188	472	564
CCDS58899.1.Hs109.chr4	THEGL	P0DJG4	31	25	17	0.68	466	0.0665236	135	165	403	495
CCDS4357.1.Hs109.chr5	GABRA1	P14867	31	26	19	0.730769	457	0.0678337	278	308	832	924
CCDS12057.2.Hs109.chr19	CBARP	Q8N350	31	25	21	0.84	454	0.0682819	1	31	1	93
CCDS41574.1.Hs109.chr10	IKZF5	Q9H5V7	31	26	21	0.807692	420	0.0738095	290	320	868	960
CCDS33066.1.Hs109.chr19	TPRX1	Q8N7U7	31	25	23	0.92	412	0.0752427	116	146	346	438
CCDS42250.1.Hs109.chr17	PHF23	Q9BUL5	31	26	21	0.807692	404	0.0767327	142	172	424	516
CCDS6001.1.Hs109.chr8	VPS37A	Q8NEZ2	31	26	22	0.846154	398	0.0778894	165	195	493	585
CCDS45500.1.Hs109.chr16	NDRG4	Q9ULP0	31	25	18	0.72	392	0.0790816	340	370	1018	1110
CCDS47964.2.Hs109.chr9	RGP1	Q92546	31	25	17	0.68	392	0.0790816	19	49	55	147
CCDS75297.1.Hs109.chr5	CCNI2	Q6ZMN8	31	25	17	0.68	386	0.0803109	59	89	175	267
CCDS2680.1.Hs109.chr3	EXOG	Q9Y2C4	31	25	18	0.72	369	0.0840108	222	252	664	756
CCDS3665.2.Hs109.chr4	CXXC4	Q9H2H0	31	26	20	0.769231	368	0.0842391	58	88	172	264
CCDS10606.1.Hs109.chr16	HS3ST2	Q9Y278	31	25	18	0.72	368	0.0842391	74	104	220	312
CCDS31404.1.Hs109.chr11	OR56A4	Q8NGH8	31	26	18	0.692308	366	0.0846995	301	331	901	993
CCDS11098.1.Hs109.chr17	YBX2	Q9Y2T7	31	25	21	0.84	365	0.0849315	174	204	520	612
CCDS1942.2.Hs109.chr2	INO80B	Q9C086	31	26	20	0.769231	357	0.0868347	282	312	844	936
CCDS12839.1.Hs109.chr19	FPR1	P21462	31	25	19	0.76	351	0.0883191	145	175	433	525
CCDS13882.1.Hs109.chr22	SLC35E4	Q6ICL7	31	25	17	0.68	351	0.0883191	263	293	787	879
CCDS14677.1.Hs109.chrX	MAGEC3	Q8TD91	31	25	20	0.8	347	0.0893372	48	78	142	234
CCDS73120.1.Hs109.chr10	ZNF488	Q96MN9	31	26	21	0.807692	341	0.0909091	244	274	730	822
CCDS12664.1.Hs109.chr19	FOSB	P53539	31	25	19	0.76	339	0.0914454	123	153	367	459
CCDS31814.1.Hs109.chr12	OR9K2	Q8NGE7	31	25	21	0.84	336	0.0922619	221	251	661	753
CCDS9169.1.Hs109.chr12	SDS	P20132	31	25	19	0.76	329	0.0942249	71	101	211	303
CCDS53598.1.Hs109.chr11	OR52B2	Q96RD2	31	26	20	0.769231	324	0.095679	203	233	607	699
CCDS3488.1.Hs109.chr4	SGCB	Q16585	31	26	20	0.769231	319	0.0971787	64	94	190	282
CCDS74446.1.Hs109.chr19	TSEN34	Q9BSV6	31	26	19	0.730769	316	0.0981013	174	204	520	612
CCDS55000.1.Hs109.chr6	PGC	P20142	31	25	17	0.68	316	0.0981013	217	247	649	741
CCDS73248.1.Hs109.chr11	OR56A5	P0C7T3	31	26	18	0.692308	314	0.0987261	249	279	745	837
CCDS31821.1.Hs109.chr12	OR6C65	A6NJZ3	31	26	21	0.807692	313	0.0990415	199	229	595	687
CCDS30896.1.Hs109.chr1	OR10K2	Q6IF99	31	25	18	0.72	313	0.0990415	197	227	589	681
CCDS31112.1.Hs109.chr1	OR14C36	Q8NHC7	31	26	18	0.692308	313	0.0990415	243	273	727	819
CCDS31818.1.Hs109.chr12	OR6C1	Q96RD1	31	25	17	0.68	313	0.0990415	208	238	622	714
CCDS7783.1.Hs109.chr11	OR5P3	Q8WZ94	31	26	23	0.884615	312	0.099359	196	226	586	678
CCDS1697.1.Hs109.chr2	SDC1	P18827	31	26	21	0.807692	311	0.0996785	121	151	361	453
CCDS31710.1.Hs109.chr11	OR8B4	Q96RC9	31	26	23	0.884615	310	0.1	200	230	598	690
CCDS13848.1.Hs109.chr22	C22orf31	O95567	31	26	20	0.769231	291	0.106529	53	83	157	249
CCDS7521.1.Hs109.chr10	KCNIP2	Q9NS61	31	25	17	0.68	286	0.108392	62	92	184	276
CCDS87512.1.Hs109.chr7	UPK3B	Q9BT76	31	26	20	0.769231	277	0.111913	193	223	577	669
CCDS6037.1.Hs109.chr8	TNFRSF10C	O14798	31	25	20	0.8	260	0.119231	2	32	4	96
CCDS3232.1.Hs109.chr3	MRPL47	Q9HD33	31	26	19	0.730769	251	0.123506	2	32	4	96
CCDS44736.1.Hs109.chr11	CLDN25	C9JDP6	31	25	19	0.76	230	0.134783	116	146	346	438
CCDS43622.1.Hs109.chr7	PILRB	Q9UKJ0	31	26	21	0.807692	228	0.135965	145	175	433	525
CCDS46867.1.Hs109.chr3	EIF4E3	Q8N5X7	31	27	18	0.666667	225	0.137778	2	32	4	96
CCDS6626.1.Hs109.chr9	FXN	Q16595	31	27	19	0.703704	211	0.146919	6	36	16	108
CCDS41702.1.Hs109.chr11	TMEM123	Q8N131	31	25	23	0.92	209	0.148325	128	158	382	474
CCDS42755.1.Hs109.chr2	FAM168B	A1KXE4	31	26	19	0.730769	196	0.158163	157	187	469	561
CCDS45595.1.Hs109.chr17	C17orf49	Q8IXM2	31	25	20	0.8	193	0.160622	101	131	301	393
CCDS14763.1.Hs109.chrX	FUNDC2	Q9BWH2	31	26	18	0.692308	190	0.163158	3	33	7	99
CCDS3538.1.Hs109.chr4	CSN3	P07498	31	26	23	0.884615	183	0.169399	128	158	382	474
CCDS82363.1.Hs109.chr19	ZNF233	A6NK53	31	25	19	0.76	141	0.219858	85	115	253	345
CCDS5602.1.Hs109.chr7	TMEM243	Q9BU79	31	25	17	0.68	119	0.260504	27	57	79	171
CCDS12940.1.Hs109.chr19	GALP	Q9UBC7	31	27	21	0.777778	117	0.264957	1	31	1	93
CCDS7717.1.Hs109.chr11	RPLP2	P05387	31	26	25	0.961538	116	0.267241	62	92	184	276
CCDS47911.1.Hs109.chr8	PKHD1L1	Q86WI1	30	24	21	0.875	4244	0.0070688	1083	1112	3247	3336
CCDS78156.1.Hs109.chr6	EYS	Q5T1H1	30	25	17	0.68	3166	0.00947568	1852	1881	5554	5643
[truncated: 219 more rows]

## Sheet: UP_KEYWORDS
Category	Term	Count	%	PValue	Genes	List Total	Pop Hits	Pop Total	Fold Enrichment	Benjamini	FDR
UP_KEYWORDS	Bromodomain	16	0.722348	5.7865e-06	P25440, Q09472, Q9ULU4, Q9UPN9, Q92830, Q92793, Q03164, Q9UIF9, Q12830, O60885, Q9UIF8, Q9H0E9, P51532, Q15059, O15164, Q9NR48	2215	39	20581	3.81196	9.09527e-05	0.00833949
UP_KEYWORDS	Triplet repeat expansion	12	0.541761	0.000169923	Q99700, P54253, P42858, P54259, Q99466, Q01668, P51816, P20226, Q7Z5J4, O00555, Q16595, O15265	2215	30	20581	3.71666	0.00185651	0.244624
UP_KEYWORDS	SH3-binding	22	0.993228	1.32127e-06	P98164, Q9UPX8, Q07666, Q8IZD9, Q9NZQ3, O15357, O75525, Q15735, Q9Y3L3, O43182, O75674, Q96PU8, Q9UI08, O43184, Q8N1I0, O75061, O43281, Q14185, P78357, Q8N8S7, Q16204, Q5VWX1	2215	63	20581	3.2447	2.2153e-05	0.00190427
UP_KEYWORDS	Coated pit	17	0.767494	5.52118e-05	P98164, P01130, Q15811, P50570, P05067, Q96RU3, Q7Z4F1, Q5SQI0, Q0JRZ9, Q13492, P32121, O94973, O14526, Q9BQI5, O00429, O60641, Q9Y6I3	2215	51	20581	3.09722	0.000694067	0.0795448
UP_KEYWORDS	Sodium transport	29	1.30926	3.58735e-05	Q9BZW2, Q9Y6M7, Q14524, Q13183, Q9UPR5, P55017, Q8N130, Q92581, P55011, P37088, Q9H015, Q9P1Z3, Q9P2U8, Q06495, O95436, Q96QD8, Q9Y3Q4, Q9UHC3, O00624, Q969I6, Q2Y0W8, O00476, Q4G0N8, Q9Y5Y9, Q9UI33, Q13621, Q9H2H9, O60741, A0PJK1	2215	117	20581	2.30306	0.000462577	0.0516903
UP_KEYWORDS	Chromatin regulator	71	3.20542	3.18298e-11	Q8TBE0, P25440, Q7Z589, Q9HCK8, Q5H9F3, Q12873, Q9NPG3, O75151, Q12830, P51532, Q8TD26, Q8IXM2, P55318, Q7Z3B3, Q9NR48, Q9UKL0, Q9Y4A5, P06400, Q8WUI4, Q6W2J9, Q9UPW6, Q9UPS6, O14607, O43151, O43189, Q9P2N6, O95251, Q03164, O60885, Q5T6S3, O14686, Q9H2F5, Q9Y6J0, Q6N021, Q96L91, O14497, Q9Y4B6, Q9BYW2, P41229, P26358, Q9UBN7, O75376, Q9UPP1, Q9UIF9, O15047, P51610, Q52LR7, Q8NFU7, Q9BTA9, O15550,…	2215	287	20581	2.29863	1.00065e-09	4.58747e-08
UP_KEYWORDS	Sodium	29	1.30926	0.000107321	Q9BZW2, Q9Y6M7, Q14524, Q13183, Q9UPR5, P55017, Q8N130, Q92581, P55011, P37088, Q9H015, Q9P1Z3, Q9P2U8, Q06495, O95436, Q96QD8, Q9Y3Q4, Q9UHC3, O00624, Q969I6, Q2Y0W8, O00476, Q4G0N8, Q9Y5Y9, Q9UI33, Q13621, Q9H2H9, O60741, A0PJK1	2215	124	20581	2.17305	0.00128454	0.154565
UP_KEYWORDS	Biological rhythms	29	1.30926	0.000124313	P41229, Q9C0C6, P57059, A0A0B4J2F2, Q92793, P23246, Q9Y2W1, O15055, Q99743, P49674, Q13118, Q86U44, P56645, Q96EB6, Q09472, P49841, Q96ST3, Q9UJ55, O75604, Q03164, O15516, O15534, P04637, Q6UUV9, O14503, Q7Z5J4, P48552, P08047, Q9UHM6	2215	125	20581	2.15566	0.0014532	0.179017
UP_KEYWORDS	SH3 domain	49	2.21219	6.59996e-07	Q9NYB9, Q9UPN3, Q9NR46, Q15811, Q8WXE0, Q12774, Q96RU3, O15034, Q13470, O14559, Q8TE68, O60504, P49418, Q8TE67, Q8IZP0, P00519, O43150, Q16584, Q6XZF7, Q02779, O43281, Q6ZMT1, Q9BVN2, Q6UXY1, Q9H7D0, O15117, O95153, Q12959, Q7Z6J0, Q8WUF5, O94875, Q12929, A1A4S6, Q9UKN7, Q7Z6B7, Q03001, Q9BX66, Q8IZD9, Q9NZQ3, A7KAX9, Q9NZM3, P80192, Q8TEJ3, Q5TCX8, Q8N1I0, Q9UNA1, Q14185, Q9Y566, Q08289	2215	215	20581	2.11763	1.22954e-05	0.000951217
UP_KEYWORDS	Chromosomal rearrangement	76	3.43115	4.04464e-10	O94915, Q8IVL0, P40200, Q9UM73, O60447, Q9UPN9, P23246, O95936, Q96RU3, O60292, P55196, P12270, P55197, Q96T37, Q99607, Q9BZA8, Q5M775, P15056, Q9UPW6, Q969V6, Q01196, Q8IZP0, O43189, P00519, P31994, Q03164, P55198, O60885, Q9P2F6, P42702, Q92733, Q13516, Q8IZL2, Q04206, O15164, P20749, Q71F56, Q9H334, P51825, Q16204, Q9P2R6, Q03111, O00512, Q9BUL5, P11362, Q5VU43, O15409, Q92793, O96005, Q86UP3,…	2215	334	20581	2.11427	1.19674e-08	5.82935e-07
UP_KEYWORDS	Repressor	133	6.00451	2.00867e-16	P54253, Q7Z589, Q0D2K3, Q9Y2D9, Q9UPN9, P85037, O95319, Q3T8J9, Q6VMQ6, P23246, Q96RK0, P51532, Q9UHV7, Q96PK6, A5YKK6, Q9C0F0, Q9UKL0, Q5TGS1, Q15714, Q9UBP5, Q9C0K0, P06400, Q15466, Q8WUI4, Q6W2J9, O60806, Q01196, O60284, Q8NBF1, P39880, O43189, Q8ND56, O75626, Q5T6S3, Q15911, O14503, Q8IUX7, Q71F56, Q9Y543, Q8IX12, Q9H334, P41229, O43638, Q8WUF5, P26358, O15156, O75376, P35227, O15409, Q9UIF9,…	2215	592	20581	2.08748	1.24345e-14	3.21965e-13
UP_KEYWORDS	Activator	147	6.63657	4.94582e-18	P85037, Q6VMQ6, P23246, P51532, P18146, Q9UHV7, Q5T230, Q9Y222, E9PAV3, Q02086, Q7Z591, Q99607, P55318, Q96JK9, Q9Y2D1, Q9Y4A5, O75364, Q01094, Q14814, P15822, O60806, P98169, Q01196, Q9UPS6, Q8NBF1, O43186, Q9H4Z2, O15516, Q02078, Q15911, Q53ET0, Q04206, Q15723, Q7Z5J4, O00712, Q71F56, Q92879, P20749, Q8IX12, Q02446, O00716, Q08050, Q15915, Q03111, Q12857, P26358, Q9UPP1, Q92793, Q9Y2W1, Q8NFU7,…	2215	661	20581	2.06637	3.10969e-16	7.12818e-15
UP_KEYWORDS	Synapse	78	3.52144	1.68257e-09	Q8N3V7, Q9NQS3, Q15811, Q13002, Q86UR5, Q8N3J6, O15034, P48169, O15079, Q7L1I2, O00445, A4D2P6, P08173, P08912, Q86XR5, O43581, O94910, P49418, Q9C0D5, Q9NQX3, P50570, Q8IZP0, Q9Y4J8, Q7Z5N4, Q9P2J2, Q6XZF7, Q12955, Q8TEH3, Q96HC4, P17600, Q9BVN2, Q92777, Q9UPX0, Q7Z6J2, Q12959, Q01814, Q07001, Q9UPX8, Q86VH5, P14867, Q8N350, Q12929, Q9C0H9, O00468, Q8N1C3, O95206, Q9BY67, O43155, Q8NFZ4, Q8TDJ6,…	2215	357	20581	2.03011	4.23167e-08	2.42502e-06
UP_KEYWORDS	EGF-like domain	52	2.34763	1.11579e-06	P01130, Q04721, O43184, P15514, P0CG37, P56975, Q9HCU0, Q16820, P98160, P78357, P98095, Q6EMK4, P98164, Q9Y493, P14543, Q96DN2, P78325, Q9NY15, Q8N2S1, Q02505, Q9H3R2, P24821, Q5T1H1, Q99466, P14222, P13611, P35443, Q9ULI3, Q5IJ48, Q14162, O00468, Q86T13, Q7Z7M0, Q6ZRI0, Q14114, Q9UKN1, Q9UM47, Q9UKJ8, Q99102, Q6UXI9, Q9HCU4, Q9NQ79, Q14112, Q9HDB5, Q63HQ2, Q8TER0, Q9NYQ7, Q04756, Q9NPY3, Q92752,…	2215	238	20581	2.03011	1.9353e-05	0.00160812
UP_KEYWORDS	GTPase activation	42	1.89616	2.50586e-05	Q9NYF5, Q8WZ64, Q92888, Q9P227, Q4KMP7, Q14161, Q8WWN8, O60292, Q13671, O43182, Q6GYQ0, Q2PPJ7, Q86X10, Q17R89, O14559, A1A4S6, Q9NRY4, Q3KR16, Q7Z6B7, Q5VVW2, Q8IYB5, Q8TB24, Q8IZP1, Q96FS4, Q96P48, Q96P47, O43150, Q99490, Q92738, A7KAX9, Q86YV0, Q9Y3L3, Q9P2F6, O94989, Q96P50, O43166, Q9UNA1, Q5T5U3, A6NDS4, Q2M1Z3, Q14C86, O15085	2215	197	20581	1.98096	0.000331646	0.0361098
UP_KEYWORDS	Methylation	210	9.48081	3.3331e-22	Q9P242, Q4KMP7, P85037, P23246, Q13671, Q9NRJ4, Q86WR7, P13646, Q9NRS6, Q9Y6I3, O00401, Q15466, Q99569, Q8NF64, Q9P2N5, Q9Y2K2, Q04637, Q8ND56, Q13950, Q7Z434, Q6P0Q8, Q8N1G0, Q9UKV3, O95785, Q8N1G1, Q53ET0, Q04206, Q15723, O00712, Q8IVW6, Q8WUF5, P26358, Q00587, Q2MJR0, Q92793, Q969W3, Q5FWE3, Q96B36, Q5VT52, P49674, Q6PJG2, Q8IWI9, P10636, Q8WZ74, O75970, Q13435, O43896, Q9Y566, Q86YP4, O60331,…	2215	1001	20581	1.9493	3.3531e-20	4.80384e-19
UP_KEYWORDS	Postsynaptic cell membrane	37	1.67043	0.000157222	Q07001, Q9UPX8, Q86VH5, P14867, Q8N3V7, Q9NQS3, Q9C0H9, Q13002, Q8N1C3, O95206, P48169, Q8NFZ4, Q16445, A4D2P6, P08173, O15146, P08912, Q14118, Q9NQX3, Q9C0D5, P47869, P18507, P50570, P34903, Q8IZP0, O75970, A7KAX9, Q9BTN0, O43166, Q12955, Q96HC4, A8MPY1, Q9BVN2, Q9Y566, Q9UPX0, Q7Z6J2, Q12959	2215	179	20581	1.92062	0.00175598	0.226358
UP_KEYWORDS	Cell adhesion	96	4.33409	2.3567e-09	P40200, Q9NQS3, Q96QU1, Q9Y5I4, Q00872, P13591, A6H8M9, Q8N3J6, O15357, Q92823, P55196, O14514, O43184, Q8TAB3, Q02246, Q02413, P30203, O94856, P20138, Q9BZA7, Q9BZA8, P78357, O60504, Q02388, Q9Y493, Q9BZZ2, Q99569, P12111, Q9Y6N6, P14543, Q9Y6N8, P05362, P43121, Q9UGN4, O00622, Q9Y5F7, P00519, Q9Y5F6, Q7Z5N4, P55289, P24821, Q9ULB5, O43281, O15018, Q9BZL6, Q9P1W8, Q9UPX0, Q9UKB5, P13612, P07359,…	2215	479	20581	1.86221	5.64485e-08	3.3966e-06
UP_KEYWORDS	Cell junction	135	6.09481	1.08967e-12	Q96J92, Q8N3V7, P54259, Q13002, Q86UR5, Q6T4R5, Q4VCS5, O15034, P55196, P48169, Q7L1I2, A4D2P6, P25054, P08173, Q86XR5, O43581, O60504, P49418, Q9NQX3, Q9C0D5, Q99569, Q69YQ0, P50570, Q9Y4J8, Q8IZP0, Q13009, O15231, Q8TEH3, Q96HC4, Q9BVN2, Q96QZ0, Q6UXY1, O15117, Q01814, Q8N350, Q14160, Q9ULI3, Q9C0H9, Q12929, O00468, Q9UBW5, P16422, Q8TDJ6, Q16445, Q17R89, O15146, Q9Y6V0, Q9UPA5, Q96AP7, Q9HBM0,…	2215	675	20581	1.85833	4.21624e-11	1.57051e-09
UP_KEYWORDS	Actin-binding	52	2.34763	6.69073e-05	Q765P7, Q9UPN3, Q01082, O60610, Q8N3V7, P28290, Q00872, O43516, Q9Y6W5, Q8N9B5, O15357, Q9NQW6, Q6NYC8, Q8NFW9, Q8IZ21, Q86XJ1, Q9H987, Q9NZ56, O43312, P50402, O94851, Q13424, O00401, Q7RTP6, Q969V6, Q7Z7A4, P17600, Q9UBN7, Q12929, Q9UMS6, Q6P5Q4, Q86TC9, O75128, Q9UKN7, Q9UPY6, Q9ULH7, Q01518, Q03001, Q8TF74, Q9H2D6, A8K0Z3, Q9Y613, Q8TF30, Q92558, Q9UI08, B1AK53, Q27J81, Q9Y4D1, A6NGB9, Q2V2M9,…	2215	274	20581	1.76338	0.000820529	0.096387
UP_KEYWORDS	Host-virus interaction	71	3.20542	7.5769e-06	Q9NYB9, P01130, Q9NPG3, P13591, Q9Y6W5, Q6VMQ6, O00308, P28062, Q92538, E9PAV3, Q96T37, Q9UKL0, Q96J02, P06400, Q8NDT2, Q5T4S7, P05362, Q8WUM4, Q92830, Q96T58, P46934, Q8IZP0, Q04637, P11279, P31994, P01889, O60885, Q7Z434, P04637, Q96G01, O95197, P14784, Q53ET0, Q04206, Q9Y4B6, Q12959, Q96D42, O75179, P17544, Q6VY07, Q14160, O60563, Q92793, P51610, O43432, O00268, Q9UKJ1, Q9Y6K9, Q6ZRS2, Q14118,…	2215	385	20581	1.71352	0.000115484	0.0109197
UP_KEYWORDS	Serine/threonine-protein kinase	71	3.20542	1.5631e-05	Q96J92, O60307, P78362, Q5VT25, Q9Y2H9, Q8IZL9, O15075, Q9H4A3, Q15139, O95835, Q86Z02, Q38SD2, Q15569, Q6VAB6, Q96Q15, Q8N5S9, P15056, Q8IWQ3, Q14296, Q9Y3S1, P49841, Q9Y6R4, O94806, Q9Y2K2, Q16584, O15021, Q15772, Q6P0Q8, Q9H4B4, Q92630, Q02779, Q8TD19, Q9BZL6, Q9NRP7, Q9UBS0, Q9Y4B6, A0A0B4J2F2, P57059, Q8WZ42, Q96L34, Q5TCY1, Q13164, Q09013, Q9H422, O95819, Q9NYV4, Q96GD4, Q9NSY1, P51617, P49…	2215	393	20581	1.67864	0.000212477	0.0225259
UP_KEYWORDS	Isopeptide bond	196	8.84876	9.69063e-12	O60610, P27815, Q5T0B9, P27816, P23246, Q9ULM3, Q9NQW6, P55197, Q14814, Q99569, Q8NF64, Q9P2N5, P39880, Q76M96, Q7Z6E9, Q02078, Q8N1G0, Q9UKV3, Q9P2E9, O95785, Q04206, Q15723, Q15459, Q9Y4B6, Q08050, Q9Y4B4, A6NHR9, Q9NTX7, P26358, O75376, Q92793, P09874, Q9Y2N7, Q86UP3, Q6PJG2, Q8IWI9, P10636, Q9ULH7, Q01826, Q99856, Q8TAQ2, Q9ULJ6, Q9ULJ3, Q14839, Q9NXV6, Q13435, Q86YP4, P28290, Q5T8P6, Q6PJT7,…	2215	1132	20581	1.6088	3.24958e-10	1.39666e-08
UP_KEYWORDS	Transcription regulation	398	17.9684	5.21271e-23	P85037, Q6VMQ6, Q5T230, P55197, Q02086, Q5TGS1, Q9Y4A5, O75364, Q8WUI4, Q9GZN2, Q8NDT2, Q8NF64, Q969V6, Q13461, Q02078, Q13207, Q71F56, Q9H5J0, Q9Y4B6, Q08050, Q8WUF5, Q8TD94, O75376, Q8NFU7, Q9BTA9, Q6PJG2, Q8IWI9, Q96K62, Q86VE0, Q9ULH7, O15209, Q8TAQ2, Q9NP71, Q5T1R4, Q9BQW3, O75151, Q04721, A6NK53, Q9C009, Q04727, P50548, Q96QT6, O15265, Q9H8N7, Q9NQB0, Q6ZN01, Q6P4R8, Q13516, Q9H2F5, Q8IZL2,…	2215	2332	20581	1.5858	6.55499e-21	7.51284e-20
UP_KEYWORDS	Cell projection	122	5.5079	4.10755e-07	Q9UPN4, Q765P7, Q9NYB9, Q9UPN3, Q3SXY7, Q8N3V7, O60610, P27815, O43516, Q9H3S7, Q9UPR5, Q6T4R5, Q8IZ21, Q96HB5, P25054, Q3KR16, P54756, Q9NQX3, A1KXE4, P23634, O75952, Q14678, P50570, Q8IZP0, Q4KMQ1, Q6UVK1, Q14679, Q9HCH3, P98174, O95467, Q8N350, Q14160, Q9C0H9, Q96N67, Q12929, Q9UBW5, Q8WWN8, Q6Q759, Q17R89, O75128, Q9UKN7, Q6IQ55, P10636, Q8WZ74, O94827, O75970, Q5TD94, Q9Y613, Q9H5P4, Q8N1I0,…	2215	721	20581	1.57223	7.94649e-06	0.000592
UP_KEYWORDS	Immunoglobulin domain	92	4.1535	1.42635e-05	Q86YW5, Q496F6, P40200, Q86VR7, Q6UY09, Q3SXY7, Q9NQS3, Q8NET5, Q86VF2, Q00872, P13591, Q9NTN9, Q8TDQ1, Q8N3J6, Q96JA1, Q92823, Q9H3S1, Q96H15, Q8IWK6, Q02246, O94856, P20138, O00241, P40199, Q8IVU1, P98160, Q6WRI0, Q9NP99, P12318, Q9BZZ2, O75325, P05362, P43121, Q9Y6N7, Q9UGN4, Q8N441, P22455, Q8WVV5, P17948, P31994, Q96LA5, Q7Z5N4, Q15772, O95944, Q9P2J2, O95297, Q2VWP7, P09564, Q9P1W8, Q9UPX0,…	2215	546	20581	1.56563	0.000204968	0.0205554
UP_KEYWORDS	Transcription	403	18.1941	4.89365e-22	P85037, Q6VMQ6, Q5T230, P55197, Q02086, Q5TGS1, Q9Y4A5, O75364, Q8WUI4, Q9GZN2, Q8NDT2, Q8NF64, Q969V6, Q13461, Q02078, Q13207, Q71F56, Q9H5J0, Q9Y4B6, Q08050, Q8WUF5, Q8TD94, O75376, Q8NFU7, Q9BTA9, Q6PJG2, Q8IWI9, Q96K62, Q86VE0, Q9ULH7, O15209, Q8TAQ2, Q9NP71, Q5T1R4, Q9BQW3, Q9Y6H1, O75151, Q8IZL8, Q04721, A6NK53, Q9C009, Q04727, P50548, Q96QT6, O15265, Q9H8N7, Q9NQB0, Q6ZN01, Q6P4R8, Q13516,…	2215	2398	20581	1.56152	4.10251e-20	7.05299e-19
UP_KEYWORDS	Ubl conjugation	285	12.8668	7.21025e-15	P01130, P27815, Q5T0B9, P27816, Q8N9B5, P23246, Q9ULM3, Q9NQW6, P55197, Q96J02, Q9Y6I3, Q14814, Q9H2K2, Q8NF64, P46934, P39880, Q7Z434, Q6P0Q8, Q76M96, Q02078, Q7Z6E9, Q8N1G0, Q9P2E9, Q9UKV3, O95785, A6NDS4, Q04206, Q15723, Q9Y6J0, Q2KJY2, Q15459, Q08050, Q9Y4B4, Q9NTX7, A6NHR9, P26358, P22681, O75376, Q92793, P09874, Q9Y2N7, Q86UP3, Q9NSU2, Q96GD4, P42858, Q07352, P21802, Q6PJG2, Q8IWI9, P10636,…	2215	1705	20581	1.55315	3.29958e-13	1.04028e-11
UP_KEYWORDS	Cytoskeleton	190	8.57788	4.81905e-10	Q9UPN4, Q8IYX3, Q9UPN3, Q9NYB9, Q07065, Q01082, Q9NR09, Q8N3V7, O60610, Q8NDL9, Q7Z7K6, Q66K74, O43516, Q9H3S7, P11137, P27816, Q8N9B5, Q8TC76, Q9NQW6, Q6NYC8, P12270, Q13671, Q86XJ1, P25054, Q9NZ56, O43312, O60504, Q9Y2D1, Q3KR16, Q8IWQ3, P49418, O00401, Q9NQX3, O43379, Q7RTP6, Q99569, O75952, Q5T4S7, P50570, Q69YQ0, Q8IZP0, O43189, Q14679, Q6P0Q8, Q9H4B4, Q7Z6E9, Q9HCH0, O15231, A8K8P3, Q9BVN2,…	2215	1138	20581	1.55133	1.27578e-08	6.94547e-07
UP_KEYWORDS	Ion transport	105	4.74041	1.26718e-05	P17658, Q0D2K0, Q14524, Q13002, Q8NFT2, Q9UPR5, P55017, P48169, Q9UL62, P55011, Q9P1Z3, Q9H2S1, P23634, Q9ULF5, Q9UHE8, O43525, Q8NFU1, Q7Z443, Q8NHE4, Q8N8Q9, Q96QZ0, Q16595, Q9BZW2, Q01814, Q6P4Q7, O00555, O15547, Q14643, Q15878, Q12791, Q92581, Q16445, P30049, Q13586, Q9NS61, O95436, P47869, Q9UHC3, Q8WUG5, Q96RD6, P34903, Q2Y0W8, O00476, O60721, P48201, A8MPY1, A0PJK1, Q08289, Q14573, Q9Y6M7,…	2215	642	20581	1.51966	0.000187451	0.0182617
UP_KEYWORDS	Phosphoprotein	1340	60.4966	8.47996e-94	Q07065, P01130, P27815, Q8NFT2, P85037, P27816, Q7Z4F1, Q13470, Q5T230, Q13671, P13646, Q6P3S6, Q01432, Q96Q15, P50402, Q96BT3, P98095, Q9Y4A5, Q9Y6I3, Q9GZN2, Q8NDT2, Q969V6, Q04637, P46934, Q9UKF7, Q8WXI7, Q5T011, Q8WXI2, Q9Y6J0, Q96L91, Q8NA72, Q71F56, Q9NYZ3, Q9Y4B6, Q9Y4B4, Q8IZF2, A6NHR9, Q5T6C5, P12755, P22681, Q9UBW5, Q6P5Q4, Q5FWE3, Q5SNT2, Q8NFU7, O75674, P53814, P21802, Q8TD91, Q6PJG2,…	2215	8246	20581	1.50992	4.26542e-91	1.22218e-90
UP_KEYWORDS	Coiled coil	475	21.4447	1.11586e-19	Q765P7, Q07065, Q4KMP7, Q6VMQ6, P55196, Q6ZVL6, P55197, P13646, Q01432, Q7Z3B3, Q96Q15, Q9Y4A5, Q99569, Q8WWI1, Q9H1K0, Q17RB8, Q969V6, Q96FS4, Q4KMQ1, P55198, Q76M96, Q68DE3, Q9P2E9, Q8WXI2, Q8NA72, Q96L91, A6NHR9, P12755, O75376, Q9UBW5, Q6P5Q4, Q9P2B4, Q9BTA9, P53814, Q8IWI9, Q13586, Q8WZ74, Q9ULH7, Q8TAQ2, Q9NP71, Q5T1R4, Q6IPM2, Q13435, Q4L180, Q8N8S7, O15085, Q9H4M7, Q8IVL1, O75157, Q8IVL0,…	2215	3036	20581	1.45373	8.01827e-18	1.60824e-16
UP_KEYWORDS	Cell membrane	471	21.2641	8.48814e-15	Q07065, P17658, Q8NGS7, P01130, P27815, Q13574, Q8NET5, Q8NFT2, A6NND4, Q16820, Q8NGT1, Q8NGT0, Q2M3G0, Q9Y6I3, Q9GZN0, Q9NP99, O95980, Q8WZ94, Q9BZZ2, Q99569, Q9H1K0, P46934, Q9Y5F7, P31994, Q9Y5F6, Q8NFU1, Q8WXI7, A6NDS4, P47901, Q8N8Q9, Q6UXY1, P14222, P14410, Q9GZM5, Q8IZF2, Q6P4Q7, Q8IZF4, Q8NGQ1, P22681, Q9ULI3, Q9UBW5, O75473, Q8NG75, P21802, Q13586, Q9BXA5, Q9Y6H8, O75976, P53708, Q8WUG5,…	2215	3175	20581	1.37838	3.53717e-13	1.21569e-11
UP_KEYWORDS	Zinc-finger	261	11.7833	9.07412e-08	Q9NWS9, Q9NR83, Q13574, Q5T0B9, Q5VT25, Q86UR5, P55197, Q02086, Q9C0F0, Q7Z2W4, Q5T4S7, Q9H1K0, Q17RB8, Q8NF64, P98169, Q9P2N5, Q8NBF1, O43189, Q8TC41, O95251, P55198, Q9C0D7, Q9H4Z2, O95789, Q5T6S3, Q7Z6E9, Q8N1G0, O95785, Q96MN9, Q9H5J0, P98174, P41229, Q01954, Q9NTX7, Q5T0T0, Q6ZSS3, P26358, Q8TD94, P22681, Q9BU19, Q92793, P09874, Q86V15, Q86UP3, Q8NFU7, Q07352, Q96K62, Q13233, O15209, P10070,…	2215	1781	20581	1.36166	1.90178e-06	0.000130781
UP_KEYWORDS	Developmental protein	139	6.2754	0.000134622	Q9UPN4, Q0D2K3, Q6DN12, P85037, Q9H3S1, Q8IZ21, Q96HB5, A5YKK6, P0CG37, O75553, Q9NZ56, P55318, Q9UBP5, O75364, Q9BY79, Q14814, Q66K66, P39880, Q8ND56, Q6UVK1, O43186, Q9H4Z2, Q02078, Q13207, O14641, O14640, Q8TAK6, Q2KJY2, Q02962, Q15915, A0A0B4J2F2, Q14160, Q9ULI3, Q96N67, O15156, O00468, Q9Y2N7, Q86V15, Q6UWI4, P48681, Q9H694, Q5VV43, Q96GD3, P09619, Q07352, O60879, O15146, Q5T5P2, P08151, Q9U…	2215	949	20581	1.36095	0.0015379	0.193849
UP_KEYWORDS	DNA-binding	291	13.1377	2.84102e-07	Q9NWS9, Q9NR83, Q5T0B9, P85037, P23246, P55197, Q02086, Q7Z591, P55318, Q5TGS1, Q96BT3, O75364, Q14814, Q9GZN2, O60806, P78424, P39880, Q8NBF1, Q13461, Q9Y692, Q13950, O43186, Q9H4Z2, Q02078, Q8N1G0, Q68DE3, Q8IUX7, Q13207, Q96MN9, Q04206, Q15723, O00712, Q96L91, Q9Y543, Q9H5J0, Q16594, Q02962, Q08050, O00716, Q9Y4B4, Q8IVW6, Q01954, Q9NQ69, Q6ZSS3, P26358, Q8TD94, O75376, Q9BU19, O43196, P09874,…	2215	2050	20581	1.31896	5.71612e-06	0.000409463
UP_KEYWORDS	Receptor	231	10.4289	1.44254e-05	Q496F6, Q8NGS7, P01130, P13591, A6NND4, Q96RC9, Q7Z4F1, P46094, Q8NGT1, Q8NGT0, Q9GZN0, Q15466, Q8NGE7, P98164, Q9NP99, Q8NGE8, Q8WZ94, O14798, P31994, O60412, A6NM03, O60706, O43193, Q9P2E9, P47901, Q15722, P09564, Q8NGE0, Q8NGE2, Q9UHM6, Q9Y4B4, P26992, Q8IZF2, Q8IZF3, Q8IZF4, Q8IZF5, Q8NGQ1, Q6TCH4, Q8NGH8, O75376, Q8IZF6, O75473, Q8NG75, Q9GZZ7, O75578, Q16445, P21802, Q96RD1, Q14831, Q96RD0,…	2215	1648	20581	1.30241	0.000201536	0.0207887
UP_KEYWORDS	Alternative splicing	1469	66.3205	5.22446e-51	P01130, Q6DN14, P27815, Q6DN12, Q9UBY9, Q8NFT2, P27816, P85037, Q96JA1, Q7Z4F1, Q13470, Q13671, Q6ZVL6, Q9H8J5, P13646, Q01432, Q96Q15, Q2M3G0, Q96BT3, P98095, Q9Y4A5, Q9Y6I3, Q9GZN2, Q8NDT2, Q5JU69, Q04637, P46934, Q9UKF7, Q8TC41, Q5T011, Q8WXI2, Q8N8Q9, Q9Y6J0, Q96L91, Q8NA72, Q9Y4B6, P40225, Q8IZF2, A6NHR9, Q8IZF5, Q6TCH4, Q9UBW5, Q8IVF1, Q8IZF6, Q6P5Q4, Q969W3, O75473, Q5FWE3, Q969W1, Q5SNT2,…	2215	10587	20581	1.28926	1.31395e-48	7.52976e-48
UP_KEYWORDS	Nucleus	723	32.6411	1.11287e-15	Q9NTZ6, Q13574, Q504Q3, A7MD48, Q9UBY9, P85037, Q6VMQ6, Q5T230, P55197, P28062, Q02086, Q9GZN7, Q96Q15, Q7Z3B3, P50402, Q5TGS1, Q96BT3, Q9Y6I3, Q9Y4A5, Q9GZN0, O75364, Q8WUI4, Q9GZN2, P59047, Q9H2K2, Q8NDT2, O75952, Q969V6, Q8NF64, Q96FS4, Q13461, P55198, Q02078, O95789, Q68DE3, O95785, Q13207, Q9Y6J0, Q96L91, Q9H5J0, Q71F56, Q9Y4B6, Q08050, Q9Y4B4, Q9NTX7, P12755, Q8WUF5, Q8TD94, O75376, Q5SNT2,…	2215	5244	20581	1.28106	5.58442e-14	1.59872e-12
UP_KEYWORDS	Glycoprotein	623	28.1264	1.41406e-12	O75355, P98088, Q8NGS7, P01130, Q8NET5, O95528, A6NND4, Q96JA1, Q7Z4F1, A8MVW0, Q24JP5, Q9H8J5, Q3ZCQ3, P13646, P27539, Q16820, Q8NGT1, Q8NGT0, Q6UXX5, Q2M3G0, P98095, P06681, Q9GZN0, Q9NP99, Q96K49, O95980, Q8WZ94, Q9BZZ2, Q9ULF5, Q5JU69, Q9Y5F7, Q9Y5F6, P31994, Q2M2H8, Q9NQE7, Q8WXI7, P47901, P14222, P14410, P01138, Q9GZM5, P16150, Q8IZF2, P40225, Q9BZW2, Q8IZF3, Q6P4Q7, Q8IZF4, Q8IZF5, Q8NGQ1,…	2215	4551	20581	1.27196	5.08062e-11	2.03806e-09
UP_KEYWORDS	Zinc	320	14.447	3.09073e-06	Q9NWS9, Q9NTJ4, Q9NR83, Q13574, Q5T0B9, Q5VT25, Q86UR5, P55197, O43184, Q02086, Q01432, Q9C0F0, Q16820, Q7Z2W4, Q8WUI4, Q7RTP6, Q9H2K2, P78325, Q8WWI1, Q5T4S7, Q9ULF5, P98169, Q17RB8, Q8NF64, Q9H1K0, Q9P2N5, Q8NBF1, O43189, Q8TC41, Q9Y692, O95251, P55198, Q9C0D7, Q9H4Z2, O95789, Q5T6S3, Q7Z6E9, Q8N1G0, O15231, O95785, Q96MN9, Q9H5J0, P98174, P41229, Q9NTX7, Q01954, Q9NQ69, Q5T0T0, Q6ZSS3, P26358,…	2215	2348	20581	1.26632	5.01484e-05	0.00445443
UP_KEYWORDS	Polymorphism	1568	70.7901	4.94915e-37	Q07065, P98088, P01130, O95528, Q8NFT2, Q96JA1, Q13470, Q9H8J5, Q3ZCQ3, Q6P3S6, Q01432, P98095, Q9Y4A5, Q04637, Q13461, P47901, Q9NYZ3, Q9Y4B6, P01138, Q9Y4B4, P40225, A6NHR9, Q8TD94, Q9UBW5, A6NMB9, Q8NG75, Q8NFU7, O75674, P21802, Q8TD91, Q9UBX7, Q8NG84, Q53GL7, Q13438, Q08170, P0C0L4, P0C0L5, Q9H4M7, P40200, Q96NL6, Q8NBP5, O75056, Q96E93, Q5T8P6, A8MT70, O95835, O75061, Q13428, Q5M775, Q13424,…	2215	12043	20581	1.20977	8.29808e-35	7.13298e-34
UP_KEYWORDS	Transmembrane helix	719	32.4605	1.55799e-08	O75355, Q07065, P17658, Q8NGS7, P01130, Q6DN14, Q8NET5, O95528, Q6DN12, Q8ND61, Q8NFT2, A6NND4, Q96JA1, Q7Z4F1, A8MVW0, Q6ZVL6, Q24JP5, Q9H8J5, Q3ZCQ3, Q16820, P50402, Q8NGT1, Q8NGT0, Q2M3G0, Q9GZN0, Q9NP99, Q96K49, Q8WZ94, Q9BZZ2, Q8NDT2, Q8WWI1, Q9ULF5, Q9Y5F7, Q8TC41, Q9Y5F6, P31994, Q9H1K4, Q2M2H8, Q8NFU1, Q9NQE7, Q76M96, Q8WXI7, Q9P2E9, Q8N8Q9, P47901, Q2LD37, P14410, Q9GZM5, P16150, Q8IZF2,…	2215	5634	20581	1.18578	3.40726e-07	2.24546e-05
UP_KEYWORDS	Transmembrane	721	32.5508	1.50845e-08	O75355, Q07065, P17658, Q8NGS7, P01130, Q6DN14, Q8NET5, O95528, Q6DN12, Q8ND61, Q8NFT2, A6NND4, Q96JA1, Q7Z4F1, A8MVW0, Q6ZVL6, Q24JP5, Q9H8J5, Q3ZCQ3, Q16820, P50402, Q8NGT1, Q8NGT0, Q2M3G0, Q9GZN0, Q9NP99, Q96K49, Q8WZ94, Q9BZZ2, Q8NDT2, Q8WWI1, Q9ULF5, Q9Y5F7, Q8TC41, Q9Y5F6, P31994, Q9H1K4, Q2M2H8, Q8NFU1, Q9NQE7, Q76M96, Q8WXI7, Q9P2E9, Q8N8Q9, P47901, Q2LD37, P14222, P14410, Q9GZM5, P16150,…	2215	5651	20581	1.1855	3.44886e-07	2.17405e-05
UP_KEYWORDS	Cytoplasm	612	27.6298	6.7012e-07	Q765P7, Q07065, Q8N5H7, Q13574, Q504Q3, P27815, Q4KMP7, O95528, Q9UBY9, P27816, Q8TC76, P31350, Q13470, Q13671, P28062, Q9NRJ4, Q92538, Q96Q15, Q9Y6I3, Q9GZN0, Q8WUI4, P59047, Q99569, Q9H2K2, O75952, Q969V6, Q96FS4, P46934, Q9UKF7, P31994, Q8ND56, O15231, Q8WXI2, Q8NA72, Q9NYZ3, Q9Y4B6, Q9GZM5, Q9NTX7, Q8WUF5, P22681, Q9ULI2, Q9UBW5, Q6P5Q4, Q969W1, Q9P2B4, Q96B36, O75674, Q3YEC7, P53814, Q07352,…	2215	4816	20581	1.18075	1.20382e-05	0.000965808
UP_KEYWORDS	Membrane	940	42.4379	4.44618e-10	Q07065, P01130, Q6DN14, P27815, O95528, Q6DN12, Q8NFT2, Q96JA1, Q7Z4F1, Q13470, Q13671, Q6ZVL6, Q9H8J5, Q3ZCQ3, P50402, Q2M3G0, Q9Y6I3, Q9GZN0, Q9H2K2, Q8NDT2, P46934, Q8TC41, Q8NFU1, Q9NQE7, Q8WXI7, Q8WXI2, Q8N8Q9, P47901, A6NDS4, Q9GZM5, Q8IZF2, Q8IZF3, A6NHR9, Q8IZF4, Q8IZF5, Q6TCH4, P22681, Q9UBW5, Q8IZF6, O75473, Q8NG75, Q5FWE3, Q969W1, Q5SNT2, O75674, P21802, Q9Y6H8, Q969X2, Q8NG84, Q13634,…	2215	7494	20581	1.16549	1.24246e-08	6.40806e-07

## Sheet: GO_BP
Category	Term	Count	%	PValue	Genes	List Total	Pop Hits	Pop Total	Fold Enrichment	Benjamini	FDR
GOTERM_BP_DIRECT	GO:0007214~gamma-aminobutyric acid signaling pathway	11	0.496614	6.87239e-05	P48169, P47869, P18507, P14867, A8MPY1, Q16445, P55011, P34903, Q15111, O00555, Q8N1C3	1931	22	16792	4.34801	0.0257277	0.129411
GOTERM_BP_DIRECT	GO:0050885~neuromuscular process controlling balance	16	0.722348	0.000120982	Q9GZN0, O43638, Q01814, Q9UMZ3, Q15751, P00519, P05067, O00555, Q6Y7W6, Q8NFZ4, Q92752, Q9Y566, A6NHT5, Q8IVU1, P78357, Q96JJ6	1931	46	16792	3.0247	0.0414712	0.22771
GOTERM_BP_DIRECT	GO:0000226~microtubule cytoskeleton organization	22	0.993228	3.04713e-05	Q9NV58, P10636, P18583, Q9P0L2, P78559, Q03001, Q66K74, Q96N67, Q69YQ0, Q96L34, Q32P44, P11137, Q14244, P27448, Q3KQU3, Q86XJ1, Q02246, Q7KZI7, Q96T17, Q5M775, O15265, O95359	1931	71	16792	2.69454	0.0152905	0.0573986
GOTERM_BP_DIRECT	GO:0051056~regulation of small GTPase mediated signal transduction	33	1.48984	4.01527e-05	Q9NYF5, Q8WZ64, Q9P227, Q96PE2, Q15811, Q9H7P9, Q8WWN8, Q4VCS5, O60292, O43182, Q6GYQ0, Q2PPJ7, Q86X10, Q17R89, O14559, A1A4S6, Q9NRY4, O14827, Q7Z6B7, O94827, Q5VVW2, Q96FS4, Q96P48, Q07889, A7KAX9, Q9P2F6, O43166, Q13009, Q9UNA1, Q2M1Z3, Q07890, P98174, O15085	1931	134	16792	2.14156	0.0181079	0.0756288
GOTERM_BP_DIRECT	GO:0006397~mRNA processing	41	1.85102	2.49601e-05	Q9UPN6, Q07666, Q504Q3, Q6P6C2, A7MD48, O95319, P23246, Q9BSV6, Q16630, Q9Y2W1, Q5T8P6, Q9NYV4, Q9BWF3, Q6PJT7, Q9UHX1, Q07352, Q9UKA9, Q8N6W0, Q86U44, P18583, Q9NR56, Q8NDT2, Q8N2M8, Q8IYB3, O95218, Q9P2N5, O75525, Q9H7N4, Q5VZF2, Q7Z6E9, Q13435, Q96PU8, Q7KZ85, Q9UKV3, Q08170, Q8WXA9, P51816, Q92879, Q15459, Q6NXG1, Q5VWX1	1931	179	16792	1.99182	0.014099	0.0470195
GOTERM_BP_DIRECT	GO:0000122~negative regulation of transcription from RNA polymerase II promoter	147	6.63657	2.43902e-12	Q0D2K3, P54259, Q9UPN9, Q6VMQ6, P23246, Q12830, Q9ULM3, Q96RK0, P51532, P18146, P12270, A5YKK6, Q9UKL0, Q5TGS1, O60504, P56645, Q9UBP5, P06400, Q15466, Q6AWC2, Q8WUI4, Q01094, Q9GZN2, O00358, Q6W2J9, P15822, Q8NBF1, P39880, O75626, Q02078, Q5T6S3, Q9H4B4, Q15911, Q8IUX7, O14503, Q04206, Q13207, O00712, Q9Y4B6, Q9H334, Q08050, P12755, Q12857, Q8WUF5, P26358, O75376, P35227, O15409, Q92793, P09874,…	1931	720	16792	1.77544	1.11001e-08	4.59567e-09
GOTERM_BP_DIRECT	GO:0016032~viral process	59	2.66366	4.15689e-05	Q9NYB9, Q9NPG3, Q9Y6W5, Q6VMQ6, P12270, P28062, Q92538, E9PAV3, Q96T37, Q9UKL0, P06400, Q8NDT2, Q5T4S7, Q92830, Q96T58, Q8IZP0, Q04637, P31994, P01889, O60885, P04637, Q96G01, O95197, P14784, Q53ET0, Q9Y4B6, Q12959, O75179, P17544, Q6VY07, Q14160, O60563, Q92793, Q8NFH5, O43432, O00268, A8CG34, Q9UKJ1, Q6ZRS2, Q96EB6, Q01826, Q09472, O43683, Q9BVL2, P20226, O75970, P52948, Q6UUV9, Q5SRE5, Q13435,…	1931	299	16792	1.71594	0.0170515	0.0782953
GOTERM_BP_DIRECT	GO:0006366~transcription from RNA polymerase II promoter	101	4.55982	6.21231e-08	P18146, Q9Y2T7, Q7Z591, Q99607, Q15714, Q9Y2D1, Q9C0K0, O75364, Q14814, P15822, Q01196, P78424, Q8NBF1, Q13461, Q9Y692, Q13950, O60281, O43186, O15516, Q02078, Q15911, Q04206, O14641, O14640, O00712, Q16594, Q02962, Q08050, Q15915, Q8IVW6, Q03111, Q12857, O15156, O75376, P09874, Q9Y2N7, O00268, O60675, O60479, Q70SY1, Q9UKN5, Q99856, P10070, O43918, P20226, O75909, Q9BWH6, Q9BQW3, Q5T1R4, Q9H3P2,…	1931	513	16792	1.71208	7.06781e-05	0.000117053
GOTERM_BP_DIRECT	GO:0006357~regulation of transcription from RNA polymerase II promoter	83	3.74718	6.49624e-06	P25440, Q9NWS9, Q12873, Q9NPG3, Q06547, O94993, P19021, P85037, Q8N9B5, P51532, Q5T230, Q8NEA6, P36956, Q9C009, O60548, Q9Y222, Q99742, Q02086, O15265, Q9Y2D1, Q9Y651, Q9H8N7, Q9NQB0, P06400, Q9HCS4, O00358, Q5VZL5, Q9UPW6, P23634, O60806, Q92830, O94983, Q8NBF1, P39880, Q13461, Q9Y692, Q13950, O15516, O60244, O95789, Q9ULX9, Q15723, Q01892, Q96KN3, Q71F56, P53539, Q02446, Q9Y4X4, Q9H334, O14497,…	1931	441	16792	1.63666	0.00589545	0.0122396
GOTERM_BP_DIRECT	GO:0045944~positive regulation of transcription from RNA polymerase II promoter	181	8.17156	5.45395e-11	Q06547, P51532, P18146, Q9UHV7, Q5T230, Q96PK6, P55197, Q15139, Q7Z591, Q99607, P55318, Q5TGS1, Q96JK9, Q9Y2D1, Q9UBP5, Q9C0K0, O75364, P06400, Q01094, Q14814, O60806, Q969V6, Q8NF64, Q01196, Q8NBF1, Q9Y692, O60281, O60885, O43186, Q7Z434, O15516, Q02078, Q53ET0, Q8TAK5, Q04206, Q7Z5J4, O00712, P20749, Q02962, Q9H334, Q16594, Q08050, Q15915, Q8IVW6, P12755, Q12857, Q8TD94, O00468, Q92793, P09874,…	1931	981	16792	1.60446	1.24105e-07	1.02764e-07
GOTERM_BP_DIRECT	GO:0045892~negative regulation of transcription, DNA-templated	90	4.06321	1.46895e-05	Q12906, Q8TBE0, P54253, Q9HCK8, Q0D2K3, Q9UPN9, Q96RU7, P85037, Q3T8J9, Q6VMQ6, P23246, Q9ULM3, P51532, O00308, Q96T37, Q9Y2X9, Q96QT6, Q9UKL0, Q9Y2D1, Q9UBP5, Q9NQB0, P06400, Q01094, O00358, Q6W2J9, Q9UKY1, Q8NDT2, Q96ST3, Q01196, Q96T58, Q86YN6, Q13950, Q9UI36, O15516, P04637, Q15911, P05112, O14503, Q02779, Q9H2F5, Q13207, Q04206, Q96MN9, O15164, Q15723, P20749, Q9Y543, Q02962, Q9H334, Q9NQ87,…	1931	499	16792	1.56842	0.00950489	0.0276744
GOTERM_BP_DIRECT	GO:0043547~positive regulation of GTPase activity	100	4.51467	1.06384e-05	Q01082, Q8N5H7, P13591, O60292, P55196, O43182, Q13671, Q92538, Q8TE68, Q3KR16, P49418, P13501, Q99569, Q5VVW2, Q8IYB5, P05362, Q96FS4, Q07889, Q9P2F6, P14784, Q8TEH3, A6NDS4, O14641, Q9H7D0, Q07890, P98174, O95467, Q92888, Q96PE2, Q9P227, Q00587, O00468, Q9UPP2, Q14161, Q9H7P9, Q8WWN8, Q9GZZ7, P09619, P21802, Q17R89, O14827, Q9P212, O94827, Q8TB24, Q13972, Q96P48, Q96P47, Q8IZD9, Q9NZM3, Q92997,…	1931	565	16792	1.53912	0.00803682	0.0200431
GOTERM_BP_DIRECT	GO:0006351~transcription, DNA-templated	309	13.9503	9.56044e-10	Q9NWS9, Q7Z589, Q9NR83, Q06547, Q5T0B9, P85037, Q6VMQ6, P23246, Q5T230, P55197, Q02086, Q9C0F0, P55318, Q5TGS1, O00401, Q9Y4A5, Q14814, Q8WUI4, Q9GZN2, Q8NDT2, O60806, P98169, Q969V6, Q8NF64, P39880, O43189, Q13461, O95251, Q9H4Z2, Q02078, Q5T6S3, Q8N1G0, Q8IUX7, Q53ET0, Q13207, Q96MN9, Q15723, O00712, Q9Y543, Q71F56, Q9H5J0, Q9Y4B6, Q02962, Q08050, O00716, P41229, Q01954, P12755, Q8WUF5, Q6ZSS3,…	1931	1955	16792	1.37446	1.45032e-06	1.80138e-06

## Sheet: GO_CC
Category	Term	Count	%	PValue	Genes	List Total	Pop Hits	Pop Total	Fold Enrichment	Benjamini	FDR
GOTERM_CC_DIRECT	GO:0044615~nuclear pore nuclear basket	8	0.361174	0.00011528	P12270, Q9NZP6, Q96KW2, A8CG34, Q96HA1, Q8NFH5, P35658, P52948	2075	12	18224	5.8551	0.00697918	0.174651
GOTERM_CC_DIRECT	GO:0005905~clathrin-coated pit	18	0.812641	8.2256e-05	Q8NC96, P98164, P01130, Q15811, P50570, O60895, P05067, Q96RU3, Q7Z4F1, Q5SQI0, Q0JRZ9, Q13492, P32121, O14526, Q9BQI5, O00429, O60641, Q9Y6I3	2075	55	18224	2.87432	0.00664086	0.124648
GOTERM_CC_DIRECT	GO:0045202~synapse	50	2.25734	4.32092e-09	Q9Y6M7, Q15811, Q96QU1, Q66K74, Q8N3J6, Q92823, O15034, Q8NFW9, O75061, Q02246, Q9Y6X2, P08173, P08912, Q9P1Z3, Q86XR5, O94910, O75912, P08473, Q9Y4J8, P00519, Q92870, Q7Z5N4, Q6XZF7, Q9Y6N9, O14640, Q92777, Q01814, P14867, Q9C0H9, O00468, O75334, Q9BY67, O43155, Q8NFZ4, Q92581, Q8TD84, Q16445, Q9Y6V0, Q58EX2, P47869, Q63HQ2, P05067, Q8N0X7, Q6UUV9, Q92558, Q99946, Q7Z6L0, P0C0L4, Q8N8S7, P0C0L5	2075	181	18224	2.42615	1.04998e-06	6.55162e-06
GOTERM_CC_DIRECT	GO:0014069~postsynaptic density	42	1.89616	1.70581e-05	Q99836, Q01082, Q9UPX8, Q8N3V7, Q9UQ16, P30542, Q9C0H9, Q12929, Q13002, P27816, Q14643, O15075, O14514, P40123, O75061, O75553, Q14114, Q9Y6V0, Q13873, Q9UPA5, P10636, Q9C0D5, Q99569, P53708, P49841, P50570, Q13936, Q8IZP0, O75970, Q07889, A7KAX9, Q96Q42, O43166, P32121, Q8WXI2, Q96HC4, Q9BVN2, Q9Y566, P17600, O14640, Q9UPX0, Q12959	2075	184	18224	2.00474	0.00177492	0.0258613
GOTERM_CC_DIRECT	GO:0030027~lamellipodium	36	1.62528	0.000101356	Q765P7, Q9NYB9, O94875, Q14160, Q13574, Q9C0H9, Q15811, Q9Y6W5, O15357, Q6T4R5, Q8WWN8, Q4VCS5, Q8IZ21, P25054, Q14118, O00401, Q8IY63, O94827, Q9UPY6, P50570, Q8IZP0, O00592, Q70E73, Q9NZI8, Q92870, O60749, Q9UI08, Q92558, Q96Q42, Q9UHY1, A0MZ66, Q2M1Z3, Q16513, P98174, Q8N8S7, Q7Z6J0	2075	160	18224	1.9761	0.00669494	0.153571
GOTERM_CC_DIRECT	GO:0016607~nuclear speck	42	1.89616	0.000141892	Q6P6C2, Q9Y2W2, Q9UQ35, O15527, Q9Y2N7, O15047, Q9Y2W1, Q9NYV4, Q9BTA9, Q9BWF3, Q5T200, Q9NRA8, Q6PJT7, Q9Y6X2, Q86Z02, Q96T37, Q92766, P49750, Q86U44, Q96JK9, Q92585, Q9H6E5, P18583, P10070, Q9ULJ6, Q13247, Q8IYB3, Q9P2N5, Q9UPS6, Q8WWM7, Q8IZL2, Q9UKV3, Q08170, Q86TB9, Q9H093, P51816, O75400, Q96L91, P48552, Q86YP4, Q6K0P9, O75925	2075	201	18224	1.83518	0.00792585	0.214928
GOTERM_CC_DIRECT	GO:0045211~postsynaptic membrane	44	1.98646	0.000101156	Q07001, Q9UPX8, Q86VH5, P14867, Q8N3V7, P30542, Q14160, Q9NQS3, Q9C0H9, Q9UPP2, Q13002, Q8N1C3, O95206, Q13492, P48169, Q8NFZ4, Q16445, A4D2P6, P08173, O15146, P08912, Q14118, Q9NQX3, Q9C0D5, Q14831, P47869, P18507, P34903, P50570, Q8IZP0, O75970, A7KAX9, Q9BTN0, Q12955, O43166, P32121, Q8WXI2, Q96HC4, A8MPY1, Q9BVN2, Q9Y566, Q9UPX0, Q7Z6J2, Q12959	2075	211	18224	1.83145	0.0073475	0.153268
GOTERM_CC_DIRECT	GO:0030054~cell junction	89	4.01806	5.44194e-07	Q8NAX2, P54259, Q66K74, Q15811, Q12774, Q13002, Q86UR5, O15034, P55196, P48169, O15079, Q7L1I2, O00445, A4D2P6, P08173, P08912, Q86XR5, O43581, O94910, Q13424, P49418, Q9C0D5, Q9NQX3, Q8IY63, Q99569, Q9Y4J8, Q7Z5N4, Q9P2J2, Q6XZF7, Q6IWH7, Q8TEH3, P17600, Q9BVN2, O15117, Q92777, Q9UPX0, Q7Z6J2, Q12959, Q01814, Q07001, Q0VAQ4, Q8WUF5, Q12857, Q9UPX8, Q86VH5, P14867, Q8N350, Q14160, Q12929, Q9C0H9,…	2075	459	18224	1.70295	9.91744e-05	0.000825133
GOTERM_CC_DIRECT	GO:0005887~integral component of plasma membrane	213	9.61625	1.07857e-05	P17658, P01130, O95528, Q8NFT2, P46094, Q9UL62, Q16820, Q2M3G0, Q9GZN0, Q86V40, P78325, Q9ULF5, O14798, Q6UVK1, Q8NFU1, O43193, P47901, Q15722, P09758, Q9UHM6, P16150, Q9BZW2, Q01814, Q0VAQ4, Q8NGH8, Q63ZE4, O75473, Q8NG75, Q04900, Q16445, P21802, Q13586, Q14831, Q8WUG5, Q2Y0W8, O60721, Q9H5Y7, P51582, Q8N423, Q96PD2, Q08722, O15354, Q14573, P40200, O43246, Q9NQS3, Q8N3J6, Q5R3K3, O15075, P05981,…	2075	1415	18224	1.32205	0.00130961	0.0163526
GOTERM_CC_DIRECT	GO:0005654~nucleoplasm	417	18.8262	2.99793e-10	Q9NTZ6, Q13200, Q13574, Q6DN12, Q9UBY9, Q6VMQ6, P31350, P55196, P55197, P28062, Q7Z3B3, Q96BT3, Q9Y4A5, Q8WUI4, Q9GZN2, Q8NDT2, Q8NF64, Q969V6, Q9UKF7, O95789, Q02078, Q9Y6J0, Q96L91, Q9NYZ3, Q08050, Q9GZM5, P12755, Q8WUF5, O75376, P20585, Q9BTA9, Q96B36, P53814, P21802, Q6PJG2, Q8IWI9, Q8TAQ2, Q9NP71, Q53GL7, Q13435, Q4ZHG4, Q08170, Q8IVL1, O75151, Q8IZL8, Q86TM6, Q14191, Q04721, Q04727, P50548,…	2075	2784	18224	1.3155	2.18549e-07	4.54562e-07
GOTERM_CC_DIRECT	GO:0005886~plasma membrane	578	26.0948	2.19393e-09	O75355, Q765P7, Q07065, P17658, Q8NGS7, P01130, Q13574, Q8NET5, Q4KMP7, O95528, P27816, Q8NFT2, A6NND4, P55196, Q13671, Q16820, Q8NGT1, Q8NGT0, Q2M3G0, Q9Y6I3, Q9GZN0, Q9NP99, O95980, Q8WZ94, Q99569, Q9BZZ2, Q9ULF5, Q9H1K0, P46934, Q9Y5F7, Q9Y5F6, P31994, Q8WXI7, O15231, Q8WXI2, Q8N8Q9, A6NDS4, P47901, Q6UXY1, P14222, P14410, Q9GZM5, P16150, Q8IZF2, Q9BZW2, Q8IZF4, Q8NGQ1, Q6TCH4, P22681, O75473,…	2075	4121	18224	1.23183	7.99686e-07	3.32655e-06
GOTERM_CC_DIRECT	GO:0005634~nucleus	712	32.1445	9.94218e-07	Q13200, Q13574, Q504Q3, A7MD48, Q9UBY9, P85037, Q6VMQ6, P31350, Q5T230, P55197, P28062, Q02086, P13646, Q96Q15, Q7Z3B3, Q5TGS1, Q96BT3, Q9Y6I3, Q9Y4A5, Q9GZN0, O75364, Q8WUI4, Q9GZN2, Q9H2K2, O75952, Q8WWI1, Q969V6, Q8NF64, Q96FS4, Q04637, P46934, Q13461, P55198, Q02078, Q68DE3, O95785, Q2LD37, Q13207, Q9Y6J0, Q9H5J0, Q9Y4B6, Q08050, Q9Y4B4, Q9NTX7, P12755, Q8WUF5, Q8TD94, P22681, O75376, Q86WA8,…	2075	5415	18224	1.1548	0.000144947	0.00150748
GOTERM_CC_DIRECT	GO:0005737~cytoplasm	671	30.2935	6.22335e-05	P98088, Q8N5H7, Q13574, O95528, Q6DN12, Q8ND61, Q9UBY9, P27816, Q8TC76, Q6VMQ6, P31350, Q13470, P55196, Q13671, P55197, P28062, Q9NRJ4, Q96Q15, Q9Y6I3, Q9GZN0, Q8WUI4, Q99569, Q9H2K2, O75952, Q8WWI1, Q969V6, Q04637, P46934, Q8TC41, Q9UKF7, P31994, Q8ND56, Q02078, O95789, O15231, Q8WXI2, Q9Y6J0, Q9Y4B6, Q08050, P12755, Q8WUF5, P22681, Q9ULI2, Q9UBW5, Q9P2B4, Q96B36, O75674, Q3YEC7, P53814, Q07352,…	2075	5222	18224	1.12853	0.00565515	0.0943203

## Sheet: GO_MF
Category	Term	Count	%	PValue	Genes	List Total	Pop Hits	Pop Total	Fold Enrichment	Benjamini	FDR
GOTERM_MF_DIRECT	GO:0017124~SH3 domain binding	43	1.94131	4.97658e-12	Q9NYB9, Q9UPX8, Q07666, P22681, O43516, Q9Y6W5, O15357, Q15735, O43182, O75674, Q86TC9, O43184, O75061, Q9BQI5, P78357, P10636, P98164, Q8WZ74, O75952, Q13191, P50570, Q8IZP0, Q05209, Q8IZD9, Q9NZQ3, P00519, O75525, Q07889, Q9Y3L3, Q9UI08, Q96PU8, Q8N1I0, B1AK53, Q8TEH3, O43281, Q14185, Q9Y566, Q2M1Z3, A6NGB9, Q5VWX1, Q16204, Q8N8S7, Q68DA7	1913	119	16881	3.18863	6.14607e-09	8.07425e-09
GOTERM_MF_DIRECT	GO:0044212~transcription regulatory region DNA binding	48	2.16704	4.91738e-06	Q9BWX5, Q06547, O75376, O60563, Q12772, P23246, Q9P2K3, Q4LE39, Q96BA8, Q9HCE3, Q9Y222, Q8IZ40, P55318, Q9Y2X9, Q6PJG2, P08151, Q9UKL0, Q9Y2D1, Q9C0K0, Q70SY1, Q9NQB0, Q9HCS4, Q6W2J9, P15822, O43918, P31629, P20226, P35713, P11161, Q5T1R4, Q01664, Q03164, Q9HBM6, Q9H4Z2, P04637, O14686, Q99941, Q15911, P19532, Q9NSC2, Q8TAK5, O94776, Q04206, P08047, Q16594, Q02962, Q5JPB2, Q9Y467	1913	213	16881	1.98859	0.00101165	0.00797792
GOTERM_MF_DIRECT	GO:0003682~chromatin binding	87	3.92777	8.00504e-10	Q8TBE0, P25440, Q9HCK8, Q9BWX5, Q96RY5, P19021, O95936, P23246, Q8IZL8, Q96RK0, Q9UMQ3, P12270, Q14191, P36956, Q96BA8, O75417, Q04727, Q96FF9, Q96QT6, Q9NR48, O15265, Q9Y2D1, P28324, Q96DN6, Q8WUI4, O15417, Q9UPW6, Q96ST3, Q9ULU4, Q92830, O94983, O43189, Q13950, Q03164, O60885, P04637, Q02078, Q9P281, Q53ET0, Q04206, O15164, Q96L91, Q13112, Q9H334, Q9P2R6, P37275, Q99583, P12755, Q96EK2, Q12857,…	1913	391	16881	1.96348	4.94311e-07	1.29878e-06
GOTERM_MF_DIRECT	GO:0003714~transcription corepressor activity	45	2.0316	1.56558e-05	Q99583, P37275, Q9NQ69, P12755, Q8WUF5, Q9Y2Y4, P54259, O75376, Q96RU7, Q3T8J9, Q6VMQ6, Q9Y2N7, P51532, Q9P2K3, Q04727, Q8IZ40, Q2VWA4, A0AVK6, O43439, Q9Y2X9, Q9NRY4, P50548, Q9UKL0, Q15637, Q9Y2D1, Q9H869, Q96EB6, Q15466, Q8WUI4, Q6W2J9, Q9UKY1, Q9Y618, Q01196, Q15583, Q9HBM6, Q9NVW2, O14503, Q8IUX7, Q02779, P48552, Q9UER7, Q9NQ87, Q8IX12, Q9Y4X4, O75925	1913	203	16881	1.95614	0.00214603	0.0253977
GOTERM_MF_DIRECT	GO:0008134~transcription factor binding	59	2.66366	5.48417e-06	Q12830, Q8IZL8, P51532, O00308, Q9P2K3, Q5VV67, P55318, Q9UKL0, Q5TGS1, O60504, Q9UBP5, Q9NQB0, P06400, Q15466, Q01094, Q6W2J9, Q01196, Q92830, O94983, Q86YN6, Q92870, P04637, Q04206, Q9NRP7, P20749, Q9Y543, P53539, Q9NQ87, Q02962, O75925, P37275, Q9NV58, Q71SY5, Q16254, Q12857, Q8WUF5, P17544, O60563, Q92793, P09874, O00268, Q8WYB5, P42858, Q8IZ40, Q6PJG2, P98177, Q96EB6, Q9Y618, Q09472, Q9NP71,…	1913	284	16881	1.83323	0.000967098	0.00889742
GOTERM_MF_DIRECT	GO:0008017~microtubule binding	43	1.94131	0.000133823	O95996, Q9UPN3, O43670, Q9UQ16, Q9UBN7, Q66K74, Q96L34, P11137, P27816, Q32P44, Q6PGN9, Q96DZ5, O15527, Q99932, Q86XJ1, Q5T7B8, Q9BQI5, Q9H7U1, P25054, O00429, Q96AC6, Q86Y91, P08151, Q14980, P10636, P78559, P30622, Q5JR59, Q14839, P50570, Q99501, Q9P2P6, Q6P0Q8, Q9BVA0, Q8TF30, Q13009, O43896, Q14203, Q2KJY2, Q15555, Q8NHY3, Q9H4H8, Q68DA7	1913	208	16881	1.82427	0.0149133	0.2169
GOTERM_MF_DIRECT	GO:0003779~actin binding	57	2.57336	1.20801e-05	Q9UPN3, Q01082, O60610, Q8N3V7, Q00872, O43516, Q9Y6W5, Q8N9B5, O15357, Q9NQW6, Q6NYC8, Q8NFW9, Q96PY5, Q8IZ21, Q86XJ1, Q9H987, Q9UL62, Q96LK8, Q9NZ56, P50402, Q8TE68, O94851, Q13424, O00401, Q7RTP6, Q969V6, Q7Z7A4, Q96HC4, P17600, Q9BVN2, Q9UBN7, Q12929, Q9UMS6, Q6P5Q4, Q12791, Q86TC9, P40123, O60879, P53814, Q14118, Q9UKN7, Q86T65, Q9UPY6, Q01518, Q9BX66, Q03001, Q5TZA2, A8K0Z3, Q9Y613, Q8TF30,…	1913	278	16881	1.80931	0.00186313	0.0195975
GOTERM_MF_DIRECT	GO:0003713~transcription coactivator activity	49	2.21219	0.00013706	O75151, Q8N9B5, P51532, Q5T230, Q9UHV7, Q86UU0, E9PAV3, P57086, Q9H0E3, Q96JK9, P06400, Q969V6, Q92830, Q9Y692, O60244, Q8IZL2, O15164, Q16594, Q02446, O14497, Q8IX12, O75925, Q99583, P37275, Q92793, Q9Y2N7, P51610, Q9Y2W1, Q93074, O15055, O00268, Q9BQK8, Q14686, P28702, Q6ZRS2, Q92585, Q14872, Q9ULH7, Q09472, Q8TAQ2, O14776, P15336, Q8IX03, Q9UK80, Q01664, Q15788, Q92750, P48552, Q9Y463	1913	248	16881	1.74352	0.0140077	0.222141
GOTERM_MF_DIRECT	GO:0000978~RNA polymerase II core promoter proximal region sequence-specific DNA binding	70	3.16027	4.58194e-06	Q12772, P51532, P36956, Q7Z591, Q99607, Q9Y2X9, Q9BXK1, Q96SF7, Q9C0K0, Q9H8N7, Q9NQB0, H3BNR1, O75364, Q14814, Q9Y692, Q13950, O75626, O43186, O15516, Q02078, Q13207, Q04206, O00712, P53539, Q9H334, Q15915, Q8IVW6, P12755, Q12857, Q16254, P17544, Q6P1N0, O15156, O15409, Q33E94, O75030, O15550, Q2VWA4, A0AVK6, Q8N1L9, Q00613, Q12968, P08151, P48382, Q70SY1, Q86VE0, Q8N196, Q14872, Q8TAQ2, P10070,…	1913	355	16881	1.74001	0.0011311	0.00743371
GOTERM_MF_DIRECT	GO:0004674~protein serine/threonine kinase activity	68	3.06998	0.000107846	Q96J92, O60307, P78362, Q5VT25, Q9Y2H9, Q8IZL9, O15075, Q9H4A3, Q15139, O95835, Q86Z02, Q38SD2, Q15569, Q6VAB6, Q96Q15, Q8N5S9, Q9NRS6, P15056, Q8IWQ3, Q14296, Q9Y3S1, P49841, Q9Y2K2, Q16584, O15021, Q15772, Q6P0Q8, Q9H4B4, Q92630, Q02779, Q9UHY1, Q8TD19, Q9BZL6, Q9NRP7, Q9UBS0, A0A0B4J2F2, P57059, Q8WZ42, Q96L34, O60563, Q5TCY1, Q13164, Q09013, Q9H422, O95819, Q96GD4, Q9NSY1, P51617, P49674, P42…	1913	376	16881	1.59589	0.0132314	0.174832
GOTERM_MF_DIRECT	GO:0019901~protein kinase binding	68	3.06998	0.000107846	Q14524, Q96RU7, P19021, Q9H3S7, Q8IUC6, O15524, Q9H4A3, P36956, O95835, P55011, P25054, P30305, P08913, Q86T82, Q8N1F8, Q8TDY2, Q9NQB0, Q8IWQ3, Q8WUI4, Q01094, P08575, P49841, P50570, O43561, Q6UVK1, Q05469, Q7Z434, P04637, Q02078, P22460, Q8NFP9, Q8TD19, P17600, Q04206, O14641, O14640, O60641, Q08050, Q12959, P57059, P12755, A0A0B4J2F2, Q8WZ42, Q9C0H9, Q6R327, P09874, O60237, Q9BV87, O75674, P26…	1913	376	16881	1.59589	0.0132314	0.174832
GOTERM_MF_DIRECT	GO:0003700~transcription factor activity, sequence-specific DNA binding	158	7.13318	9.93866e-07	Q9NWS9, Q9NR83, Q06547, P18146, P55197, Q9Y222, Q9NRJ4, P55318, Q15714, Q9Y2D1, Q9UBP5, P06400, Q14814, Q01094, Q9GZN2, O00358, O60806, Q969V6, Q01196, P78424, O60284, O43189, Q13461, O95251, Q13950, O43186, O75626, O15516, Q02078, Q15911, Q8IUX7, O14503, Q04206, Q13207, Q8TAK5, Q15723, Q7Z5J4, O00712, P20749, Q8WYP5, Q9H334, Q02446, P51825, O00716, Q08050, Q15915, Q01954, O43638, Q12857, Q6ZSS3,…	1913	961	16881	1.45083	0.000306809	0.00161249
GOTERM_MF_DIRECT	GO:0003677~DNA binding	258	11.6479	8.53873e-08	Q9NWS9, Q9NR83, Q5T0B9, P55197, Q02086, Q9C0F0, Q5TGS1, Q96BT3, O75364, Q15466, Q96DN6, Q9GZN2, O60806, P78424, Q13461, Q9Y692, Q13950, O43186, O95789, Q02078, Q8N1G0, Q68DE3, Q96MN9, Q04206, Q13207, O00712, Q96L91, Q9H5J0, Q02962, Q16594, Q08050, O00716, Q9Y4B4, P41229, Q8IVW6, Q01954, Q9NQ69, Q6ZSS3, P26358, Q8TD94, O75376, Q9BU19, P09874, Q86V15, Q9Y2N7, Q96GD3, Q07352, P57723, Q6PJG2, Q8IWI9,…	1913	1674	16881	1.36003	3.51505e-05	0.000138537

## Sheet: KEGG
Category	Term	Count	%	PValue	Genes	List Total	Pop Hits	Pop Total	Fold Enrichment	Benjamini	FDR
KEGG_PATHWAY	hsa04330:Notch signaling pathway	16	0.722348	7.66709e-05	P49757, Q9Y618, Q09472, Q92830, Q92793, Q92997, Q04721, Q8IZL2, Q99466, Q8N9I9, O14641, O14640, Q9UM47, Q96JK9, Q92585, Q86UW9	728	48	6879	3.14973	0.00988013	0.100111
KEGG_PATHWAY	hsa04144:Endocytosis	48	2.16704	1.92982e-05	Q8WZ64, Q9NR46, P01130, Q9UQ16, P22681, Q9UPP2, O43516, Q14161, Q8WWN8, Q9Y4E1, Q6WKZ4, A5D8V6, Q86XT2, O94973, O75061, Q92538, P21802, Q8NEZ2, Q96J02, A5PKW4, O00401, Q9Y6I3, P49418, Q8IYB5, Q8WUM4, Q9H1K0, Q13191, P50570, P46934, Q96P48, P22455, Q96P47, Q8TF74, O43150, Q99490, P01889, Q9H9H4, A8K0Z3, O60749, Q8N0X7, Q641Q2, P17693, Q9H7P6, Q96P50, Q5JU85, P32121, P14784, O60331	728	241	6879	1.88199	0.00498581	0.0252067

## Sheet: Protein Domain
Category	Term	Count	%	PValue	Genes	List Total	Pop Hits	Pop Total	Fold Enrichment	Benjamini	FDR
INTERPRO	IPR015425:Actin-binding FH2	12	0.541761	2.7135e-08	Q9C0D6, Q86T65, Q96PY5, O60610, Q27J81, A4D2P6, O60879, Q9Y4D1, Q9NZ56, Q2V2M9, Q9Y613, Q68DA7	2059	15	18559	7.21088	1.49581e-05	4.71853e-05
INTERPRO	IPR014768:GTPase-binding/formin homology 3	8	0.361174	4.49296e-05	Q86T65, Q96PY5, O60610, Q27J81, O60879, Q9Y4D1, Q2V2M9, Q9Y613	2059	11	18559	6.55534	0.00411949	0.0780997
INTERPRO	IPR003124:WH2 domain	15	0.677201	5.49157e-09	Q9UPY6, O43516, Q8TF74, Q9Y6W5, Q8N9B5, Q6P5Q4, Q7Z7A4, Q8TF30, Q92558, B1AK53, Q27J81, O75128, A6NGB9, O43312, O00401	2059	22	18559	6.14564	1.21088e-05	9.54934e-06
INTERPRO	IPR003616:Post-SET domain	9	0.406321	0.000127651	Q15047, O14686, Q8NEZ4, Q9UPS6, Q9UMN6, Q03164, Q9NR48, O15047, Q9BYW2	2059	16	18559	5.07015	0.010768	0.221741
INTERPRO	IPR000203:GPS domain	15	0.677201	1.44337e-05	O60241, Q8IZF2, Q8IZF3, Q8IZF4, Q9HCU4, Q8IZF5, Q8IZF6, Q7Z443, O14514, Q9NYQ7, Q8IZP9, Q8IWK6, Q96K78, O94910, O95490	2059	36	18559	3.75567	0.00159006	0.0250959
INTERPRO	IPR001487:Bromodomain	16	0.722348	3.28867e-05	P25440, Q09472, Q9ULU4, Q9UPN9, Q92830, Q92793, Q03164, Q9UIF9, Q12830, O60885, Q9UIF8, Q9H0E9, P51532, Q15059, O15164, Q9NR48	2059	43	18559	3.3539	0.00329077	0.0571715
INTERPRO	IPR015940:Ubiquitin-associated/translation elongation factor EF1B, N-terminal, eukaryote	16	0.722348	4.48136e-05	P57059, Q9P0L2, A0A0B4J2F2, Q5T6F2, Q9NRR5, Q92681, P22681, Q13191, Q96L34, Q9Y2K2, Q7Z6Z7, Q14157, P27448, P54727, O95835, Q7KZI7	2059	44	18559	3.27767	0.00428714	0.0778982
INTERPRO	IPR019787:Zinc finger, PHD-finger	28	1.26411	4.36309e-08	P41229, Q96EK2, Q12873, Q9BUL5, O75151, O43918, Q9ULU4, Q9UPN9, Q14839, O94880, Q9UPP1, Q9UMN6, O43189, Q03164, Q9UIF9, Q12830, P55198, Q9UIF8, P55197, Q5T6S3, O14686, Q8WYB5, Q8NEZ4, O15164, Q6PCT2, Q96QT6, Q9NR48, Q9BTC0	2059	79	18559	3.19469	1.60342e-05	7.58702e-05
INTERPRO	IPR001965:Zinc finger, PHD-type	29	1.30926	1.83162e-07	P41229, Q96EK2, Q12873, Q9BUL5, O75151, Q9UPN9, Q9UPP1, Q12830, Q9UIF9, Q9UIF8, P55197, Q8WYB5, Q8NEZ4, Q9NR48, Q96QT6, O43918, Q9ULU4, Q14839, O94880, Q9UMN6, O43189, Q03164, P55198, Q5T6S3, O14686, Q7Z5J4, O15164, Q6PCT2, Q9BTC0	2059	89	18559	2.93702	5.04828e-05	0.000318502
INTERPRO	IPR013098:Immunoglobulin I-set	40	1.80587	4.25676e-08	P11362, Q8WZ42, Q86VF2, Q00872, P13591, Q96JA1, Q92823, Q9BY67, Q86TC9, Q8IWK6, Q8TD84, Q02246, P09619, P21802, O15146, O94856, P98160, Q8IVU1, Q58EX2, Q6WRI0, Q9BZZ2, O75325, P43146, Q6UY18, Q9Y6N7, Q8N441, P22455, Q9NR99, P17948, Q96RL6, Q8WZ75, Q7Z5N4, Q15772, Q9P2J2, Q4KMG0, Q9BTN0, Q92859, Q2VWP7, O94779, Q9UPX0	2059	141	18559	2.55705	1.87721e-05	7.4021e-05
INTERPRO	IPR005821:Ion transport domain	29	1.30926	8.68531e-06	Q14573, P17658, Q14571, Q14524, O00555, Q14643, Q15878, Q9UK17, Q12791, Q9UL62, Q9P1Z3, A8MYU2, O95180, Q9Y3Q4, P22459, Q96RP8, Q01668, Q13936, O43525, Q96L42, Q4G0N8, Q9Y5Y9, Q9UI33, P22460, Q9HCF6, O60741, Q9ULD8, Q9NQA5, Q12809	2059	106	18559	2.46598	0.00106339	0.0151019
INTERPRO	IPR011011:Zinc finger, FYVE/PHD-type	38	1.71558	4.00899e-07	P41229, Q96EK2, Q12873, Q9BUL5, O75151, Q9UPN9, Q9UPP1, Q92793, Q86UR5, Q9UIF9, Q12830, Q9UIF8, Q8NFW9, P55197, Q8WYB5, Q8NEZ4, Q9HCC9, Q9Y6V0, Q96QT6, Q9NR48, Q9UPA5, Q96K21, O43918, Q9UQ26, Q9ULU4, Q9H1K0, Q14839, O94880, Q9UMN6, O43189, Q03164, P55198, Q5T6S3, O14686, O15164, Q68DK2, Q6PCT2, Q9BTC0	2059	141	18559	2.4292	8.83944e-05	0.000697125
INTERPRO	IPR003961:Fibronectin, type III	53	2.39278	9.84041e-09	Q3SXY7, Q86VF2, Q9UMZ3, Q00872, P13591, Q6VMQ6, Q92823, O15034, Q02246, O94856, Q8IVU1, Q6EMK4, P23470, P54756, Q7Z4K8, Q02388, P12111, P08575, Q9Y6N7, Q7Z5N4, Q15772, Q9P2J2, P24821, P42702, P14784, Q2VWP7, Q9UPX0, O95153, P26992, P02751, Q8WZ42, P51610, O43155, Q5VV43, Q8TD84, P29320, P29322, Q58EX2, Q7Z7G0, P43146, Q63HQ2, P16144, Q8WZ75, O75445, Q8TER0, Q9BXP8, Q4KMG0, Q9BTN0, Q4ZHG4, Q92859,…	2059	207	18559	2.30783	1.0849e-05	1.71116e-05
INTERPRO	IPR001478:PDZ domain	39	1.76072	1.75513e-06	Q9UPX8, Q9P227, O60307, Q14160, Q9Y2H9, Q9UMS6, Q86UR5, O60292, P55196, Q9H987, Q96JY6, O43462, A4D2P6, Q8NI35, Q9Y6V0, Q13424, Q9H8Y8, Q8WWI1, Q9UQ26, Q96FS4, O75970, O15021, Q92997, Q9H5P4, Q6P0Q8, O43166, Q13009, O75112, Q8WXI2, Q5T5U3, Q96HC4, O15018, O14641, Q9Y566, Q9Y6N9, O14640, Q7Z6J2, O15085, Q12959	2059	155	18559	2.26794	0.000322454	0.00305197
INTERPRO	IPR003598:Immunoglobulin subtype 2	60	2.7088	1.2546e-08	Q86VR7, Q6UY09, Q3SXY7, Q86VF2, Q00872, P13591, Q8N3J6, Q96JA1, Q92823, Q02246, O94856, P40199, P98160, Q8IVU1, Q6WRI0, P12318, Q9BZZ2, O75325, P43121, Q9Y6N7, Q8N441, P22455, Q9NR99, P17948, P31994, Q96LA5, Q7Z5N4, Q15772, Q9P2J2, Q2VWP7, Q9UPX0, A6NGN9, Q8IZF2, P26992, Q8WZ42, P11362, Q9BY67, Q86TC9, Q8TD84, P09619, P21802, O15146, Q8NHL6, Q96AP7, Q58EX2, P43146, Q6UY18, Q96RD9, Q92854, Q96RL6,…	2059	250	18559	2.16326	9.22128e-06	2.18164e-05
INTERPRO	IPR001881:EGF-like calcium-binding	30	1.3544	0.000112474	P35443, P01130, Q5IJ48, Q9ULI3, O00468, Q7Z7M0, Q04721, Q9HCU0, Q14114, Q9UM47, P98160, P98095, Q6UXI9, Q9HCU4, P98164, Q9NQ79, P14543, Q14112, Q96DN2, Q9NY15, Q8N2S1, Q63HQ2, Q8TER0, Q9NYQ7, Q5T1H1, Q99466, Q9NPY3, P82279, P13611, Q6UY11	2059	127	18559	2.1292	0.00987176	0.195403
INTERPRO	IPR013032:EGF-like, conserved site	45	2.0316	5.42722e-06	P35443, P01130, Q9ULI3, Q5IJ48, O00468, Q9H1U4, Q14162, Q7Z7M0, Q04721, P15514, P0CG37, P56975, Q14114, Q9UKN1, Q9UM47, P98160, P98095, Q6EMK4, Q9UKJ8, Q6UXI9, P98164, Q9HCU4, Q9Y493, Q14112, P14543, P78325, Q96DN2, Q9NY15, Q8N2S1, Q63HQ2, P16144, Q02505, Q9H3R2, Q8TER0, P24821, Q9NYQ7, Q685J3, Q5T1H1, Q99466, Q9NPY3, Q04756, Q92752, P82279, P13611, Q6UY11	2059	199	18559	2.03825	0.000854425	0.00943702
INTERPRO	IPR001849:Pleckstrin homology domain	60	2.7088	2.5876e-07	Q8WZ64, Q01082, Q86WG5, O14492, Q15811, Q12774, Q5VT25, Q8WWW8, P35568, Q9NQW6, Q86UU1, Q15139, Q9Y2H5, O14654, Q13424, Q3KR16, P50570, O94806, Q53GA4, Q15111, O43150, Q70E73, Q07889, Q9P2F6, Q9UF11, Q13009, Q8WXI2, Q9BZL6, Q07890, P98174, Q92888, Q9P227, Q9UQ16, Q9BST9, Q9H7P9, Q8WWN8, A1A4S6, O14827, A5PKW4, Q9Y5P4, O94827, Q8N4B1, Q6IQ23, Q13972, Q96P48, Q96P47, Q99490, Q9H2D6, Q9NZM3, Q9Y4H2,…	2059	271	18559	1.99563	6.33943e-05	0.00044996
INTERPRO	IPR000742:Epidermal growth factor-like domain	51	2.30248	2.46451e-06	P01130, Q04721, O43184, P15514, P0CG37, P56975, Q9HCU0, Q16820, P98160, P78357, P98095, Q6EMK4, P98164, Q9Y493, P14543, Q9Y6N6, Q96DN2, P78325, Q9NY15, Q8N2S1, Q02505, Q9H3R2, P24821, Q685J3, Q5T1H1, Q99466, P13611, P35443, Q9ULI3, Q5IJ48, Q9H1U4, Q14162, O00468, Q7Z7M0, Q6ZRI0, Q14114, Q9UM47, Q99102, Q6UXI9, Q86XX4, Q9HCU4, Q14112, Q9HDB5, Q63HQ2, Q8TER0, Q9NYQ7, Q04756, Q9NPY3, Q92752, P82279,…	2059	231	18559	1.99002	0.000417932	0.00428547
INTERPRO	IPR001452:Src homology-3 domain	48	2.16704	5.45726e-06	Q9NYB9, Q9UPX8, Q8WUF5, Q9NR46, O94875, Q15811, Q12929, Q12774, Q8WXE0, Q96RU3, O15034, Q13470, O14559, A1A4S6, Q8TE68, O60504, Q9UKN7, Q7Z6B7, Q8TE67, P49418, Q9BX66, Q8IZP0, Q8IZD9, O43150, Q9NZQ3, P00519, Q16584, Q9NZM3, A7KAX9, P80192, Q5TCX8, Q6XZF7, Q8TEJ3, Q8N1I0, Q02779, Q9UNA1, O43281, Q14185, Q9BVN2, Q9Y566, Q6ZMT1, Q9H7D0, Q6UXY1, O15117, O95153, Q08289, Q12959, Q7Z6J0	2059	218	18559	1.98465	0.000801898	0.00948925
INTERPRO	IPR016024:Armadillo-type fold	70	3.16027	1.46533e-06	Q6ZS17, O94915, Q13200, Q9UBB6, O60610, Q14571, O00203, O14617, Q14669, Q8IZL8, Q96PY5, Q9P2D3, Q6ZUX3, Q6GYQ0, Q14671, Q9Y4E6, Q92538, Q2PPJ7, P25054, Q96Q15, Q9Y4A5, Q9BPX3, P49848, Q6ZNJ1, Q99569, Q5T4S7, Q8TEX9, Q04637, Q5VW36, A6NGR9, Q9Y4F4, P42356, Q8NFP9, Q8NEB9, O75170, Q9NRP7, Q7L311, Q9H7D0, Q9ULT8, Q9Y4B6, O14497, Q8N201, O95996, Q9UH62, Q9UQB3, Q6R327, Q14643, Q86VP6, O43432, O94973,…	2059	351	18559	1.79758	0.000293689	0.00254804
INTERPRO	IPR011993:Pleckstrin homology-like domain	85	3.83747	1.07907e-07	Q8NC96, Q8WZ64, Q01082, Q86WG5, O14492, Q15811, Q12774, Q5VT25, Q8WWW8, Q01970, P35568, Q9NQW6, Q86UU1, Q15139, Q9Y2H5, Q9H6Z4, O14654, O75553, Q8TE68, Q6ZVD8, Q3KR16, Q13424, O00401, Q8TE67, P49757, Q6ZNJ1, O94806, P50570, Q53GA4, Q15111, O43150, Q70E73, Q92870, Q07889, Q86YV0, Q9P2F6, Q9UF11, O94989, Q13009, Q8WXI2, Q8NFP9, Q9BZL6, Q07890, P98174, Q9NPI6, Q92888, Q9P227, Q9UQ16, Q96PE2, Q9BST9,…	2059	427	18559	1.79428	3.399e-05	0.000187639
INTERPRO	IPR008271:Serine/threonine-protein kinase, active site	61	2.75395	1.41079e-05	Q96J92, O60307, P78362, Q5VT25, Q9Y2H9, Q8IZL9, O15075, Q9H4A3, Q15139, O95835, Q86Z02, Q6VAB6, Q8N5S9, Q8IWQ3, P15056, Q9Y3S1, P49841, Q9Y6R4, O94806, Q9Y2K2, Q16584, O15021, Q15772, Q6P0Q8, Q9H4B4, Q92630, Q02779, Q8TD19, Q9BZL6, Q9NRP7, Q8IVT5, Q9UBS0, A0A0B4J2F2, P57059, Q96L34, Q13164, Q09013, Q9H422, O95819, Q9NYV4, Q96GD4, Q9NSY1, P51617, P49674, P49840, Q8NEV1, Q9P0L2, O43683, Q13233, P27…	2059	312	18559	1.76227	0.00163593	0.0245295
INTERPRO	IPR000719:Protein kinase, catalytic domain	87	3.92777	7.90679e-06	Q96J92, O60307, P78362, Q9UM73, Q5VT25, Q96RU7, Q9Y2H9, Q8IZL9, Q13470, O15075, Q9H4A3, Q15139, O95835, Q86Z02, Q38SD2, Q15569, Q6VAB6, Q8N5S9, P54756, P15056, Q8IWQ3, Q86YV5, Q9Y3S1, P49841, Q8NCB2, Q9Y6R4, O94806, Q9Y2K2, P22455, P17948, P00519, Q16584, O15021, Q15772, Q7Z7A4, Q6P0Q8, Q9H4B4, Q92630, Q02779, Q9UHY1, Q8TD19, Q9BZL6, Q9NRP7, Q8IVT5, Q9UBS0, P57059, A0A0B4J2F2, Q8WZ42, P11362, Q96…	2059	487	18559	1.61023	0.00108906	0.0137483
INTERPRO	IPR011009:Protein kinase-like domain	93	4.19865	8.57679e-06	Q96J92, O60307, P78362, Q9UM73, Q5VT25, Q96RU7, Q9Y2H9, Q8IZL9, Q13470, O15075, Q9H4A3, Q15139, O95835, Q86Z02, Q38SD2, Q15569, Q6VAB6, Q96Q15, Q8N5S9, P54756, P15056, Q9Y4A5, Q8IWQ3, Q86YV5, Q9Y3S1, P49841, Q8NCB2, Q9Y6R4, O94806, Q9Y2K2, P22455, P17948, P00519, Q16584, O15021, Q15772, Q7Z7A4, Q6P0Q8, Q9H4B4, Q92630, Q02779, P42356, Q9UHY1, Q8NEB9, Q8TD19, Q9BZL6, Q9NRP7, Q8IVT5, Q9UBS0, P57059,…	2059	531	18559	1.57865	0.00111185	0.0149132
INTERPRO	IPR003599:Immunoglobulin subtype	87	3.92777	1.75003e-05	Q496F6, P40200, Q86VR7, Q6UY09, Q3SXY7, Q9NQS3, Q86VF2, Q00872, P13591, Q9NTN9, Q8TDQ1, Q8N3J6, Q96JA1, Q92823, Q96H15, Q8IWK6, Q02246, O94856, P20138, O00241, P40199, Q8IVU1, P98160, Q6WRI0, Q9NP99, P12318, Q9BZZ2, O75325, P05362, P43121, Q9Y6N7, Q9UGN4, Q8N441, P22455, Q8WVV5, Q9NR99, P17948, P31994, Q96LA5, Q7Z5N4, Q15772, O95944, Q9P2J2, O95297, Q2VWP7, P09564, Q9P1W8, Q9UPX0, A6NGN9, P13611,…	2059	497	18559	1.57783	0.00183586	0.0304271
Category	Term	Count	%	PValue	Genes	List Total	Pop Hits	Pop Total	Fold Enrichment	Benjamini	FDR
SMART	SM00246:WH2	9	0.406321	1.24471e-05	Q9UPY6, Q92558, B1AK53, O43516, A6NGB9, O75128, Q8TF74, Q9Y6W5, O00401	1362	11	10057	6.04145	0.00116935	0.0177669
SMART	SM00498:FH2	12	0.541761	2.17353e-07	Q9C0D6, Q86T65, Q96PY5, O60610, Q27J81, A4D2P6, O60879, Q9Y4D1, Q9NZ56, Q2V2M9, Q9Y613, Q68DA7	1362	15	10057	5.9072	0.000102151	0.000310273
SMART	SM00303:GPS	14	0.632054	0.000136934	Q8IZF2, O60241, Q8IZF4, Q9HCU4, Q8IZF5, Q8IZF6, Q7Z443, O14514, Q8IZP9, Q9NYQ7, Q8IWK6, Q96K78, O94910, O95490	1362	32	10057	3.2305	0.00915266	0.195298
SMART	SM00249:PHD	29	1.30926	9.4919e-06	P41229, Q96EK2, Q12873, Q9BUL5, O75151, Q9UPN9, Q9UPP1, Q12830, Q9UIF9, Q9UIF8, P55197, Q8WYB5, Q8NEZ4, Q9NR48, Q96QT6, O43918, Q9ULU4, Q14839, O94880, Q9UMN6, O43189, Q03164, P55198, Q5T6S3, O14686, Q7Z5J4, O15164, Q6PCT2, Q9BTC0	1362	89	10057	2.40602	0.00111468	0.0135489
SMART	SM00060:FN3	44	1.98646	7.71891e-07	P26992, P02751, Q8WZ42, Q9UMZ3, Q86VF2, Q00872, P13591, Q92823, P51610, O15034, Q5VV43, Q8TD84, Q02246, O94856, P29320, P29322, Q8IVU1, P23470, Q58EX2, P54756, Q02388, Q7Z7G0, P08575, P43146, Q9Y6N7, Q63HQ2, P16144, Q8WZ75, O75445, Q7Z5N4, Q15772, Q9P2J2, Q4KMG0, Q8TER0, Q4ZHG4, P42702, P24821, Q92859, P14784, Q2VWP7, Q92752, O94779, Q9UPX0, O95153	1362	150	10057	2.16597	0.000181378	0.00110188
SMART	SM00408:IGc2	60	2.7088	9.15963e-06	Q86VR7, Q6UY09, Q3SXY7, Q86VF2, Q00872, P13591, Q8N3J6, Q96JA1, Q92823, Q02246, O94856, P40199, P98160, Q8IVU1, Q6WRI0, P12318, Q9BZZ2, O75325, P43121, Q9Y6N7, Q8N441, P22455, Q9NR99, P17948, P31994, Q96LA5, Q7Z5N4, Q15772, Q9P2J2, Q2VWP7, Q9UPX0, A6NGN9, Q8IZF2, P26992, Q8WZ42, P11362, Q9BY67, Q86TC9, Q8TD84, P09619, P21802, O15146, Q8NHL6, Q96AP7, Q58EX2, P43146, Q6UY18, Q96RD9, Q92854, Q96RL6,…	1362	250	10057	1.77216	0.00143399	0.0130747
SMART	SM00326:SH3	48	2.16704	0.000172686	Q9NYB9, Q9UPX8, Q8WUF5, Q9NR46, O94875, Q15811, Q12929, Q12774, Q8WXE0, Q96RU3, O15034, Q13470, O14559, A1A4S6, Q8TE68, O60504, Q9UKN7, Q7Z6B7, Q8TE67, P49418, Q9BX66, Q8IZP0, Q8IZD9, O43150, Q9NZQ3, P00519, Q16584, Q9NZM3, A7KAX9, P80192, Q5TCX8, Q6XZF7, Q8TEJ3, Q8N1I0, Q02779, Q9UNA1, O43281, Q14185, Q9BVN2, Q9Y566, Q6ZMT1, Q9H7D0, Q6UXY1, O15117, O95153, Q08289, Q12959, Q7Z6J0	1362	206	10057	1.72054	0.0100949	0.246229
SMART	SM00233:PH	60	2.7088	5.10234e-05	Q8WZ64, Q01082, Q86WG5, O14492, Q15811, Q12774, Q5VT25, Q8WWW8, P35568, Q9NQW6, Q86UU1, Q15139, Q9Y2H5, O14654, Q13424, Q3KR16, P50570, O94806, Q53GA4, Q15111, O43150, Q70E73, Q07889, Q9P2F6, Q9UF11, Q13009, Q8WXI2, Q9BZL6, Q07890, P98174, Q92888, Q9P227, Q9UQ16, Q9BST9, Q9H7P9, Q8WWN8, A1A4S6, O14827, A5PKW4, Q9Y5P4, O94827, Q8N4B1, Q6IQ23, Q13972, Q96P48, Q96P47, Q99490, Q9H2D6, Q9NZM3, Q9Y4H2,…	1362	264	10057	1.67818	0.00398896	0.0728117

## Sheet: Funct. Annotation Clustering
Annotation Cluster 1	Enrichment Score: 11.32127893287852
Category	Term	Count	%	PValue	Genes	List Total	Pop Hits	Pop Total	Fold Enrichment	Benjamini	FDR
UP_KEYWORDS	Transcription regulation	398	17.9684	5.21271e-23	P85037, Q6VMQ6, Q5T230, P55197, Q02086, Q5TGS1, Q9Y4A5, O75364, Q8WUI4, Q9GZN2, Q8NDT2, Q8NF64, Q969V6, Q13461, Q02078, Q13207, Q71F56, Q9H5J0, Q9Y4B6, Q08050, Q8WUF5, Q8TD94, O75376, Q8NFU7, Q9BTA9, Q6PJG2, Q8IWI9, Q96K62, Q86VE0, Q9ULH7, O15209, Q8TAQ2, Q9NP71, Q5T1R4, Q9BQW3, O75151, Q04721, A6NK53, Q9C009, Q04727, P50548, Q96QT6, O15265, Q9H8N7, Q9NQB0, Q6ZN01, Q6P4R8, Q13516, Q9H2F5, Q8IZL2,…	2215	2332	20581	1.5858	6.55499e-21	7.51284e-20
UP_KEYWORDS	Transcription	403	18.1941	4.89365e-22	P85037, Q6VMQ6, Q5T230, P55197, Q02086, Q5TGS1, Q9Y4A5, O75364, Q8WUI4, Q9GZN2, Q8NDT2, Q8NF64, Q969V6, Q13461, Q02078, Q13207, Q71F56, Q9H5J0, Q9Y4B6, Q08050, Q8WUF5, Q8TD94, O75376, Q8NFU7, Q9BTA9, Q6PJG2, Q8IWI9, Q96K62, Q86VE0, Q9ULH7, O15209, Q8TAQ2, Q9NP71, Q5T1R4, Q9BQW3, Q9Y6H1, O75151, Q8IZL8, Q04721, A6NK53, Q9C009, Q04727, P50548, Q96QT6, O15265, Q9H8N7, Q9NQB0, Q6ZN01, Q6P4R8, Q13516,…	2215	2398	20581	1.56152	4.10251e-20	7.05299e-19
GOTERM_BP_DIRECT	GO:0006351~transcription, DNA-templated	309	13.9503	9.56044e-10	Q9NWS9, Q7Z589, Q9NR83, Q06547, Q5T0B9, P85037, Q6VMQ6, P23246, Q5T230, P55197, Q02086, Q9C0F0, P55318, Q5TGS1, O00401, Q9Y4A5, Q14814, Q8WUI4, Q9GZN2, Q8NDT2, O60806, P98169, Q969V6, Q8NF64, P39880, O43189, Q13461, O95251, Q9H4Z2, Q02078, Q5T6S3, Q8N1G0, Q8IUX7, Q53ET0, Q13207, Q96MN9, Q15723, O00712, Q9Y543, Q71F56, Q9H5J0, Q9Y4B6, Q02962, Q08050, O00716, P41229, Q01954, P12755, Q8WUF5, Q6ZSS3,…	1931	1955	16792	1.37446	1.45032e-06	1.80138e-06
GOTERM_MF_DIRECT	GO:0003677~DNA binding	258	11.6479	8.53873e-08	Q9NWS9, Q9NR83, Q5T0B9, P55197, Q02086, Q9C0F0, Q5TGS1, Q96BT3, O75364, Q15466, Q96DN6, Q9GZN2, O60806, P78424, Q13461, Q9Y692, Q13950, O43186, O95789, Q02078, Q8N1G0, Q68DE3, Q96MN9, Q04206, Q13207, O00712, Q96L91, Q9H5J0, Q02962, Q16594, Q08050, O00716, Q9Y4B4, P41229, Q8IVW6, Q01954, Q9NQ69, Q6ZSS3, P26358, Q8TD94, O75376, Q9BU19, P09874, Q86V15, Q9Y2N7, Q96GD3, Q07352, P57723, Q6PJG2, Q8IWI9,…	1913	1674	16881	1.36003	3.51505e-05	0.000138537
UP_KEYWORDS	DNA-binding	291	13.1377	2.84102e-07	Q9NWS9, Q9NR83, Q5T0B9, P85037, P23246, P55197, Q02086, Q7Z591, P55318, Q5TGS1, Q96BT3, O75364, Q14814, Q9GZN2, O60806, P78424, P39880, Q8NBF1, Q13461, Q9Y692, Q13950, O43186, Q9H4Z2, Q02078, Q8N1G0, Q68DE3, Q8IUX7, Q13207, Q96MN9, Q04206, Q15723, O00712, Q96L91, Q9Y543, Q9H5J0, Q16594, Q02962, Q08050, O00716, Q9Y4B4, Q8IVW6, Q01954, Q9NQ69, Q6ZSS3, P26358, Q8TD94, O75376, Q9BU19, O43196, P09874,…	2215	2050	20581	1.31896	5.71612e-06	0.000409463
UP_KEYWORDS	Nucleus	723	32.6411	1.11287e-15	Q9NTZ6, Q13574, Q504Q3, A7MD48, Q9UBY9, P85037, Q6VMQ6, Q5T230, P55197, P28062, Q02086, Q9GZN7, Q96Q15, Q7Z3B3, P50402, Q5TGS1, Q96BT3, Q9Y6I3, Q9Y4A5, Q9GZN0, O75364, Q8WUI4, Q9GZN2, P59047, Q9H2K2, Q8NDT2, O75952, Q969V6, Q8NF64, Q96FS4, Q13461, P55198, Q02078, O95789, Q68DE3, O95785, Q13207, Q9Y6J0, Q96L91, Q9H5J0, Q71F56, Q9Y4B6, Q08050, Q9Y4B4, Q9NTX7, P12755, Q8WUF5, Q8TD94, O75376, Q5SNT2,…	2215	5244	20581	1.28106	5.58442e-14	1.59872e-12
GOTERM_CC_DIRECT	GO:0005634~nucleus	712	32.1445	9.94218e-07	Q13200, Q13574, Q504Q3, A7MD48, Q9UBY9, P85037, Q6VMQ6, P31350, Q5T230, P55197, P28062, Q02086, P13646, Q96Q15, Q7Z3B3, Q5TGS1, Q96BT3, Q9Y6I3, Q9Y4A5, Q9GZN0, O75364, Q8WUI4, Q9GZN2, Q9H2K2, O75952, Q8WWI1, Q969V6, Q8NF64, Q96FS4, Q04637, P46934, Q13461, P55198, Q02078, Q68DE3, O95785, Q2LD37, Q13207, Q9Y6J0, Q9H5J0, Q9Y4B6, Q08050, Q9Y4B4, Q9NTX7, P12755, Q8WUF5, Q8TD94, P22681, O75376, Q86WA8,…	2075	5415	18224	1.1548	0.000144947	0.00150748
Annotation Cluster 2	Enrichment Score: 9.000326065532237
Category	Term	Count	%	PValue	Genes	List Total	Pop Hits	Pop Total	Fold Enrichment	Benjamini	FDR
UP_KEYWORDS	Synapse	78	3.52144	1.68257e-09	Q8N3V7, Q9NQS3, Q15811, Q13002, Q86UR5, Q8N3J6, O15034, P48169, O15079, Q7L1I2, O00445, A4D2P6, P08173, P08912, Q86XR5, O43581, O94910, P49418, Q9C0D5, Q9NQX3, P50570, Q8IZP0, Q9Y4J8, Q7Z5N4, Q9P2J2, Q6XZF7, Q12955, Q8TEH3, Q96HC4, P17600, Q9BVN2, Q92777, Q9UPX0, Q7Z6J2, Q12959, Q01814, Q07001, Q9UPX8, Q86VH5, P14867, Q8N350, Q12929, Q9C0H9, O00468, Q8N1C3, O95206, Q9BY67, O43155, Q8NFZ4, Q8TDJ6,…	2215	357	20581	2.03011	4.23167e-08	2.42502e-06
UP_KEYWORDS	Cell junction	135	6.09481	1.08967e-12	Q96J92, Q8N3V7, P54259, Q13002, Q86UR5, Q6T4R5, Q4VCS5, O15034, P55196, P48169, Q7L1I2, A4D2P6, P25054, P08173, Q86XR5, O43581, O60504, P49418, Q9NQX3, Q9C0D5, Q99569, Q69YQ0, P50570, Q9Y4J8, Q8IZP0, Q13009, O15231, Q8TEH3, Q96HC4, Q9BVN2, Q96QZ0, Q6UXY1, O15117, Q01814, Q8N350, Q14160, Q9ULI3, Q9C0H9, Q12929, O00468, Q9UBW5, P16422, Q8TDJ6, Q16445, Q17R89, O15146, Q9Y6V0, Q9UPA5, Q96AP7, Q9HBM0,…	2215	675	20581	1.85833	4.21624e-11	1.57051e-09
GOTERM_CC_DIRECT	GO:0030054~cell junction	89	4.01806	5.44194e-07	Q8NAX2, P54259, Q66K74, Q15811, Q12774, Q13002, Q86UR5, O15034, P55196, P48169, O15079, Q7L1I2, O00445, A4D2P6, P08173, P08912, Q86XR5, O43581, O94910, Q13424, P49418, Q9C0D5, Q9NQX3, Q8IY63, Q99569, Q9Y4J8, Q7Z5N4, Q9P2J2, Q6XZF7, Q6IWH7, Q8TEH3, P17600, Q9BVN2, O15117, Q92777, Q9UPX0, Q7Z6J2, Q12959, Q01814, Q07001, Q0VAQ4, Q8WUF5, Q12857, Q9UPX8, Q86VH5, P14867, Q8N350, Q14160, Q12929, Q9C0H9,…	2075	459	18224	1.70295	9.91744e-05	0.000825133
Annotation Cluster 3	Enrichment Score: 7.663557042210096
Category	Term	Count	%	PValue	Genes	List Total	Pop Hits	Pop Total	Fold Enrichment	Benjamini	FDR
UP_SEQ_FEATURE	topological domain:Extracellular	440	19.8646	4.28048e-18	O75355, Q8NGS7, P01130, O95528, Q8NET5, A6NND4, Q96JA1, Q7Z4F1, A8MVW0, Q24JP5, Q9H8J5, Q3ZCQ3, Q16820, Q8NGT1, Q2M3G0, Q8NGT0, Q9GZN0, Q9NP99, Q96K49, Q8WZ94, Q9BZZ2, Q9Y5F7, P31994, Q9Y5F6, Q8NFU1, Q8WXI7, P47901, Q8N8Q9, P16150, Q8IZF2, Q8IZF3, Q8IZF4, Q8IZF5, Q8NGQ1, Q6TCH4, Q58DX5, Q9ULI3, Q8IZF6, Q63ZE4, O75473, Q8NG75, Q5FWE3, O75578, P21802, Q13586, Q9BXA5, Q9Y6H8, O75976, P53708, Q8NGR3,…	2182	2787	20063	1.45163	2.691e-15	8.25202e-15
UP_KEYWORDS	Cell membrane	471	21.2641	8.48814e-15	Q07065, P17658, Q8NGS7, P01130, P27815, Q13574, Q8NET5, Q8NFT2, A6NND4, Q16820, Q8NGT1, Q8NGT0, Q2M3G0, Q9Y6I3, Q9GZN0, Q9NP99, O95980, Q8WZ94, Q9BZZ2, Q99569, Q9H1K0, P46934, Q9Y5F7, P31994, Q9Y5F6, Q8NFU1, Q8WXI7, A6NDS4, P47901, Q8N8Q9, Q6UXY1, P14222, P14410, Q9GZM5, Q8IZF2, Q6P4Q7, Q8IZF4, Q8NGQ1, P22681, Q9ULI3, Q9UBW5, O75473, Q8NG75, P21802, Q13586, Q9BXA5, Q9Y6H8, O75976, P53708, Q8WUG5,…	2215	3175	20581	1.37838	3.53717e-13	1.21569e-11
UP_SEQ_FEATURE	topological domain:Cytoplasmic	497	22.4379	1.62467e-12	O75355, Q8NGS7, P01130, Q8NET5, O95528, A6NND4, Q96JA1, Q7Z4F1, A8MVW0, Q24JP5, Q9H8J5, Q3ZCQ3, Q16820, Q8NGT1, Q8NGT0, Q2M3G0, Q9GZN0, Q9NP99, Q8WZ94, Q9BZZ2, Q9Y5F7, P31994, Q9Y5F6, Q8NFU1, Q8WXI7, Q9P2E9, Q8N8Q9, P47901, P14410, P16150, Q8IZF2, Q8IZF3, Q8IZF4, Q8IZF5, Q8NGQ1, Q6TCH4, Q58DX5, Q9ULI3, Q63ZE4, Q8IZF6, O75473, Q8NG75, Q5FWE3, Q969W1, O75578, P21802, Q13586, Q9BXA5, Q9Y6H8, O75976,…	2182	3456	20063	1.32228	5.74535e-10	3.13214e-09
UP_KEYWORDS	Glycoprotein	623	28.1264	1.41406e-12	O75355, P98088, Q8NGS7, P01130, Q8NET5, O95528, A6NND4, Q96JA1, Q7Z4F1, A8MVW0, Q24JP5, Q9H8J5, Q3ZCQ3, P13646, P27539, Q16820, Q8NGT1, Q8NGT0, Q6UXX5, Q2M3G0, P98095, P06681, Q9GZN0, Q9NP99, Q96K49, O95980, Q8WZ94, Q9BZZ2, Q9ULF5, Q5JU69, Q9Y5F7, Q9Y5F6, P31994, Q2M2H8, Q9NQE7, Q8WXI7, P47901, P14222, P14410, P01138, Q9GZM5, P16150, Q8IZF2, P40225, Q9BZW2, Q8IZF3, Q6P4Q7, Q8IZF4, Q8IZF5, Q8NGQ1,…	2215	4551	20581	1.27196	5.08062e-11	2.03806e-09
UP_SEQ_FEATURE	glycosylation site:N-linked (GlcNAc...)	569	25.6885	2.7269e-09	O75355, P17658, P98088, Q8NGS7, P01130, Q8NET5, O95528, A6NND4, Q96JA1, Q7Z4F1, A8MVW0, Q24JP5, Q9H8J5, Q3ZCQ3, P27539, Q16820, Q8NGT1, Q8NGT0, Q6UXX5, P98095, P06681, Q9GZN0, Q9NP99, Q96K49, O95980, Q8WZ94, Q9BZZ2, Q9ULF5, Q5JU69, Q9Y5F7, Q9Y5F6, P31994, Q9NQE7, Q8WXI7, P47901, P14222, P14410, P01138, P16150, Q8IZF2, P40225, Q9BZW2, Q8IZF3, Q6P4Q7, Q8IZF4, Q8IZF5, Q8NGQ1, Q58DX5, Q9ULI3, Q63ZE4,…	2182	4234	20063	1.23567	8.57155e-07	5.25698e-06
GOTERM_CC_DIRECT	GO:0005886~plasma membrane	578	26.0948	2.19393e-09	O75355, Q765P7, Q07065, P17658, Q8NGS7, P01130, Q13574, Q8NET5, Q4KMP7, O95528, P27816, Q8NFT2, A6NND4, P55196, Q13671, Q16820, Q8NGT1, Q8NGT0, Q2M3G0, Q9Y6I3, Q9GZN0, Q9NP99, O95980, Q8WZ94, Q99569, Q9BZZ2, Q9ULF5, Q9H1K0, P46934, Q9Y5F7, Q9Y5F6, P31994, Q8WXI7, O15231, Q8WXI2, Q8N8Q9, A6NDS4, P47901, Q6UXY1, P14222, P14410, Q9GZM5, P16150, Q8IZF2, Q9BZW2, Q8IZF4, Q8NGQ1, Q6TCH4, P22681, O75473,…	2075	4121	18224	1.23183	7.99686e-07	3.32655e-06
UP_SEQ_FEATURE	transmembrane region	663	29.9323	4.67099e-09	O75355, Q07065, P17658, Q8NGS7, P01130, Q6DN14, Q8NET5, O95528, Q6DN12, Q8ND61, Q8NFT2, A6NND4, Q96JA1, Q7Z4F1, A8MVW0, Q6ZVL6, Q24JP5, Q9H8J5, Q3ZCQ3, P27539, Q16820, P50402, Q8NGT1, Q8NGT0, Q2M3G0, Q9GZN0, Q9NP99, Q96K49, Q8WZ94, Q9BZZ2, Q9ULF5, Q9Y5F7, Q8TC41, Q9Y5F6, P31994, Q9H1K4, Q8NFU1, Q8WXI7, Q9P2E9, Q8N8Q9, P47901, Q2LD37, P14222, P14410, Q9GZM5, P16150, Q8IZF2, Q9BZW2, Q8IZF3, Q6P4Q7,…	2182	5056	20063	1.20572	1.32142e-06	9.00485e-06
UP_KEYWORDS	Transmembrane helix	719	32.4605	1.55799e-08	O75355, Q07065, P17658, Q8NGS7, P01130, Q6DN14, Q8NET5, O95528, Q6DN12, Q8ND61, Q8NFT2, A6NND4, Q96JA1, Q7Z4F1, A8MVW0, Q6ZVL6, Q24JP5, Q9H8J5, Q3ZCQ3, Q16820, P50402, Q8NGT1, Q8NGT0, Q2M3G0, Q9GZN0, Q9NP99, Q96K49, Q8WZ94, Q9BZZ2, Q8NDT2, Q8WWI1, Q9ULF5, Q9Y5F7, Q8TC41, Q9Y5F6, P31994, Q9H1K4, Q2M2H8, Q8NFU1, Q9NQE7, Q76M96, Q8WXI7, Q9P2E9, Q8N8Q9, P47901, Q2LD37, P14410, Q9GZM5, P16150, Q8IZF2,…	2215	5634	20581	1.18578	3.40726e-07	2.24546e-05
UP_KEYWORDS	Transmembrane	721	32.5508	1.50845e-08	O75355, Q07065, P17658, Q8NGS7, P01130, Q6DN14, Q8NET5, O95528, Q6DN12, Q8ND61, Q8NFT2, A6NND4, Q96JA1, Q7Z4F1, A8MVW0, Q6ZVL6, Q24JP5, Q9H8J5, Q3ZCQ3, Q16820, P50402, Q8NGT1, Q8NGT0, Q2M3G0, Q9GZN0, Q9NP99, Q96K49, Q8WZ94, Q9BZZ2, Q8NDT2, Q8WWI1, Q9ULF5, Q9Y5F7, Q8TC41, Q9Y5F6, P31994, Q9H1K4, Q2M2H8, Q8NFU1, Q9NQE7, Q76M96, Q8WXI7, Q9P2E9, Q8N8Q9, P47901, Q2LD37, P14222, P14410, Q9GZM5, P16150,…	2215	5651	20581	1.1855	3.44886e-07	2.17405e-05
UP_KEYWORDS	Membrane	940	42.4379	4.44618e-10	Q07065, P01130, Q6DN14, P27815, O95528, Q6DN12, Q8NFT2, Q96JA1, Q7Z4F1, Q13470, Q13671, Q6ZVL6, Q9H8J5, Q3ZCQ3, P50402, Q2M3G0, Q9Y6I3, Q9GZN0, Q9H2K2, Q8NDT2, P46934, Q8TC41, Q8NFU1, Q9NQE7, Q8WXI7, Q8WXI2, Q8N8Q9, P47901, A6NDS4, Q9GZM5, Q8IZF2, Q8IZF3, A6NHR9, Q8IZF4, Q8IZF5, Q6TCH4, P22681, Q9UBW5, Q8IZF6, O75473, Q8NG75, Q5FWE3, Q969W1, Q5SNT2, O75674, P21802, Q9Y6H8, Q969X2, Q8NG84, Q13634,…	2215	7494	20581	1.16549	1.24246e-08	6.40806e-07
Annotation Cluster 4	Enrichment Score: 7.334786616152002
Category	Term	Count	%	PValue	Genes	List Total	Pop Hits	Pop Total	Fold Enrichment	Benjamini	FDR
UP_SEQ_FEATURE	domain:WH2	14	0.632054	1.44836e-09	Q765P7, Q9UPY6, Q92558, B1AK53, Q27J81, O43516, A6NGB9, Q8TF74, Q9Y6W5, O43312, Q8N9B5, Q6P5Q4, A8K0Z3, Q7Z7A4	2182	18	20063	7.15149	4.82047e-07	2.79217e-06
INTERPRO	IPR003124:WH2 domain	15	0.677201	5.49157e-09	Q9UPY6, O43516, Q8TF74, Q9Y6W5, Q8N9B5, Q6P5Q4, Q7Z7A4, Q8TF30, Q92558, B1AK53, Q27J81, O75128, A6NGB9, O43312, O00401	2059	22	18559	6.14564	1.21088e-05	9.54934e-06
SMART	SM00246:WH2	9	0.406321	1.24471e-05	Q9UPY6, Q92558, B1AK53, O43516, A6NGB9, O75128, Q8TF74, Q9Y6W5, O00401	1362	11	10057	6.04145	0.00116935	0.0177669
Annotation Cluster 5	Enrichment Score: 6.094328249337208
Category	Term	Count	%	PValue	Genes	List Total	Pop Hits	Pop Total	Fold Enrichment	Benjamini	FDR
UP_SEQ_FEATURE	domain:PH	55	2.48307	2.94423e-07	Q01082, Q86WG5, O14492, Q15811, Q12774, Q5VT25, Q8WWW8, P35568, Q9NQW6, Q86UU1, Q15139, Q9Y2H5, O14654, Q6ZVD8, Q3KR16, P50570, O94806, Q53GA4, Q15111, O43150, Q70E73, Q07889, Q86YV0, Q9P2F6, Q9UF11, Q8WXI2, Q9BZL6, Q07890, Q92888, Q9P227, Q9UQ16, Q9BST9, Q9UPP2, Q9H7P9, A1A4S6, A5PKW4, Q9Y5P4, O94827, Q8N4B1, Q6IQ23, Q96P47, Q99490, Q9H2D6, Q9NZM3, Q9Y4H2, Q13480, Q96Q42, Q9BZF3, Q9BZF2, Q96P50,…	2182	245	20063	2.06413	6.4069e-05	0.000567595
INTERPRO	IPR001849:Pleckstrin homology domain	60	2.7088	2.5876e-07	Q8WZ64, Q01082, Q86WG5, O14492, Q15811, Q12774, Q5VT25, Q8WWW8, P35568, Q9NQW6, Q86UU1, Q15139, Q9Y2H5, O14654, Q13424, Q3KR16, P50570, O94806, Q53GA4, Q15111, O43150, Q70E73, Q07889, Q9P2F6, Q9UF11, Q13009, Q8WXI2, Q9BZL6, Q07890, P98174, Q92888, Q9P227, Q9UQ16, Q9BST9, Q9H7P9, Q8WWN8, A1A4S6, O14827, A5PKW4, Q9Y5P4, O94827, Q8N4B1, Q6IQ23, Q13972, Q96P48, Q96P47, Q99490, Q9H2D6, Q9NZM3, Q9Y4H2,…	2059	271	18559	1.99563	6.33943e-05	0.00044996
INTERPRO	IPR011993:Pleckstrin homology-like domain	85	3.83747	1.07907e-07	Q8NC96, Q8WZ64, Q01082, Q86WG5, O14492, Q15811, Q12774, Q5VT25, Q8WWW8, Q01970, P35568, Q9NQW6, Q86UU1, Q15139, Q9Y2H5, Q9H6Z4, O14654, O75553, Q8TE68, Q6ZVD8, Q3KR16, Q13424, O00401, Q8TE67, P49757, Q6ZNJ1, O94806, P50570, Q53GA4, Q15111, O43150, Q70E73, Q92870, Q07889, Q86YV0, Q9P2F6, Q9UF11, O94989, Q13009, Q8WXI2, Q8NFP9, Q9BZL6, Q07890, P98174, Q9NPI6, Q92888, Q9P227, Q9UQ16, Q96PE2, Q9BST9,…	2059	427	18559	1.79428	3.399e-05	0.000187639
SMART	SM00233:PH	60	2.7088	5.10234e-05	Q8WZ64, Q01082, Q86WG5, O14492, Q15811, Q12774, Q5VT25, Q8WWW8, P35568, Q9NQW6, Q86UU1, Q15139, Q9Y2H5, O14654, Q13424, Q3KR16, P50570, O94806, Q53GA4, Q15111, O43150, Q70E73, Q07889, Q9P2F6, Q9UF11, Q13009, Q8WXI2, Q9BZL6, Q07890, P98174, Q92888, Q9P227, Q9UQ16, Q9BST9, Q9H7P9, Q8WWN8, A1A4S6, O14827, A5PKW4, Q9Y5P4, O94827, Q8N4B1, Q6IQ23, Q13972, Q96P48, Q96P47, Q99490, Q9H2D6, Q9NZM3, Q9Y4H2,…	1362	264	10057	1.67818	0.00398896	0.0728117
Annotation Cluster 6	Enrichment Score: 5.524174072093471
Category	Term	Count	%	PValue	Genes	List Total	Pop Hits	Pop Total	Fold Enrichment	Benjamini	FDR
UP_KEYWORDS	Synapse	78	3.52144	1.68257e-09	Q8N3V7, Q9NQS3, Q15811, Q13002, Q86UR5, Q8N3J6, O15034, P48169, O15079, Q7L1I2, O00445, A4D2P6, P08173, P08912, Q86XR5, O43581, O94910, P49418, Q9C0D5, Q9NQX3, P50570, Q8IZP0, Q9Y4J8, Q7Z5N4, Q9P2J2, Q6XZF7, Q12955, Q8TEH3, Q96HC4, P17600, Q9BVN2, Q92777, Q9UPX0, Q7Z6J2, Q12959, Q01814, Q07001, Q9UPX8, Q86VH5, P14867, Q8N350, Q12929, Q9C0H9, O00468, Q8N1C3, O95206, Q9BY67, O43155, Q8NFZ4, Q8TDJ6,…	2215	357	20581	2.03011	4.23167e-08	2.42502e-06
UP_KEYWORDS	Postsynaptic cell membrane	37	1.67043	0.000157222	Q07001, Q9UPX8, Q86VH5, P14867, Q8N3V7, Q9NQS3, Q9C0H9, Q13002, Q8N1C3, O95206, P48169, Q8NFZ4, Q16445, A4D2P6, P08173, O15146, P08912, Q14118, Q9NQX3, Q9C0D5, P47869, P18507, P50570, P34903, Q8IZP0, O75970, A7KAX9, Q9BTN0, O43166, Q12955, Q96HC4, A8MPY1, Q9BVN2, Q9Y566, Q9UPX0, Q7Z6J2, Q12959	2215	179	20581	1.92062	0.00175598	0.226358
GOTERM_CC_DIRECT	GO:0045211~postsynaptic membrane	44	1.98646	0.000101156	Q07001, Q9UPX8, Q86VH5, P14867, Q8N3V7, P30542, Q14160, Q9NQS3, Q9C0H9, Q9UPP2, Q13002, Q8N1C3, O95206, Q13492, P48169, Q8NFZ4, Q16445, A4D2P6, P08173, O15146, P08912, Q14118, Q9NQX3, Q9C0D5, Q14831, P47869, P18507, P34903, P50570, Q8IZP0, O75970, A7KAX9, Q9BTN0, Q12955, O43166, P32121, Q8WXI2, Q96HC4, A8MPY1, Q9BVN2, Q9Y566, Q9UPX0, Q7Z6J2, Q12959	2075	211	18224	1.83145	0.0073475	0.153268
Annotation Cluster 7	Enrichment Score: 5.145150082752089
Category	Term	Count	%	PValue	Genes	List Total	Pop Hits	Pop Total	Fold Enrichment	Benjamini	FDR
UP_SEQ_FEATURE	zinc finger region:PHD-type 2	15	0.677201	8.27948e-07	P41229, P55197, Q5T6S3, O14686, Q12873, Q8WYB5, O43918, Q8NEZ4, Q14839, O94880, Q9UMN6, O43189, Q12830, Q03164, P55198	2182	30	20063	4.59739	0.000161523	0.00159613
UP_SEQ_FEATURE	zinc finger region:PHD-type 1	16	0.722348	5.12166e-07	P41229, Q12873, O43918, Q14839, O94880, Q9UMN6, O43189, Q03164, Q12830, P55198, P55197, Q5T6S3, O14686, Q8WYB5, Q8NEZ4, Q96QT6	2182	33	20063	4.45807	0.000103489	0.000987362
INTERPRO	IPR019787:Zinc finger, PHD-finger	28	1.26411	4.36309e-08	P41229, Q96EK2, Q12873, Q9BUL5, O75151, O43918, Q9ULU4, Q9UPN9, Q14839, O94880, Q9UPP1, Q9UMN6, O43189, Q03164, Q9UIF9, Q12830, P55198, Q9UIF8, P55197, Q5T6S3, O14686, Q8WYB5, Q8NEZ4, O15164, Q6PCT2, Q96QT6, Q9NR48, Q9BTC0	2059	79	18559	3.19469	1.60342e-05	7.58702e-05
INTERPRO	IPR001965:Zinc finger, PHD-type	29	1.30926	1.83162e-07	P41229, Q96EK2, Q12873, Q9BUL5, O75151, Q9UPN9, Q9UPP1, Q12830, Q9UIF9, Q9UIF8, P55197, Q8WYB5, Q8NEZ4, Q9NR48, Q96QT6, O43918, Q9ULU4, Q14839, O94880, Q9UMN6, O43189, Q03164, P55198, Q5T6S3, O14686, Q7Z5J4, O15164, Q6PCT2, Q9BTC0	2059	89	18559	2.93702	5.04828e-05	0.000318502
INTERPRO	IPR011011:Zinc finger, FYVE/PHD-type	38	1.71558	4.00899e-07	P41229, Q96EK2, Q12873, Q9BUL5, O75151, Q9UPN9, Q9UPP1, Q92793, Q86UR5, Q9UIF9, Q12830, Q9UIF8, Q8NFW9, P55197, Q8WYB5, Q8NEZ4, Q9HCC9, Q9Y6V0, Q96QT6, Q9NR48, Q9UPA5, Q96K21, O43918, Q9UQ26, Q9ULU4, Q9H1K0, Q14839, O94880, Q9UMN6, O43189, Q03164, P55198, Q5T6S3, O14686, O15164, Q68DK2, Q6PCT2, Q9BTC0	2059	141	18559	2.4292	8.83944e-05	0.000697125
SMART	SM00249:PHD	29	1.30926	9.4919e-06	P41229, Q96EK2, Q12873, Q9BUL5, O75151, Q9UPN9, Q9UPP1, Q12830, Q9UIF9, Q9UIF8, P55197, Q8WYB5, Q8NEZ4, Q9NR48, Q96QT6, O43918, Q9ULU4, Q14839, O94880, Q9UMN6, O43189, Q03164, P55198, Q5T6S3, O14686, Q7Z5J4, O15164, Q6PCT2, Q9BTC0	1362	89	10057	2.40602	0.00111468	0.0135489
Annotation Cluster 8	Enrichment Score: 5.057362466495309
Category	Term	Count	%	PValue	Genes	List Total	Pop Hits	Pop Total	Fold Enrichment	Benjamini	FDR
UP_KEYWORDS	SH3 domain	49	2.21219	6.59996e-07	Q9NYB9, Q9UPN3, Q9NR46, Q15811, Q8WXE0, Q12774, Q96RU3, O15034, Q13470, O14559, Q8TE68, O60504, P49418, Q8TE67, Q8IZP0, P00519, O43150, Q16584, Q6XZF7, Q02779, O43281, Q6ZMT1, Q9BVN2, Q6UXY1, Q9H7D0, O15117, O95153, Q12959, Q7Z6J0, Q8WUF5, O94875, Q12929, A1A4S6, Q9UKN7, Q7Z6B7, Q03001, Q9BX66, Q8IZD9, Q9NZQ3, A7KAX9, Q9NZM3, P80192, Q8TEJ3, Q5TCX8, Q8N1I0, Q9UNA1, Q14185, Q9Y566, Q08289	2215	215	20581	2.11763	1.22954e-05	0.000951217
UP_SEQ_FEATURE	domain:SH3	40	1.80587	9.47929e-06	Q9UPN3, Q9NYB9, Q9UPX8, Q9NR46, Q8WUF5, Q12929, Q12774, Q8WXE0, Q96RU3, Q13470, O14559, A1A4S6, Q8TE68, Q9UKN7, Q7Z6B7, Q8TE67, P49418, Q03001, Q8IZP0, Q8IZD9, O43150, Q9NZQ3, P00519, Q16584, A7KAX9, P80192, Q5TCX8, Q9UNA1, Q02779, Q8N1I0, O43281, Q14185, Q9BVN2, Q9Y566, Q6ZMT1, Q9H7D0, Q6UXY1, O15117, Q08289, Q12959	2182	175	20063	2.10166	0.00127619	0.0182728
INTERPRO	IPR001452:Src homology-3 domain	48	2.16704	5.45726e-06	Q9NYB9, Q9UPX8, Q8WUF5, Q9NR46, O94875, Q15811, Q12929, Q12774, Q8WXE0, Q96RU3, O15034, Q13470, O14559, A1A4S6, Q8TE68, O60504, Q9UKN7, Q7Z6B7, Q8TE67, P49418, Q9BX66, Q8IZP0, Q8IZD9, O43150, Q9NZQ3, P00519, Q16584, Q9NZM3, A7KAX9, P80192, Q5TCX8, Q6XZF7, Q8TEJ3, Q8N1I0, Q02779, Q9UNA1, O43281, Q14185, Q9BVN2, Q9Y566, Q6ZMT1, Q9H7D0, Q6UXY1, O15117, O95153, Q08289, Q12959, Q7Z6J0	2059	218	18559	1.98465	0.000801898	0.00948925
SMART	SM00326:SH3	48	2.16704	0.000172686	Q9NYB9, Q9UPX8, Q8WUF5, Q9NR46, O94875, Q15811, Q12929, Q12774, Q8WXE0, Q96RU3, O15034, Q13470, O14559, A1A4S6, Q8TE68, O60504, Q9UKN7, Q7Z6B7, Q8TE67, P49418, Q9BX66, Q8IZP0, Q8IZD9, O43150, Q9NZQ3, P00519, Q16584, Q9NZM3, A7KAX9, P80192, Q5TCX8, Q6XZF7, Q8TEJ3, Q8N1I0, Q02779, Q9UNA1, O43281, Q14185, Q9BVN2, Q9Y566, Q6ZMT1, Q9H7D0, Q6UXY1, O15117, O95153, Q08289, Q12959, Q7Z6J0	1362	206	10057	1.72054	0.0100949	0.246229
Annotation Cluster 9	Enrichment Score: 4.798079896221719
Category	Term	Count	%	PValue	Genes	List Total	Pop Hits	Pop Total	Fold Enrichment	Benjamini	FDR
UP_SEQ_FEATURE	domain:PDZ	30	1.3544	7.60314e-06	Q9UPX8, Q9P227, O60307, Q9Y2H9, Q9UMS6, Q86UR5, O60292, P55196, Q9H987, Q96JY6, Q9Y6V0, Q13424, Q9H8Y8, Q8WWI1, Q9UQ26, Q96FS4, O15021, Q92997, Q6P0Q8, O43166, Q13009, O75112, Q5T5U3, Q8WXI2, Q96HC4, O14641, Q9Y566, O14640, Q7Z6J2, O15085	2182	113	20063	2.44109	0.00107489	0.0146565
INTERPRO	IPR001478:PDZ domain	39	1.76072	1.75513e-06	Q9UPX8, Q9P227, O60307, Q14160, Q9Y2H9, Q9UMS6, Q86UR5, O60292, P55196, Q9H987, Q96JY6, O43462, A4D2P6, Q8NI35, Q9Y6V0, Q13424, Q9H8Y8, Q8WWI1, Q9UQ26, Q96FS4, O75970, O15021, Q92997, Q9H5P4, Q6P0Q8, O43166, Q13009, O75112, Q8WXI2, Q5T5U3, Q96HC4, O15018, O14641, Q9Y566, Q9Y6N9, O14640, Q7Z6J2, O15085, Q12959	2059	155	18559	2.26794	0.000322454	0.00305197
Annotation Cluster 10	Enrichment Score: 4.240415908284562
Category	Term	Count	%	PValue	Genes	List Total	Pop Hits	Pop Total	Fold Enrichment	Benjamini	FDR
UP_SEQ_FEATURE	domain:Ig-like C2-type 4	25	1.12867	8.8102e-07	Q6WRI0, Q6UY09, Q9BZZ2, P43146, P05362, Q9Y6N7, Q96RD9, Q00872, P13591, Q9NR99, P17948, Q96LA5, Q7Z5N4, Q4KMG0, Q8N423, Q92859, Q8TD84, P09619, Q02246, O94856, Q8NHL6, O94779, Q8IVU1, P98160, Q58EX2	2182	76	20063	3.0246	0.000166147	0.00169844
UP_SEQ_FEATURE	domain:Ig-like C2-type 5	18	0.812641	4.6132e-05	Q6WRI0, Q9BZZ2, P05362, Q9Y6N7, Q96RD9, Q00872, P13591, Q9NR99, P17948, Q7Z5N4, Q4KMG0, Q8TD84, P09619, Q02246, O94856, O94779, P98160, Q58EX2	2182	55	20063	3.0092	0.00531279	0.0888969
INTERPRO	IPR013098:Immunoglobulin I-set	40	1.80587	4.25676e-08	P11362, Q8WZ42, Q86VF2, Q00872, P13591, Q96JA1, Q92823, Q9BY67, Q86TC9, Q8IWK6, Q8TD84, Q02246, P09619, P21802, O15146, O94856, P98160, Q8IVU1, Q58EX2, Q6WRI0, Q9BZZ2, O75325, P43146, Q6UY18, Q9Y6N7, Q8N441, P22455, Q9NR99, P17948, Q96RL6, Q8WZ75, Q7Z5N4, Q15772, Q9P2J2, Q4KMG0, Q9BTN0, Q92859, Q2VWP7, O94779, Q9UPX0	2059	141	18559	2.55705	1.87721e-05	7.4021e-05
UP_SEQ_FEATURE	domain:Ig-like C2-type 3	33	1.48984	4.80187e-06	Q6UY09, P11362, Q00872, P13591, Q96JA1, Q8TD84, Q02246, P09619, P21802, O94856, Q8NHL6, P98160, Q8IVU1, Q58EX2, Q6WRI0, Q9BZZ2, P43146, P05362, P43121, Q9Y6N7, Q8N441, Q96RD9, P22455, P17948, Q9NR99, Q96RL6, Q96LA5, Q7Z5N4, Q4KMG0, Q8N423, Q92859, O94779, A6NGN9	2182	128	20063	2.37053	0.000754411	0.00925675
INTERPRO	IPR003598:Immunoglobulin subtype 2	60	2.7088	1.2546e-08	Q86VR7, Q6UY09, Q3SXY7, Q86VF2, Q00872, P13591, Q8N3J6, Q96JA1, Q92823, Q02246, O94856, P40199, P98160, Q8IVU1, Q6WRI0, P12318, Q9BZZ2, O75325, P43121, Q9Y6N7, Q8N441, P22455, Q9NR99, P17948, P31994, Q96LA5, Q7Z5N4, Q15772, Q9P2J2, Q2VWP7, Q9UPX0, A6NGN9, Q8IZF2, P26992, Q8WZ42, P11362, Q9BY67, Q86TC9, Q8TD84, P09619, P21802, O15146, Q8NHL6, Q96AP7, Q58EX2, P43146, Q6UY18, Q96RD9, Q92854, Q96RL6,…	2059	250	18559	2.16326	9.22128e-06	2.18164e-05
UP_SEQ_FEATURE	domain:Ig-like C2-type 1	44	1.98646	1.15667e-05	Q6UY09, P11362, Q9NQS3, Q00872, P13591, Q96JA1, Q8N3J6, Q9BY67, Q8TD84, Q02246, P09619, P21802, O94856, Q8NHL6, P40199, P98160, Q8IVU1, Q58EX2, Q6WRI0, P12318, Q9BZZ2, Q14773, P43146, P05362, P43121, Q9Y6N7, Q8N441, Q96RD9, P22455, Q9NR99, P17948, P31994, Q96RL6, Q96LA5, Q8WZ75, Q7Z5N4, Q4KMG0, Q8N423, Q92859, Q9H6B4, Q2WEN9, O94779, A6NGN9, Q9HCN6	2182	202	20063	2.00282	0.00148627	0.0222962
UP_SEQ_FEATURE	domain:Ig-like C2-type 2	44	1.98646	1.31559e-05	Q6UY09, P11362, Q9NQS3, Q00872, P13591, Q96JA1, Q8N3J6, Q9BY67, Q8TD84, Q02246, P09619, P21802, O94856, Q8NHL6, P40199, P98160, Q8IVU1, Q58EX2, Q6WRI0, P12318, Q9BZZ2, Q14773, P43146, P05362, P43121, Q9Y6N7, Q8N441, Q96RD9, P22455, Q9NR99, P17948, P31994, Q96RL6, Q96LA5, Q8WZ75, Q7Z5N4, Q4KMG0, Q8N423, Q92859, Q9H6B4, Q2WEN9, O94779, A6NGN9, Q9HCN6	2182	203	20063	1.99296	0.00165278	0.0253592
SMART	SM00408:IGc2	60	2.7088	9.15963e-06	Q86VR7, Q6UY09, Q3SXY7, Q86VF2, Q00872, P13591, Q8N3J6, Q96JA1, Q92823, Q02246, O94856, P40199, P98160, Q8IVU1, Q6WRI0, P12318, Q9BZZ2, O75325, P43121, Q9Y6N7, Q8N441, P22455, Q9NR99, P17948, P31994, Q96LA5, Q7Z5N4, Q15772, Q9P2J2, Q2VWP7, Q9UPX0, A6NGN9, Q8IZF2, P26992, Q8WZ42, P11362, Q9BY67, Q86TC9, Q8TD84, P09619, P21802, O15146, Q8NHL6, Q96AP7, Q58EX2, P43146, Q6UY18, Q96RD9, Q92854, Q96RL6,…	1362	250	10057	1.77216	0.00143399	0.0130747
INTERPRO	IPR003599:Immunoglobulin subtype	87	3.92777	1.75003e-05	Q496F6, P40200, Q86VR7, Q6UY09, Q3SXY7, Q9NQS3, Q86VF2, Q00872, P13591, Q9NTN9, Q8TDQ1, Q8N3J6, Q96JA1, Q92823, Q96H15, Q8IWK6, Q02246, O94856, P20138, O00241, P40199, Q8IVU1, P98160, Q6WRI0, Q9NP99, P12318, Q9BZZ2, O75325, P05362, P43121, Q9Y6N7, Q9UGN4, Q8N441, P22455, Q8WVV5, Q9NR99, P17948, P31994, Q96LA5, Q7Z5N4, Q15772, O95944, Q9P2J2, O95297, Q2VWP7, P09564, Q9P1W8, Q9UPX0, A6NGN9, P13611,…	2059	497	18559	1.57783	0.00183586	0.0304271
UP_KEYWORDS	Immunoglobulin domain	92	4.1535	1.42635e-05	Q86YW5, Q496F6, P40200, Q86VR7, Q6UY09, Q3SXY7, Q9NQS3, Q8NET5, Q86VF2, Q00872, P13591, Q9NTN9, Q8TDQ1, Q8N3J6, Q96JA1, Q92823, Q9H3S1, Q96H15, Q8IWK6, Q02246, O94856, P20138, O00241, P40199, Q8IVU1, P98160, Q6WRI0, Q9NP99, P12318, Q9BZZ2, O75325, P05362, P43121, Q9Y6N7, Q9UGN4, Q8N441, P22455, Q8WVV5, P17948, P31994, Q96LA5, Q7Z5N4, Q15772, O95944, Q9P2J2, O95297, Q2VWP7, P09564, Q9P1W8, Q9UPX0,…	2215	546	20581	1.56563	0.000204968	0.0205554
Annotation Cluster 11	Enrichment Score: 4.119102986857493
Category	Term	Count	%	PValue	Genes	List Total	Pop Hits	Pop Total	Fold Enrichment	Benjamini	FDR
UP_SEQ_FEATURE	domain:FH1	8	0.361174	5.24696e-06	Q86T65, O60610, O60879, Q9Y4D1, Q9NZ56, Q2V2M9, Q9Y613, Q68DA7	2182	9	20063	8.17313	0.00080204	0.0101147
UP_SEQ_FEATURE	domain:FH2	12	0.541761	2.20259e-08	Q9C0D6, Q86T65, Q96PY5, O60610, Q27J81, A4D2P6, O60879, Q9Y4D1, Q9NZ56, Q2V2M9, Q9Y613, Q68DA7	2182	15	20063	7.35582	5.66465e-06	4.24621e-05
INTERPRO	IPR015425:Actin-binding FH2	12	0.541761	2.7135e-08	Q9C0D6, Q86T65, Q96PY5, O60610, Q27J81, A4D2P6, O60879, Q9Y4D1, Q9NZ56, Q2V2M9, Q9Y613, Q68DA7	2059	15	18559	7.21088	1.49581e-05	4.71853e-05
UP_SEQ_FEATURE	domain:GBD/FH3	8	0.361174	3.944e-05	Q86T65, Q96PY5, O60610, Q27J81, O60879, Q9Y4D1, Q2V2M9, Q9Y613	2182	11	20063	6.68711	0.00463829	0.076006
INTERPRO	IPR014768:GTPase-binding/formin homology 3	8	0.361174	4.49296e-05	Q86T65, Q96PY5, O60610, Q27J81, O60879, Q9Y4D1, Q2V2M9, Q9Y613	2059	11	18559	6.55534	0.00411949	0.0780997
SMART	SM00498:FH2	12	0.541761	2.17353e-07	Q9C0D6, Q86T65, Q96PY5, O60610, Q27J81, A4D2P6, O60879, Q9Y4D1, Q9NZ56, Q2V2M9, Q9Y613, Q68DA7	1362	15	10057	5.9072	0.000102151	0.000310273
