# Supplementary material for: Human tRNAs with inosine 34 are essential to efficiently translate eukarya-specific low-complexity proteins
Source: Nucleic Acids Res. 2021 Jun 14;49(12):7011–34. doi: 10.1093/nar/gkab461 (PMC8266599; doi:10.1093/nar/gkab461)
Supplement: gkab461_Supplemental_Files [file gkab461_supplemental_files.zip › 2021_Torres NAR_Table S6.xlsx]

## Sheet: Sheet1
Specie	Taxonomy A	Taxonomy B	Taxonomy C	AAC	AAG	AAT	ACG	AGA	AGC	AGG	AGT	Total A34-tRNA genes	A34-tRNA diversity	Homologs to human low-complexity TAPSLIVR-rich proteins
Toxoplasma gondii	Eukaryota	Eukaryota_K	Apicomplexa	5	4	4	5	4	3	5	4	34	8	166
Plasmodium falciparum 3D7	Eukaryota	Eukaryota_K	Apicomplexa	1	1	1	1	1	1	1	1	8	8	20
Thalassiosira oceanica	Eukaryota	Eukaryota_K	Bacillariophyta	4	5	2	2	4	5	0	8	30	7	107
Thalassiosira pseudonana CCMP1335	Eukaryota	Eukaryota_K	Bacillariophyta	2	1	3	0	2	4	2	2	16	7	147
Paramecium tetraurelia	Eukaryota	Eukaryota_K	Ciliophora	6	5	5	2	4	5	3	4	34	8	0
Phytophthora nicotianae	Eukaryota	Eukaryota_K	Eukaryota_P	1	53	34	48	0	17	67	23	243	7	295
Dictyostelium discoideum	Eukaryota	Eukaryota_K	Eukaryota_P	20	11	17	7	9	15	1	18	98	8	347
Blastocystis hominis	Eukaryota	Eukaryota_K	Eukaryota_P	0	3	7	7	5	9	6	6	43	7	109
Hyaloperonospora arabidopsidis Emoy2	Eukaryota	Eukaryota_K	Eukaryota_P	2	2	4	2	1	3	3	21	38	8	199
Saprolegnia parasitica CBS 223.65	Eukaryota	Eukaryota_K	Eukaryota_P	0	5	2	0	10	5	5	7	34	6	187
Salpingoeca rosetta	Eukaryota	Eukaryota_K	Eukaryota_P	4	4	4	5	3	5	3	0	28	7	579
Monosiga brevicollis	Eukaryota	Eukaryota_K	Eukaryota_P	4	4	3	6	3	0	3	0	23	6	495
Leishmania major strain Friedlin	Eukaryota	Eukaryota_K	Eukaryota_P	2	3	3	4	1	2	2	3	20	8	82
Phytophthora ramorum	Eukaryota	Eukaryota_K	Eukaryota_P	1	4	1	3	2	3	3	2	19	8	221
Aureococcus anophagefferens	Eukaryota	Eukaryota_K	Eukaryota_P	0	3	2	4	1	0	3	1	14	6	57
Entamoeba histolytica	Eukaryota	Eukaryota_K	Eukaryota_P	0	2	1	2	0	1	0	3	9	5	94
Phytophthora parasitica INRA-310	Eukaryota	Eukaryota_K	Eukaryota_P	0	0	5	0	0	1	1	0	7	3	298
Nannochloropsis gaditana CCMP526	Eukaryota	Eukaryota_K	Eukaryota_P	0	0	1	1	1	1	0	0	4	4	57
Reticulomyxa filosa	Eukaryota	Eukaryota_K	Eukaryota_P	0	0	0	2	0	0	0	0	2	1	90
Chondrus crispus	Eukaryota	Eukaryota_K	Rhodophyta	3	3	2	4	2	5	2	3	24	8	185
Yarrowia lipolytica CLIB122	Eukaryota	Fungi	Ascomycota	24	21	26	1	21	30	21	22	166	8	221
Neurospora crassa OR74A	Eukaryota	Fungi	Ascomycota	19	16	17	21	14	20	12	12	131	8	277
Neurospora tetrasperma FGSC 2509	Eukaryota	Fungi	Ascomycota	19	16	17	21	15	17	11	13	129	8	270
Fusarium graminearum	Eukaryota	Fungi	Ascomycota	19	13	13	10	11	13	10	11	100	8	316
Schizosaccharomyces octosporus yFS286	Eukaryota	Fungi	Ascomycota	11	8	11	13	11	15	14	12	95	8	183
Fusarium verticillioides 7600	Eukaryota	Fungi	Ascomycota	13	12	11	10	10	14	10	11	91	8	258
Fusarium oxysporum f. sp. cubense race 1	Eukaryota	Fungi	Ascomycota	12	13	4	10	10	14	13	11	87	8	299
Schizosaccharomyces cryophilus OY26	Eukaryota	Fungi	Ascomycota	9	6	7	13	11	9	15	10	80	8	197
Verticillium dahliae VdLs.17	Eukaryota	Fungi	Ascomycota	11	8	9	12	6	11	8	7	72	8	244
Saccharomyces cerevisiae Vin13	Eukaryota	Fungi	Ascomycota	14	0	14	6	11	12	2	11	70	7	48
Aspergillus flavus NRRL3357	Eukaryota	Fungi	Ascomycota	10	0	10	12	8	10	9	9	68	7	303
Aspergillus oryzae RIB40	Eukaryota	Fungi	Ascomycota	10	0	10	12	7	10	9	10	68	7	296
Saccharomyces cerevisiae AWRI796	Eukaryota	Fungi	Ascomycota	14	0	13	6	11	11	2	11	68	7	63
Pestalotiopsis fici W106-1	Eukaryota	Fungi	Ascomycota	10	6	8	8	7	9	7	6	61	8	313
Penicillium rubens Wisconsin 54-1255	Eukaryota	Fungi	Ascomycota	8	6	10	10	7	8	0	12	61	7	324
Aspergillus clavatus NRRL 1	Eukaryota	Fungi	Ascomycota	8	6	7	14	5	8	5	6	59	8	269
Schizosaccharomyces pombe 972h-	Eukaryota	Fungi	Ascomycota	9	5	8	8	7	9	6	7	59	8	219
Millerozyma farinosa CBS 7064	Eukaryota	Fungi	Ascomycota	8	4	10	4	9	11	2	10	58	8	3
Vanderwaltozyma polyspora DSM 70294	Eukaryota	Fungi	Ascomycota	12	0	10	4	10	10	1	11	58	7	95
Tuber melanosporum Mel28	Eukaryota	Fungi	Ascomycota	24	4	4	4	4	6	5	5	56	8	282
Aspergillus nidulans FGSC A4	Eukaryota	Fungi	Ascomycota	8	6	7	9	5	8	6	6	55	8	263
Lachancea thermotolerans CBS 6340	Eukaryota	Fungi	Ascomycota	11	0	10	4	9	10	2	9	55	7	124
Aspergillus fumigatus Af293	Eukaryota	Fungi	Ascomycota	7	6	7	9	5	8	5	6	53	8	250
Botrytis cinerea B05.10	Eukaryota	Fungi	Ascomycota	8	6	8	6	7	8	4	6	53	8	199
Sclerotinia sclerotiorum 1980 UF-70	Eukaryota	Fungi	Ascomycota	8	5	6	5	7	6	4	6	47	8	227
Debaryomyces hansenii CBS767	Eukaryota	Fungi	Ascomycota	10	2	9	4	6	7	1	8	47	8	15
Eremothecium gossypii ATCC 10895	Eukaryota	Fungi	Ascomycota	10	0	9	4	7	7	1	7	45	7	123
Magnaporthiopsis poae ATCC 64411	Eukaryota	Fungi	Ascomycota	9	4	6	7	3	6	6	3	44	8	179
Schizosaccharomyces japonicus yFS275	Eukaryota	Fungi	Ascomycota	2	0	5	3	1	1	28	4	44	7	189
Eutypa lata UCREL1	Eukaryota	Fungi	Ascomycota	6	4	10	2	6	5	4	6	43	8	175
Aspergillus terreus NIH2624	Eukaryota	Fungi	Ascomycota	6	0	7	9	5	6	4	6	43	7	269
Scheffersomyces stipitis CBS 6054	Eukaryota	Fungi	Ascomycota	7	3	7	3	6	7	1	7	41	8	15
Kazachstania naganishii CBS 8797	Eukaryota	Fungi	Ascomycota	7	1	7	3	7	7	1	7	40	8	80
Kluyveromyces lactis NRRL Y-1140	Eukaryota	Fungi	Ascomycota	7	0	7	3	6	7	1	6	37	7	110
Coccidioides immitis RS	Eukaryota	Fungi	Ascomycota	5	4	4	5	3	4	3	4	32	8	270
Bipolaris sorokiniana ND90Pr	Eukaryota	Fungi	Ascomycota	5	4	4	4	3	4	3	4	31	8	308
Candida albicans WO-1	Eukaryota	Fungi	Ascomycota	6	2	6	2	4	6	1	4	31	8	14
Cordyceps militaris CM01	Eukaryota	Fungi	Ascomycota	4	4	4	6	3	5	1	3	30	8	264
Meyerozyma guilliermondii ATCC 6260	Eukaryota	Fungi	Ascomycota	3	2	5	4	4	5	2	4	29	8	3
Pyrenophora tritici-repentis Pt-1C-BFP	Eukaryota	Fungi	Ascomycota	4	4	4	2	3	4	3	4	28	8	302
Talaromyces stipitatus ATCC 10500	Eukaryota	Fungi	Ascomycota	3	2	4	4	3	3	3	3	25	8	293
Lodderomyces elongisporus NRRL YB-4239	Eukaryota	Fungi	Ascomycota	4	2	6	2	2	4	1	3	24	8	166
Leptosphaeria maculans JN3	Eukaryota	Fungi	Ascomycota	3	2	3	1	2	3	2	2	18	8	331
Ogataea parapolymorpha DL-1	Eukaryota	Fungi	Ascomycota	3	1	4	2	2	3	0	3	18	7	83
Puccinia graminis f. sp. tritici CRL 75-36-700-3	Eukaryota	Fungi	Basidiomycota	10	9	9	7	8	8	8	97	156	8	241
Coprinopsis cinerea	Eukaryota	Fungi	Basidiomycota	12	8	10	6	5	11	8	17	77	8	341
Stereum hirsutum FP-91666 SS1	Eukaryota	Fungi	Basidiomycota	9	10	14	10	7	16	5	6	77	8	335
Cryptococcus neoformans var. neoformans JEC21	Eukaryota	Fungi	Basidiomycota	7	6	6	3	6	7	5	5	45	8	308
Coniophora puteana RWD-64-598 SS2	Eukaryota	Fungi	Basidiomycota	5	4	5	5	3	5	4	4	35	8	301
Fomitopsis pinicola FP-58527 SS1	Eukaryota	Fungi	Basidiomycota	5	6	6	5	2	4	4	3	35	8	283
Wolfiporia cocos MD-104 SS10	Eukaryota	Fungi	Basidiomycota	6	4	4	5	2	4	4	4	33	8	288
Ustilago maydis 521	Eukaryota	Fungi	Basidiomycota	4	4	4	4	3	5	4	4	32	8	298
Fomitiporia mediterranea MF3/22	Eukaryota	Fungi	Basidiomycota	3	2	3	3	2	2	2	2	19	8	328
Batrachochytrium dendrobatidis JAM81	Eukaryota	Fungi	Chytridiomycota	4	3	6	2	3	3	3	3	27	8	295
Batrachochytrium dendrobatidis	Eukaryota	Fungi	Chytridiomycota	4	3	6	2	3	3	3	3	27	8	293
Vavraia culicis subsp. floridensis	Eukaryota	Fungi	Microsporidia	1	1	1	1	1	1	1	1	8	8	10
Encephalitozoon cuniculi GB-M1	Eukaryota	Fungi	Microsporidia	1	1	1	1	1	1	1	1	8	8	3
Capitella teleta	Eukaryota	Metazoa	Annelida	22	23	34	42	27	43	23	23	237	8	897
Daphnia pulex	Eukaryota	Metazoa	Arthropoda	95	72	283	110	64	192	184	157	1157	8	754
Bombyx mori	Eukaryota	Metazoa	Arthropoda	9	6	17	8	9	28	9	9	95	8	545
Drosophila yakuba	Eukaryota	Metazoa	Arthropoda	7	5	10	12	9	16	6	8	73	8	688
Drosophila sechellia	Eukaryota	Metazoa	Arthropoda	8	5	10	9	7	14	7	9	69	8	696
Drosophila persimilis	Eukaryota	Metazoa	Arthropoda	7	5	11	12	9	11	6	8	69	8	614
Drosophila melanogaster	Eukaryota	Metazoa	Arthropoda	6	4	10	10	8	12	7	9	66	8	859
Drosophila ananassae	Eukaryota	Metazoa	Arthropoda	7	5	11	12	6	10	4	9	64	8	741
Drosophila erecta	Eukaryota	Metazoa	Arthropoda	7	5	9	9	9	12	5	8	64	8	719
Drosophila willistoni	Eukaryota	Metazoa	Arthropoda	8	4	9	10	6	11	7	7	62	8	942
Drosophila mojavensis	Eukaryota	Metazoa	Arthropoda	6	3	8	10	6	9	5	7	54	8	713
Drosophila virilis	Eukaryota	Metazoa	Arthropoda	6	3	9	10	6	8	4	7	53	8	693
Drosophila grimshawi	Eukaryota	Metazoa	Arthropoda	6	4	7	9	6	8	4	7	51	8	765
Apis mellifera	Eukaryota	Metazoa	Arthropoda	7	2	7	5	5	7	4	5	42	8	791
Danio rerio	Eukaryota	Metazoa	Chordata	238	246	199	139	343	6	298	172	1641	8	1654
Vicugna pacos	Eukaryota	Metazoa	Chordata	55	13	39	11	38	905	40	49	1150	8	1276
Petromyzon marinus	Eukaryota	Metazoa	Chordata	154	104	98	76	22	88	48	59	649	8	665
Xenopus tropicalis	Eukaryota	Metazoa	Chordata	72	40	76	40	41	61	63	158	551	8	1614
Gasterosteus aculeatus	Eukaryota	Metazoa	Chordata	19	48	98	39	51	25	62	36	378	8	1443
Oryzias latipes	Eukaryota	Metazoa	Chordata	9	3	26	7	17	7	64	120	253	8	1448
Homo sapiens	Eukaryota	Metazoa	Chordata	22	26	33	14	22	63	22	20	222	8	2218
Gadus morhua	Eukaryota	Metazoa	Chordata	20	27	20	21	30	19	48	25	210	8	1204
Loxodonta africana	Eukaryota	Metazoa	Chordata	35	16	33	13	30	40	14	12	193	8	1856
Felis catus	Eukaryota	Metazoa	Chordata	21	14	23	16	19	36	22	27	178	8	1870
Ornithorhynchus anatinus	Eukaryota	Metazoa	Chordata	21	8	20	11	16	40	15	15	146	8	1390
Macaca mulatta	Eukaryota	Metazoa	Chordata	13	14	17	9	10	34	13	18	128	8	1951
Oreochromis niloticus	Eukaryota	Metazoa	Chordata	8	15	22	16	10	17	14	16	118	8	1618
Bos taurus	Eukaryota	Metazoa	Chordata	17	9	17	9	12	29	12	12	117	8	1861
Ovis aries	Eukaryota	Metazoa	Chordata	11	10	13	9	15	32	12	10	112	8	1865
Equus caballus	Eukaryota	Metazoa	Chordata	12	7	17	10	12	24	10	9	101	8	1812
Takifugu rubripes	Eukaryota	Metazoa	Chordata	17	10	11	16	11	9	10	17	101	8	1547
Rattus norvegicus	Eukaryota	Metazoa	Chordata	10	6	8	6	10	31	22	7	100	8	1927
Tetraodon nigroviridis	Eukaryota	Metazoa	Chordata	9	10	13	14	10	10	9	23	98	8	1395
Procavia capensis	Eukaryota	Metazoa	Chordata	13	8	13	9	13	20	8	8	92	8	1690
Pan troglodytes	Eukaryota	Metazoa	Chordata	9	7	13	7	9	21	12	10	88	8	2070
Sus scrofa	Eukaryota	Metazoa	Chordata	10	7	14	8	10	20	8	11	88	8	1913
Chrysemys picta bellii	Eukaryota	Metazoa	Chordata	20	1	10	6	20	8	10	12	87	8	1772
Ciona intestinalis	Eukaryota	Metazoa	Chordata	26	11	7	15	9	5	4	8	85	8	602
Monodelphis domestica	Eukaryota	Metazoa	Chordata	9	8	13	5	12	14	11	12	84	8	1652
Ailuropoda melanoleuca	Eukaryota	Metazoa	Chordata	10	7	12	8	10	17	9	10	83	8	1849
Mus musculus	Eukaryota	Metazoa	Chordata	8	8	12	6	9	21	8	10	82	8	1961
Gorilla gorilla gorilla	Eukaryota	Metazoa	Chordata	7	9	12	7	10	20	7	9	81	8	1982
Papio anubis	Eukaryota	Metazoa	Chordata	8	9	10	7	9	20	8	10	81	8	1971
Dasypus novemcinctus	Eukaryota	Metazoa	Chordata	10	5	10	9	10	21	6	10	81	8	1863
Oryctolagus cuniculus	Eukaryota	Metazoa	Chordata	10	5	13	7	10	19	9	8	81	8	1756
Nomascus leucogenys	Eukaryota	Metazoa	Chordata	9	8	10	7	9	17	8	11	79	8	1934
Sarcophilus harrisii	Eukaryota	Metazoa	Chordata	8	9	11	4	10	17	9	9	77	8	1712
Tursiops truncatus	Eukaryota	Metazoa	Chordata	8	6	10	7	13	17	6	9	76	8	1776
Choloepus hoffmanni	Eukaryota	Metazoa	Chordata	11	6	10	7	6	15	9	11	75	8	1238
Branchiostoma floridae	Eukaryota	Metazoa	Chordata	10	7	3	11	8	15	9	12	75	8	924
Dipodomys ordii	Eukaryota	Metazoa	Chordata	7	6	10	8	9	19	7	8	74	8	1658
Mustela putorius furo	Eukaryota	Metazoa	Chordata	8	6	10	6	8	15	9	10	72	8	1869
Heterocephalus glaber	Eukaryota	Metazoa	Chordata	8	4	7	5	6	25	7	8	70	8	1745
Meleagris gallopavo	Eukaryota	Metazoa	Chordata	7	6	6	8	8	19	8	7	69	8	1520
Erinaceus europaeus	Eukaryota	Metazoa	Chordata	7	6	8	6	8	14	10	8	67	8	1484
Sorex araneus	Eukaryota	Metazoa	Chordata	7	5	11	9	7	10	8	8	65	8	1289
Gallus gallus	Eukaryota	Metazoa	Chordata	8	5	7	6	8	17	8	4	63	8	1572
Echinops telfairi	Eukaryota	Metazoa	Chordata	7	3	9	7	7	14	6	10	63	8	1466
Microcebus murinus	Eukaryota	Metazoa	Chordata	8	5	8	6	7	12	9	7	62	8	1606
Callithrix jacchus	Eukaryota	Metazoa	Chordata	5	5	7	6	9	14	7	8	61	8	1955
Otolemur garnettii	Eukaryota	Metazoa	Chordata	5	4	11	6	6	13	7	8	60	8	1922
Ochotona princeps	Eukaryota	Metazoa	Chordata	7	4	7	7	7	13	8	7	60	8	1617
Latimeria chalumnae	Eukaryota	Metazoa	Chordata	2	4	7	4	3	5	11	11	47	8	1573
Myotis lucifugus	Eukaryota	Metazoa	Chordata	5	3	7	6	6	8	6	5	46	8	1801
Anolis carolinensis	Eukaryota	Metazoa	Chordata	5	4	6	4	5	11	3	4	42	8	1598
Taeniopygia guttata	Eukaryota	Metazoa	Chordata	3	0	5	6	3	15	5	4	41	7	1419
Nematostella vectensis	Eukaryota	Metazoa	Cnidaria	81	336	131	277	513	354	290	172	2154	8	643
Mnemiopsis leidyi	Eukaryota	Metazoa	Ctenophora	5	1	5	2	16	7	4	5	45	8	592
Strongylocentrotus purpuratus	Eukaryota	Metazoa	Echinodermata	19	20	1	26	24	32	18	25	165	8	868
Lottia gigantea	Eukaryota	Metazoa	Mollusca	21	33	19	20	20	27	15	11	166	8	701
Crassostrea gigas	Eukaryota	Metazoa	Mollusca	6	10	7	8	41	18	10	20	120	8	975
Pristionchus pacificus	Eukaryota	Metazoa	Nematoda	27	34	32	38	23	47	35	34	270	8	542
Caenorhabditis brenneri	Eukaryota	Metazoa	Nematoda	34	32	33	33	20	34	24	32	242	8	751
Caenorhabditis japonica	Eukaryota	Metazoa	Nematoda	29	26	27	24	20	32	9	25	192	8	631
Caenorhabditis remanei	Eukaryota	Metazoa	Nematoda	27	23	25	23	15	28	7	18	166	8	745
Caenorhabditis briggsae	Eukaryota	Metazoa	Nematoda	24	27	20	21	16	29	5	22	164	8	764
Caenorhabditis elegans	Eukaryota	Metazoa	Nematoda	19	20	21	19	15	23	7	17	141	8	802
Trichoplax adhaerens	Eukaryota	Metazoa	Placozoa	1	1	0	1	1	1	1	1	7	7	506
Schistosoma mansoni	Eukaryota	Metazoa	Platyhelminthes	19	17	21	25	11	3	15	16	127	8	635
Amphimedon queenslandica	Eukaryota	Metazoa	Porifera	2	2	0	3	1	2	2	2	14	7	856
Chlamydomonas reinhardtii	Eukaryota	Viridiplantae	Chlorophyta	7	3	7	13	5	13	12	6	66	8	184
Triticum aestivum	Eukaryota	Viridiplantae	Streptophyta	113	107	170	0	108	20	110	5	633	7	515
Selaginella moellendorffii	Eukaryota	Viridiplantae	Streptophyta	31	30	45	24	24	69	31	23	277	8	268
Gossypium raimondii	Eukaryota	Viridiplantae	Streptophyta	25	18	28	13	19	24	18	15	160	8	440
Manihot esculenta	Eukaryota	Viridiplantae	Streptophyta	24	16	28	8	19	27	15	15	152	8	360
Arabidopsis thaliana	Eukaryota	Viridiplantae	Streptophyta	15	12	17	9	37	16	16	10	132	8	383
Oryza sativa Japonica Group	Eukaryota	Viridiplantae	Streptophyta	17	16	17	20	10	20	14	11	125	8	338
Sorghum bicolor	Eukaryota	Viridiplantae	Streptophyta	16	15	17	15	11	18	13	12	117	8	437
Populus trichocarpa	Eukaryota	Viridiplantae	Streptophyta	17	14	20	10	13	20	14	6	114	8	413
Physcomitrella patens	Eukaryota	Viridiplantae	Streptophyta	14	8	14	9	12	18	14	12	101	8	365
Vitis vinifera	Eukaryota	Viridiplantae	Streptophyta	12	9	12	5	10	11	12	8	79	8	350
Granulicella mallensis MP5ACTX8	Bacteria	Bacteria_K	Acidobacteria	0	0	0	1	0	0	0	0	1	1	22
Granulicella tundricola MP5ACTX9	Bacteria	Bacteria_K	Acidobacteria	0	0	0	1	0	0	0	0	1	1	21
Terriglobus roseus DSM 18391	Bacteria	Bacteria_K	Acidobacteria	0	0	0	1	0	0	0	0	1	1	21
Candidatus Solibacter usitatus Ellin6076	Bacteria	Bacteria_K	Acidobacteria	0	0	0	1	0	0	0	0	1	1	19
Acidobacterium capsulatum ATCC 51196	Bacteria	Bacteria_K	Acidobacteria	0	0	0	1	0	0	0	0	1	1	18
Candidatus Koribacter versatilis Ellin345	Bacteria	Bacteria_K	Acidobacteria	0	0	0	1	0	0	0	0	1	1	17
Terriglobus saanensis SP1PR4	Bacteria	Bacteria_K	Acidobacteria	0	0	0	1	0	0	0	0	1	1	13
Chloracidobacterium thermophilum B	Bacteria	Bacteria_K	Acidobacteria	0	0	0	1	0	0	0	0	1	1	7
Actinoplanes sp. SE50/110	Bacteria	Bacteria_K	Actinobacteria	0	0	0	5	0	0	0	0	5	1	13
Kitasatospora setae KM-6054	Bacteria	Bacteria_K	Actinobacteria	0	0	0	2	0	0	0	1	3	2	28
Bifidobacterium longum subsp. longum JCM 1217	Bacteria	Bacteria_K	Actinobacteria	0	1	0	2	0	0	0	0	3	2	5
Streptomyces venezuelae ATCC 10712	Bacteria	Bacteria_K	Actinobacteria	0	1	0	1	0	0	0	0	2	2	21
Streptomyces collinus Tu 365	Bacteria	Bacteria_K	Actinobacteria	0	0	0	1	0	1	0	0	2	2	16
Corynebacterium aurimucosum ATCC 700975	Bacteria	Bacteria_K	Actinobacteria	1	0	0	1	0	0	0	0	2	2	10
Salinispora arenicola CNS-205	Bacteria	Bacteria_K	Actinobacteria	0	0	0	1	0	0	1	0	2	2	9
Corynebacterium glutamicum ATCC 13032	Bacteria	Bacteria_K	Actinobacteria	0	0	0	2	0	0	0	0	2	1	23
Actinoplanes missouriensis 431	Bacteria	Bacteria_K	Actinobacteria	0	0	0	2	0	0	0	0	2	1	16
Corynebacterium pseudotuberculosis I19	Bacteria	Bacteria_K	Actinobacteria	0	0	0	2	0	0	0	0	2	1	15
Corynebacterium glutamicum R	Bacteria	Bacteria_K	Actinobacteria	0	0	0	2	0	0	0	0	2	1	14
Jonesia denitrificans DSM 20603	Bacteria	Bacteria_K	Actinobacteria	0	0	0	2	0	0	0	0	2	1	13
Corynebacterium pseudotuberculosis 1002	Bacteria	Bacteria_K	Actinobacteria	0	0	0	2	0	0	0	0	2	1	12
Corynebacterium pseudotuberculosis FRC41	Bacteria	Bacteria_K	Actinobacteria	0	0	0	2	0	0	0	0	2	1	12
Catenulispora acidiphila DSM 44928	Bacteria	Bacteria_K	Actinobacteria	0	0	0	2	0	0	0	0	2	1	12
Salinispora tropica CNB-440	Bacteria	Bacteria_K	Actinobacteria	0	0	0	2	0	0	0	0	2	1	11
Corynebacterium efficiens YS-314	Bacteria	Bacteria_K	Actinobacteria	0	0	0	2	0	0	0	0	2	1	11
Mycobacterium tuberculosis CCDC5079	Bacteria	Bacteria_K	Actinobacteria	0	0	0	2	0	0	0	0	2	1	11
Corynebacterium diphtheriae CDCE 8392	Bacteria	Bacteria_K	Actinobacteria	0	0	0	2	0	0	0	0	2	1	10
Corynebacterium diphtheriae HC03	Bacteria	Bacteria_K	Actinobacteria	0	0	0	2	0	0	0	0	2	1	9
Corynebacterium pseudotuberculosis C231	Bacteria	Bacteria_K	Actinobacteria	0	0	0	2	0	0	0	0	2	1	8
Corynebacterium diphtheriae 241	Bacteria	Bacteria_K	Actinobacteria	0	0	0	2	0	0	0	0	2	1	8
Corynebacterium resistens DSM 45100	Bacteria	Bacteria_K	Actinobacteria	0	0	0	2	0	0	0	0	2	1	8
Corynebacterium ulcerans BR-AD22	Bacteria	Bacteria_K	Actinobacteria	0	0	0	2	0	0	0	0	2	1	8
Mycobacterium tuberculosis H37Rv	Bacteria	Bacteria_K	Actinobacteria	0	0	0	2	0	0	0	0	2	1	8
Corynebacterium diphtheriae HC04	Bacteria	Bacteria_K	Actinobacteria	0	0	0	2	0	0	0	0	2	1	7
Corynebacterium diphtheriae HC01	Bacteria	Bacteria_K	Actinobacteria	0	0	0	2	0	0	0	0	2	1	7
Corynebacterium diphtheriae HC02	Bacteria	Bacteria_K	Actinobacteria	0	0	0	2	0	0	0	0	2	1	7
Mycobacterium tuberculosis CCDC5180	Bacteria	Bacteria_K	Actinobacteria	0	0	0	2	0	0	0	0	2	1	7
Olsenella uli DSM 7084	Bacteria	Bacteria_K	Actinobacteria	0	0	0	2	0	0	0	0	2	1	6
Corynebacterium diphtheriae VA01	Bacteria	Bacteria_K	Actinobacteria	0	0	0	2	0	0	0	0	2	1	6
Corynebacterium diphtheriae 31A	Bacteria	Bacteria_K	Actinobacteria	0	0	0	2	0	0	0	0	2	1	6
Nocardia cyriacigeorgica GUH-2	Bacteria	Bacteria_K	Actinobacteria	0	0	0	2	0	0	0	0	2	1	6
Corynebacterium variabile DSM 44702	Bacteria	Bacteria_K	Actinobacteria	0	0	0	2	0	0	0	0	2	1	6
Amycolatopsis mediterranei S699	Bacteria	Bacteria_K	Actinobacteria	0	0	0	2	0	0	0	0	2	1	6
Bifidobacterium adolescentis ATCC 15703	Bacteria	Bacteria_K	Actinobacteria	0	0	0	2	0	0	0	0	2	1	5
Bifidobacterium breve ACS-071-V-Sch8b	Bacteria	Bacteria_K	Actinobacteria	0	0	0	2	0	0	0	0	2	1	5
Corynebacterium diphtheriae PW8	Bacteria	Bacteria_K	Actinobacteria	0	0	0	2	0	0	0	0	2	1	5
Micromonospora aurantiaca ATCC 27029	Bacteria	Bacteria_K	Actinobacteria	0	0	0	2	0	0	0	0	2	1	5
Saccharothrix espanaensis DSM 44229	Bacteria	Bacteria_K	Actinobacteria	0	0	0	2	0	0	0	0	2	1	5
Corynebacterium jeikeium K411	Bacteria	Bacteria_K	Actinobacteria	0	0	0	2	0	0	0	0	2	1	4
Kribbella flavida DSM 17836	Bacteria	Bacteria_K	Actinobacteria	0	0	0	2	0	0	0	0	2	1	4
Bifidobacterium longum NCC2705	Bacteria	Bacteria_K	Actinobacteria	0	0	0	2	0	0	0	0	2	1	4
Bifidobacterium longum DJO10A	Bacteria	Bacteria_K	Actinobacteria	0	0	0	2	0	0	0	0	2	1	4
Corynebacterium urealyticum DSM 7109	Bacteria	Bacteria_K	Actinobacteria	0	0	0	2	0	0	0	0	2	1	3
Bifidobacterium longum subsp. infantis 157F	Bacteria	Bacteria_K	Actinobacteria	0	0	0	2	0	0	0	0	2	1	3
Bifidobacterium animalis subsp. lactis AD011	Bacteria	Bacteria_K	Actinobacteria	0	0	0	2	0	0	0	0	2	1	2
Bifidobacterium animalis subsp. lactis V9	Bacteria	Bacteria_K	Actinobacteria	0	0	0	2	0	0	0	0	2	1	2
Bifidobacterium longum subsp. longum BBMN68	Bacteria	Bacteria_K	Actinobacteria	0	0	0	2	0	0	0	0	2	1	2
Bifidobacterium animalis subsp. animalis ATCC 25527	Bacteria	Bacteria_K	Actinobacteria	0	0	0	2	0	0	0	0	2	1	1
Bifidobacterium dentium Bd1	Bacteria	Bacteria_K	Actinobacteria	0	0	0	2	0	0	0	0	2	1	1
Mobiluncus curtisii ATCC 43063	Bacteria	Bacteria_K	Actinobacteria	0	0	0	2	0	0	0	0	2	1	0
Bifidobacterium animalis subsp. lactis DSM 10140	Bacteria	Bacteria_K	Actinobacteria	0	0	0	2	0	0	0	0	2	1	0
Bifidobacterium animalis subsp. lactis BB-12	Bacteria	Bacteria_K	Actinobacteria	0	0	0	2	0	0	0	0	2	1	0
Bifidobacterium bifidum PRL2010	Bacteria	Bacteria_K	Actinobacteria	0	0	0	2	0	0	0	0	2	1	0
Bifidobacterium bifidum S17	Bacteria	Bacteria_K	Actinobacteria	0	0	0	2	0	0	0	0	2	1	0
Streptomyces bingchenggensis BCW-1	Bacteria	Bacteria_K	Actinobacteria	0	0	0	1	0	0	0	0	1	1	33
Streptosporangium roseum DSM 43021	Bacteria	Bacteria_K	Actinobacteria	0	0	0	1	0	0	0	0	1	1	31
Arthrobacter sp. FB24	Bacteria	Bacteria_K	Actinobacteria	0	0	0	1	0	0	0	0	1	1	25
Rhodococcus jostii RHA1	Bacteria	Bacteria_K	Actinobacteria	0	0	0	1	0	0	0	0	1	1	24
Streptomyces scabiei 87.22	Bacteria	Bacteria_K	Actinobacteria	0	0	0	1	0	0	0	0	1	1	23
Streptomyces hygroscopicus subsp. jinggangensis 5008	Bacteria	Bacteria_K	Actinobacteria	0	0	0	1	0	0	0	0	1	1	17
Mycobacterium tuberculosis F11	Bacteria	Bacteria_K	Actinobacteria	0	0	0	1	0	0	0	0	1	1	15
Rhodococcus opacus B4	Bacteria	Bacteria_K	Actinobacteria	0	0	0	1	0	0	0	0	1	1	15
Streptomyces pratensis ATCC 33331	Bacteria	Bacteria_K	Actinobacteria	0	0	0	1	0	0	0	0	1	1	15
Atopobium parvulum DSM 20469	Bacteria	Bacteria_K	Actinobacteria	0	0	0	1	0	0	0	0	1	1	14
Nocardiopsis alba ATCC BAA-2165	Bacteria	Bacteria_K	Actinobacteria	0	0	0	1	0	0	0	0	1	1	14
Streptomyces sp. SirexAA-E	Bacteria	Bacteria_K	Actinobacteria	0	0	0	1	0	0	0	0	1	1	14
Clavibacter michiganensis subsp. michiganensis NCPPB 382	Bacteria	Bacteria_K	Actinobacteria	0	0	0	1	0	0	0	0	1	1	13
Coriobacterium glomerans PW2	Bacteria	Bacteria_K	Actinobacteria	0	0	0	1	0	0	0	0	1	1	13
Thermomonospora curvata DSM 43183	Bacteria	Bacteria_K	Actinobacteria	0	0	0	1	0	0	0	0	1	1	13
Mycobacterium marinum M	Bacteria	Bacteria_K	Actinobacteria	0	0	0	1	0	0	0	0	1	1	12
Tsukamurella paurometabola DSM 20162	Bacteria	Bacteria_K	Actinobacteria	0	0	0	1	0	0	0	0	1	1	12
Thermobifida fusca YX	Bacteria	Bacteria_K	Actinobacteria	0	0	0	1	0	0	0	0	1	1	12
Bifidobacterium asteroides PRL2011	Bacteria	Bacteria_K	Actinobacteria	0	0	0	1	0	0	0	0	1	1	11
Rothia dentocariosa ATCC 17931	Bacteria	Bacteria_K	Actinobacteria	0	0	0	1	0	0	0	0	1	1	11
Brachybacterium faecium DSM 4810	Bacteria	Bacteria_K	Actinobacteria	0	0	0	1	0	0	0	0	1	1	11
Actinosynnema mirum DSM 43827	Bacteria	Bacteria_K	Actinobacteria	0	0	0	1	0	0	0	0	1	1	11
Streptomyces griseus subsp. griseus NBRC 13350	Bacteria	Bacteria_K	Actinobacteria	0	0	0	1	0	0	0	0	1	1	11
Mycobacterium sp. KMS	Bacteria	Bacteria_K	Actinobacteria	0	0	0	1	0	0	0	0	1	1	10
Rothia mucilaginosa DY-18	Bacteria	Bacteria_K	Actinobacteria	0	0	0	1	0	0	0	0	1	1	10
Amycolatopsis mediterranei U32	Bacteria	Bacteria_K	Actinobacteria	0	0	0	1	0	0	0	0	1	1	10
Nocardia farcinica IFM 10152	Bacteria	Bacteria_K	Actinobacteria	0	0	0	1	0	0	0	0	1	1	10
Verrucosispora maris AB-18-032	Bacteria	Bacteria_K	Actinobacteria	0	0	0	1	0	0	0	0	1	1	10
Gardnerella vaginalis 409-05	Bacteria	Bacteria_K	Actinobacteria	0	0	0	1	0	0	0	0	1	1	9
Renibacterium salmoninarum ATCC 33209	Bacteria	Bacteria_K	Actinobacteria	0	0	0	1	0	0	0	0	1	1	9
Microbacterium testaceum StLB037	Bacteria	Bacteria_K	Actinobacteria	0	0	0	1	0	0	0	0	1	1	9
Nocardioides sp. JS614	Bacteria	Bacteria_K	Actinobacteria	0	0	0	1	0	0	0	0	1	1	9
Gordonia polyisoprenivorans VH2	Bacteria	Bacteria_K	Actinobacteria	0	0	0	1	0	0	0	0	1	1	9
Sanguibacter keddieii DSM 10542	Bacteria	Bacteria_K	Actinobacteria	0	0	0	1	0	0	0	0	1	1	9
Rubrobacter xylanophilus DSM 9941	Bacteria	Bacteria_K	Actinobacteria	0	0	0	1	0	0	0	0	1	1	8
Xylanimonas cellulosilytica DSM 15894	Bacteria	Bacteria_K	Actinobacteria	0	0	0	1	0	0	0	0	1	1	8
Nocardiopsis dassonvillei subsp. dassonvillei DSM 43111	Bacteria	Bacteria_K	Actinobacteria	0	0	0	1	0	0	0	0	1	1	8
Acidimicrobium ferrooxidans DSM 10331	Bacteria	Bacteria_K	Actinobacteria	0	0	0	1	0	0	0	0	1	1	7
Mycobacterium leprae Br4923	Bacteria	Bacteria_K	Actinobacteria	0	0	0	1	0	0	0	0	1	1	7
Conexibacter woesei DSM 14684	Bacteria	Bacteria_K	Actinobacteria	0	0	0	1	0	0	0	0	1	1	7
Pseudonocardia dioxanivorans CB1190	Bacteria	Bacteria_K	Actinobacteria	0	0	0	1	0	0	0	0	1	1	7
Modestobacter marinus BC501	Bacteria	Bacteria_K	Actinobacteria	0	0	0	1	0	0	0	0	1	1	7
Bifidobacterium longum subsp. longum JDM301	Bacteria	Bacteria_K	Actinobacteria	0	0	0	1	0	0	0	0	1	1	7
Mycobacterium tuberculosis KZN 1435	Bacteria	Bacteria_K	Actinobacteria	0	0	0	1	0	0	0	0	1	1	6
Corynebacterium kroppenstedtii DSM 44385	Bacteria	Bacteria_K	Actinobacteria	0	0	0	1	0	0	0	0	1	1	6
Microlunatus phosphovorus NM-1	Bacteria	Bacteria_K	Actinobacteria	0	0	0	1	0	0	0	0	1	1	6
Mycobacterium sp. JLS	Bacteria	Bacteria_K	Actinobacteria	0	0	0	1	0	0	0	0	1	1	6
Intrasporangium calvum DSM 43043	Bacteria	Bacteria_K	Actinobacteria	0	0	0	1	0	0	0	0	1	1	6
Nakamurella multipartita DSM 44233	Bacteria	Bacteria_K	Actinobacteria	0	0	0	1	0	0	0	0	1	1	6
Micrococcus luteus NCTC 2665	Bacteria	Bacteria_K	Actinobacteria	0	0	0	1	0	0	0	0	1	1	5
Saccharopolyspora erythraea NRRL 2338	Bacteria	Bacteria_K	Actinobacteria	0	0	0	1	0	0	0	0	1	1	5
Eggerthella sp. YY7918	Bacteria	Bacteria_K	Actinobacteria	0	0	0	1	0	0	0	0	1	1	5
Segniliparus rotundus DSM 44985	Bacteria	Bacteria_K	Actinobacteria	0	0	0	1	0	0	0	0	1	1	5
Mycobacterium ulcerans Agy99	Bacteria	Bacteria_K	Actinobacteria	0	0	0	1	0	0	0	0	1	1	4
Saccharomonospora viridis DSM 43017	Bacteria	Bacteria_K	Actinobacteria	0	0	0	1	0	0	0	0	1	1	4
Gordonia bronchialis DSM 43247	Bacteria	Bacteria_K	Actinobacteria	0	0	0	1	0	0	0	0	1	1	4
Isoptericola variabilis 225	Bacteria	Bacteria_K	Actinobacteria	0	0	0	1	0	0	0	0	1	1	4
Arcanobacterium haemolyticum DSM 20595	Bacteria	Bacteria_K	Actinobacteria	0	0	0	1	0	0	0	0	1	1	4
Geodermatophilus obscurus DSM 43160	Bacteria	Bacteria_K	Actinobacteria	0	0	0	1	0	0	0	0	1	1	4
Thermobispora bispora DSM 43833	Bacteria	Bacteria_K	Actinobacteria	0	0	0	1	0	0	0	0	1	1	4
Cellulomonas flavigena DSM 20109	Bacteria	Bacteria_K	Actinobacteria	0	0	0	1	0	0	0	0	1	1	3
Leifsonia xyli subsp. xyli str. CTCB07	Bacteria	Bacteria_K	Actinobacteria	0	0	0	1	0	0	0	0	1	1	3
Cryptobacterium curtum DSM 15641	Bacteria	Bacteria_K	Actinobacteria	0	0	0	1	0	0	0	0	1	1	3
Mycobacterium sp. MCS	Bacteria	Bacteria_K	Actinobacteria	0	0	0	1	0	0	0	0	1	1	3
Mycobacterium intracellulare ATCC 13950	Bacteria	Bacteria_K	Actinobacteria	0	0	0	1	0	0	0	0	1	1	3
Blastococcus saxobsidens DD2	Bacteria	Bacteria_K	Actinobacteria	0	0	0	1	0	0	0	0	1	1	3
Micromonospora sp. L5	Bacteria	Bacteria_K	Actinobacteria	0	0	0	1	0	0	0	0	1	1	3
Beutenbergia cavernae DSM 12333	Bacteria	Bacteria_K	Actinobacteria	0	0	0	1	0	0	0	0	1	1	2
Cellulomonas fimi ATCC 484	Bacteria	Bacteria_K	Actinobacteria	0	0	0	1	0	0	0	0	1	1	2
Gardnerella vaginalis ATCC 14019	Bacteria	Bacteria_K	Actinobacteria	0	0	0	1	0	0	0	0	1	1	2
Mycobacterium canettii CIPT 140010059	Bacteria	Bacteria_K	Actinobacteria	0	0	0	1	0	0	0	0	1	1	2
Stackebrandtia nassauensis DSM 44728	Bacteria	Bacteria_K	Actinobacteria	0	0	0	1	0	0	0	0	1	1	2
Mycobacterium avium 104	Bacteria	Bacteria_K	Actinobacteria	0	0	0	1	0	0	0	0	1	1	2
Kytococcus sedentarius DSM 20547	Bacteria	Bacteria_K	Actinobacteria	0	0	0	1	0	0	0	0	1	1	2
Gardnerella vaginalis HMP9231	Bacteria	Bacteria_K	Actinobacteria	0	0	0	1	0	0	0	0	1	1	1
Eggerthella lenta DSM 2243	Bacteria	Bacteria_K	Actinobacteria	0	0	0	1	0	0	0	0	1	1	1
Slackia heliotrinireducens DSM 20476	Bacteria	Bacteria_K	Actinobacteria	0	0	0	1	0	0	0	0	1	1	1
Mycobacterium avium subsp. paratuberculosis K-10	Bacteria	Bacteria_K	Actinobacteria	0	0	0	1	0	0	0	0	1	1	0
Tropheryma whipplei str. Twist	Bacteria	Bacteria_K	Actinobacteria	0	0	0	1	0	0	0	0	1	1	0
Hydrogenobacter thermophilus TK-6	Bacteria	Bacteria_K	Aquificae	0	0	0	2	0	0	0	0	2	1	3
Sulfurihydrogenibium azorense Az-Fu1	Bacteria	Bacteria_K	Aquificae	0	0	0	1	0	0	0	0	1	1	7
Thermovibrio ammonificans HB-1	Bacteria	Bacteria_K	Aquificae	0	0	0	1	0	0	0	0	1	1	6
Sulfurihydrogenibium sp. YO3AOP1	Bacteria	Bacteria_K	Aquificae	0	0	0	1	0	0	0	0	1	1	5
Persephonella marina EX-H1	Bacteria	Bacteria_K	Aquificae	0	0	0	1	0	0	0	0	1	1	4
Hydrogenobaculum sp. Y04AAS1	Bacteria	Bacteria_K	Aquificae	0	0	0	1	0	0	0	0	1	1	4
Desulfurobacterium thermolithotrophum DSM 11699	Bacteria	Bacteria_K	Aquificae	0	0	0	1	0	0	0	0	1	1	3
Aquifex aeolicus VF5	Bacteria	Bacteria_K	Aquificae	0	0	0	1	0	0	0	0	1	1	1
Thermocrinis albus DSM 14484	Bacteria	Bacteria_K	Aquificae	0	0	0	1	0	0	0	0	1	1	0
Chthonomonas calidirosea T49	Bacteria	Bacteria_K	Armatimonadetes	0	0	0	0	0	0	0	0	0	0	28
Thermobaculum terrenum ATCC BAA-798	Bacteria	Bacteria_K	Bacteria_P	0	0	0	0	0	0	0	0	0	0	7
Chitinophaga pinensis DSM 2588	Bacteria	Bacteria_K	Bacteroidetes	0	0	1	4	0	0	0	0	5	2	10
Bacteroides fragilis 638R	Bacteria	Bacteria_K	Bacteroidetes	0	0	0	3	0	0	0	0	3	1	8
Bacteroides fragilis YCH46	Bacteria	Bacteria_K	Bacteroidetes	0	0	0	3	0	0	0	0	3	1	8
Bacteroides helcogenes P 36-108	Bacteria	Bacteria_K	Bacteroidetes	0	0	0	3	0	0	0	0	3	1	5
Bacteroides thetaiotaomicron VPI-5482	Bacteria	Bacteria_K	Bacteroidetes	0	0	0	3	0	0	0	0	3	1	4
Parabacteroides distasonis ATCC 8503	Bacteria	Bacteria_K	Bacteroidetes	0	0	0	3	0	0	0	0	3	1	3
Bacteroides salanitronis DSM 18170	Bacteria	Bacteria_K	Bacteroidetes	0	0	0	3	0	0	0	0	3	1	2
Bacteroides fragilis NCTC 9343	Bacteria	Bacteria_K	Bacteroidetes	0	0	0	3	0	0	0	0	3	1	1
Bacteroides vulgatus ATCC 8482	Bacteria	Bacteria_K	Bacteroidetes	0	0	0	3	0	0	0	0	3	1	1
Candidatus Amoebophilus asiaticus 5a2	Bacteria	Bacteria_K	Bacteroidetes	0	0	0	1	0	0	1	0	2	2	17
Weeksella virosa DSM 16922	Bacteria	Bacteria_K	Bacteroidetes	1	0	0	1	0	0	0	0	2	2	3
Flavobacterium columnare ATCC 49512	Bacteria	Bacteria_K	Bacteroidetes	0	0	0	2	0	0	0	0	2	1	12
Emticicia oligotrophica DSM 17448	Bacteria	Bacteria_K	Bacteroidetes	0	0	0	2	0	0	0	0	2	1	10
Porphyromonas gingivalis ATCC 33277	Bacteria	Bacteria_K	Bacteroidetes	0	0	0	2	0	0	0	0	2	1	10
Haliscomenobacter hydrossis DSM 1100	Bacteria	Bacteria_K	Bacteroidetes	0	0	0	2	0	0	0	0	2	1	8
Niastella koreensis GR20-10	Bacteria	Bacteria_K	Bacteroidetes	0	0	0	2	0	0	0	0	2	1	6
Porphyromonas gingivalis W83	Bacteria	Bacteria_K	Bacteroidetes	0	0	0	2	0	0	0	0	2	1	2
Prevotella dentalis DSM 3688	Bacteria	Bacteria_K	Bacteroidetes	0	0	0	2	0	0	0	0	2	1	1
Owenweeksia hongkongensis DSM 17368	Bacteria	Bacteria_K	Bacteroidetes	0	0	0	1	0	0	0	0	1	1	14
Maribacter sp. HTCC2170	Bacteria	Bacteria_K	Bacteroidetes	0	0	0	1	0	0	0	0	1	1	14
Dokdonia sp. 4H-3-7-5	Bacteria	Bacteria_K	Bacteroidetes	0	0	0	1	0	0	0	0	1	1	10
Flavobacterium psychrophilum JIP02/86	Bacteria	Bacteria_K	Bacteroidetes	0	0	0	1	0	0	0	0	1	1	10
Cellulophaga lytica DSM 7489	Bacteria	Bacteria_K	Bacteroidetes	0	0	0	1	0	0	0	0	1	1	9
Lacinutrix sp. 5H-3-7-4	Bacteria	Bacteria_K	Bacteroidetes	0	0	0	1	0	0	0	0	1	1	8
Marivirga tractuosa DSM 4126	Bacteria	Bacteria_K	Bacteroidetes	0	0	0	1	0	0	0	0	1	1	8
Robiginitalea biformata HTCC2501	Bacteria	Bacteria_K	Bacteroidetes	0	0	0	1	0	0	0	0	1	1	8
Pedobacter heparinus DSM 2366	Bacteria	Bacteria_K	Bacteroidetes	0	0	0	1	0	0	0	0	1	1	8
Muricauda ruestringensis DSM 13258	Bacteria	Bacteria_K	Bacteroidetes	0	0	0	1	0	0	0	0	1	1	7
Cyclobacterium marinum DSM 745	Bacteria	Bacteria_K	Bacteroidetes	0	0	0	1	0	0	0	0	1	1	7
Leadbetterella byssophila DSM 17132	Bacteria	Bacteria_K	Bacteroidetes	0	0	0	1	0	0	0	0	1	1	7
Runella slithyformis DSM 19594	Bacteria	Bacteria_K	Bacteroidetes	0	0	0	1	0	0	0	0	1	1	7
Cellulophaga algicola DSM 14237	Bacteria	Bacteria_K	Bacteroidetes	0	0	0	1	0	0	0	0	1	1	7
Capnocytophaga ochracea DSM 7271	Bacteria	Bacteria_K	Bacteroidetes	0	0	0	1	0	0	0	0	1	1	7
Spirosoma linguale DSM 74	Bacteria	Bacteria_K	Bacteroidetes	0	0	0	1	0	0	0	0	1	1	7
Candidatus Azobacteroides pseudotrichonymphae genomovar. CFP2	Bacteria	Bacteria_K	Bacteroidetes	0	0	0	1	0	0	0	0	1	1	6
Echinicola vietnamensis DSM 17526	Bacteria	Bacteria_K	Bacteroidetes	0	0	0	1	0	0	0	0	1	1	6
Paludibacter propionicigenes WB4	Bacteria	Bacteria_K	Bacteroidetes	0	0	0	1	0	0	0	0	1	1	6
Solitalea canadensis DSM 3403	Bacteria	Bacteria_K	Bacteroidetes	0	0	0	1	0	0	0	0	1	1	6
Aequorivita sublithincola DSM 14238	Bacteria	Bacteria_K	Bacteroidetes	0	0	0	1	0	0	0	0	1	1	5
Psychroflexus torquis ATCC 700755	Bacteria	Bacteria_K	Bacteroidetes	0	0	0	1	0	0	0	0	1	1	5
Cytophaga hutchinsonii ATCC 33406	Bacteria	Bacteria_K	Bacteroidetes	0	0	0	1	0	0	0	0	1	1	5
Flavobacteriaceae bacterium 3519-10	Bacteria	Bacteria_K	Bacteroidetes	0	0	0	1	0	0	0	0	1	1	5
Capnocytophaga canimorsus Cc5	Bacteria	Bacteria_K	Bacteroidetes	0	0	0	1	0	0	0	0	1	1	5
Porphyromonas asaccharolytica DSM 20707	Bacteria	Bacteria_K	Bacteroidetes	0	0	0	1	0	0	0	0	1	1	5
Saprospira grandis str. Lewin	Bacteria	Bacteria_K	Bacteroidetes	0	0	0	1	0	0	0	0	1	1	4
Prevotella melaninogenica ATCC 25845	Bacteria	Bacteria_K	Bacteroidetes	0	0	0	1	0	0	0	0	1	1	4
Sphingobacterium sp. 21	Bacteria	Bacteria_K	Bacteroidetes	0	0	0	1	0	0	0	0	1	1	4
Croceibacter atlanticus HTCC2559	Bacteria	Bacteria_K	Bacteroidetes	0	0	0	1	0	0	0	0	1	1	3
Belliella baltica DSM 15883	Bacteria	Bacteria_K	Bacteroidetes	0	0	0	1	0	0	0	0	1	1	3
Fluviicola taffensis DSM 16823	Bacteria	Bacteria_K	Bacteroidetes	0	0	0	1	0	0	0	0	1	1	3
Gramella forsetii KT0803	Bacteria	Bacteria_K	Bacteroidetes	0	0	0	1	0	0	0	0	1	1	3
Tannerella forsythia 92A2	Bacteria	Bacteria_K	Bacteroidetes	0	0	0	1	0	0	0	0	1	1	3
Dyadobacter fermentans DSM 18053	Bacteria	Bacteria_K	Bacteroidetes	0	0	0	1	0	0	0	0	1	1	2
Rhodothermus marinus DSM 4252	Bacteria	Bacteria_K	Bacteroidetes	0	0	0	1	0	0	0	0	1	1	2
Prevotella intermedia 17	Bacteria	Bacteria_K	Bacteroidetes	0	0	0	1	0	0	0	0	1	1	2
Alistipes finegoldii DSM 17242	Bacteria	Bacteria_K	Bacteroidetes	0	0	0	1	0	0	0	0	1	1	2
Riemerella anatipestifer RA-GD	Bacteria	Bacteria_K	Bacteroidetes	0	0	0	1	0	0	0	0	1	1	1
Nonlabens dokdonensis DSW-6	Bacteria	Bacteria_K	Bacteroidetes	0	0	0	1	0	0	0	0	1	1	1
Prevotella denticola F0289	Bacteria	Bacteria_K	Bacteroidetes	0	0	0	1	0	0	0	0	1	1	1
Candidatus Sulcia muelleri SMDSEM	Bacteria	Bacteria_K	Bacteroidetes	0	0	0	1	0	0	0	0	1	1	0
Candidatus Sulcia muelleri CARI	Bacteria	Bacteria_K	Bacteroidetes	0	0	0	1	0	0	0	0	1	1	0
Candidatus Sulcia muelleri DMIN	Bacteria	Bacteria_K	Bacteroidetes	0	0	0	1	0	0	0	0	1	1	0
Candidatus Sulcia muelleri GWSS	Bacteria	Bacteria_K	Bacteroidetes	0	0	0	1	0	0	0	0	1	1	0
Ornithobacterium rhinotracheale DSM 15997	Bacteria	Bacteria_K	Bacteroidetes	0	0	0	1	0	0	0	0	1	1	0
Flavobacterium branchiophilum FL-15	Bacteria	Bacteria_K	Bacteroidetes	0	0	0	1	0	0	0	0	1	1	0
Salinibacter ruber M8	Bacteria	Bacteria_K	Bacteroidetes	0	0	0	0	0	0	0	0	0	0	4
Caldisericum exile AZM16c01	Bacteria	Bacteria_K	Caldiserica	0	0	0	1	0	0	0	0	1	1	11
Candidatus Cloacimonas acidaminovorans str. Evry	Bacteria	Bacteria_K	Candidatus Cloacimonetes	0	1	0	1	0	0	0	0	2	2	1
Chlamydia psittaci 6BC	Bacteria	Bacteria_K	Chlamydiae	0	0	0	2	0	0	0	0	2	1	6
Chlamydia trachomatis A2497	Bacteria	Bacteria_K	Chlamydiae	0	0	0	2	0	0	0	0	2	1	5
Candidatus Protochlamydia amoebophila UWE25	Bacteria	Bacteria_K	Chlamydiae	0	0	0	1	0	0	0	0	1	1	10
Parachlamydia acanthamoebae UV-7	Bacteria	Bacteria_K	Chlamydiae	0	0	0	1	0	0	0	0	1	1	7
Waddlia chondrophila WSU 86-1044	Bacteria	Bacteria_K	Chlamydiae	0	0	0	1	0	0	0	0	1	1	6
Simkania negevensis Z	Bacteria	Bacteria_K	Chlamydiae	0	0	0	1	0	0	0	0	1	1	5
Chlamydia trachomatis G/11222	Bacteria	Bacteria_K	Chlamydiae	0	0	0	1	0	0	0	0	1	1	5
Chlamydia trachomatis G/9301	Bacteria	Bacteria_K	Chlamydiae	0	0	0	1	0	0	0	0	1	1	5
Chlamydia trachomatis E/11023	Bacteria	Bacteria_K	Chlamydiae	0	0	0	1	0	0	0	0	1	1	4
Chlamydia trachomatis G/9768	Bacteria	Bacteria_K	Chlamydiae	0	0	0	1	0	0	0	0	1	1	4
Chlamydia trachomatis L2c	Bacteria	Bacteria_K	Chlamydiae	0	0	0	1	0	0	0	0	1	1	4
Chlamydia trachomatis B/TZ1A828/OT	Bacteria	Bacteria_K	Chlamydiae	0	0	0	1	0	0	0	0	1	1	4
Chlamydia trachomatis A/HAR-13	Bacteria	Bacteria_K	Chlamydiae	0	0	0	1	0	0	0	0	1	1	3
Chlamydia trachomatis D-EC	Bacteria	Bacteria_K	Chlamydiae	0	0	0	1	0	0	0	0	1	1	3
Chlamydia trachomatis B/Jali20/OT	Bacteria	Bacteria_K	Chlamydiae	0	0	0	1	0	0	0	0	1	1	3
Chlamydia trachomatis D-LC	Bacteria	Bacteria_K	Chlamydiae	0	0	0	1	0	0	0	0	1	1	3
Chlamydia trachomatis 434/Bu	Bacteria	Bacteria_K	Chlamydiae	0	0	0	1	0	0	0	0	1	1	2
Chlamydia trachomatis L2b/UCH-1/proctitis	Bacteria	Bacteria_K	Chlamydiae	0	0	0	1	0	0	0	0	1	1	2
Chlamydia trachomatis E/150	Bacteria	Bacteria_K	Chlamydiae	0	0	0	1	0	0	0	0	1	1	1
Chlamydia trachomatis G/11074	Bacteria	Bacteria_K	Chlamydiae	0	0	0	1	0	0	0	0	1	1	1
Chlamydia trachomatis D/UW-3/CX	Bacteria	Bacteria_K	Chlamydiae	0	0	0	1	0	0	0	0	1	1	1
Chlamydia trachomatis Sweden2	Bacteria	Bacteria_K	Chlamydiae	0	0	0	1	0	0	0	0	1	1	1
Chlamydia muridarum str. Nigg	Bacteria	Bacteria_K	Chlamydiae	0	0	0	1	0	0	0	0	1	1	0
Chlamydia psittaci RD1	Bacteria	Bacteria_K	Chlamydiae	0	0	0	0	0	0	0	0	0	0	4
Prosthecochloris aestuarii DSM 271	Bacteria	Bacteria_K	Chlorobi	0	0	0	1	0	0	0	0	1	1	15
Chlorobium chlorochromatii CaD3	Bacteria	Bacteria_K	Chlorobi	0	0	0	1	0	0	0	0	1	1	13
Pelodictyon phaeoclathratiforme BU-1	Bacteria	Bacteria_K	Chlorobi	0	0	0	1	0	0	0	0	1	1	7
Chlorobium phaeovibrioides DSM 265	Bacteria	Bacteria_K	Chlorobi	0	0	0	1	0	0	0	0	1	1	6
Chlorobium phaeobacteroides BS1	Bacteria	Bacteria_K	Chlorobi	0	0	0	1	0	0	0	0	1	1	5
Chlorobium phaeobacteroides DSM 266	Bacteria	Bacteria_K	Chlorobi	0	0	0	1	0	0	0	0	1	1	4
Chlorobium limicola DSM 245	Bacteria	Bacteria_K	Chlorobi	0	0	0	1	0	0	0	0	1	1	2
Chlorobaculum parvum NCIB 8327	Bacteria	Bacteria_K	Chlorobi	0	0	0	1	0	0	0	0	1	1	1
Chloroherpeton thalassium ATCC 35110	Bacteria	Bacteria_K	Chlorobi	0	0	0	1	0	0	0	0	1	1	0
Chloroflexus aurantiacus J-10-fl	Bacteria	Bacteria_K	Chloroflexi	0	0	0	0	0	0	0	0	0	0	23
Roseiflexus sp. RS-1	Bacteria	Bacteria_K	Chloroflexi	0	0	0	0	0	0	0	0	0	0	20
Chloroflexus aggregans DSM 9485	Bacteria	Bacteria_K	Chloroflexi	0	0	0	0	0	0	0	0	0	0	20
Herpetosiphon aurantiacus DSM 785	Bacteria	Bacteria_K	Chloroflexi	0	0	0	0	0	0	0	0	0	0	18
Roseiflexus castenholzii DSM 13941	Bacteria	Bacteria_K	Chloroflexi	0	0	0	0	0	0	0	0	0	0	14
Dehalococcoides mccartyi GT	Bacteria	Bacteria_K	Chloroflexi	0	0	0	0	0	0	0	0	0	0	8
Anaerolinea thermophila UNI-1	Bacteria	Bacteria_K	Chloroflexi	0	0	0	0	0	0	0	0	0	0	7
Thermomicrobium roseum DSM 5159	Bacteria	Bacteria_K	Chloroflexi	0	0	0	0	0	0	0	0	0	0	7
Dehalogenimonas lykanthroporepellens BL-DC-9	Bacteria	Bacteria_K	Chloroflexi	0	0	0	0	0	0	0	0	0	0	7
Dehalococcoides mccartyi BAV1	Bacteria	Bacteria_K	Chloroflexi	0	0	0	0	0	0	0	0	0	0	6
Dehalococcoides mccartyi 195	Bacteria	Bacteria_K	Chloroflexi	0	0	0	0	0	0	0	0	0	0	5
Sphaerobacter thermophilus DSM 20745	Bacteria	Bacteria_K	Chloroflexi	0	0	0	0	0	0	0	0	0	0	3
Dehalococcoides mccartyi CBDB1	Bacteria	Bacteria_K	Chloroflexi	0	0	0	0	0	0	0	0	0	0	2
Dehalococcoides mccartyi VS	Bacteria	Bacteria_K	Chloroflexi	0	0	0	0	0	0	0	0	0	0	2
Desulfurispirillum indicum S5	Bacteria	Bacteria_K	Chrysiogenetes	0	0	0	1	0	0	0	0	1	1	0
Coprothermobacter proteolyticus DSM 5265	Bacteria	Bacteria_K	Coprothermobacterota	0	0	0	1	0	0	0	0	1	1	8
Prochlorococcus marinus str. MIT 9312	Bacteria	Bacteria_K	Cyanobacteria	0	1	0	1	0	0	1	0	3	3	0
Acaryochloris marina MBIC11017	Bacteria	Bacteria_K	Cyanobacteria	0	0	0	2	0	0	1	0	3	2	32
Anabaena cylindrica PCC 7122	Bacteria	Bacteria_K	Cyanobacteria	0	0	0	1	0	0	0	1	2	2	28
Prochlorococcus marinus str. NATL2A	Bacteria	Bacteria_K	Cyanobacteria	0	1	0	1	0	0	0	0	2	2	8
Prochlorococcus marinus str. MIT 9515	Bacteria	Bacteria_K	Cyanobacteria	0	1	0	1	0	0	0	0	2	2	5
Prochlorococcus marinus str. AS9601	Bacteria	Bacteria_K	Cyanobacteria	0	1	0	1	0	0	0	0	2	2	5
Prochlorococcus marinus str. MIT 9301	Bacteria	Bacteria_K	Cyanobacteria	0	1	0	1	0	0	0	0	2	2	2
Prochlorococcus marinus str. MIT 9215	Bacteria	Bacteria_K	Cyanobacteria	0	1	0	1	0	0	0	0	2	2	2
Prochlorococcus marinus str. NATL1A	Bacteria	Bacteria_K	Cyanobacteria	0	1	0	1	0	0	0	0	2	2	0
Synechococcus sp. CC9311	Bacteria	Bacteria_K	Cyanobacteria	0	1	0	1	0	0	0	0	2	2	0
Nostoc sp. PCC 7120	Bacteria	Bacteria_K	Cyanobacteria	0	0	0	2	0	0	0	0	2	1	33
Chamaesiphon minutus PCC 6605	Bacteria	Bacteria_K	Cyanobacteria	0	0	0	2	0	0	0	0	2	1	28
Nostoc sp. PCC 7524	Bacteria	Bacteria_K	Cyanobacteria	0	0	0	2	0	0	0	0	2	1	18
Microcystis aeruginosa NIES-843	Bacteria	Bacteria_K	Cyanobacteria	0	0	0	1	0	0	0	0	1	1	33
Stanieria cyanosphaera PCC 7437	Bacteria	Bacteria_K	Cyanobacteria	0	0	0	1	0	0	0	0	1	1	24
Trichodesmium erythraeum IMS101	Bacteria	Bacteria_K	Cyanobacteria	0	0	0	1	0	0	0	0	1	1	22
Arthrospira platensis NIES-39	Bacteria	Bacteria_K	Cyanobacteria	0	0	0	1	0	0	0	0	1	1	22
Synechococcus sp. PCC 6312	Bacteria	Bacteria_K	Cyanobacteria	0	0	0	1	0	0	0	0	1	1	21
Cyanothece sp. PCC 7425	Bacteria	Bacteria_K	Cyanobacteria	0	0	0	1	0	0	0	0	1	1	16
Synechococcus elongatus PCC 7942	Bacteria	Bacteria_K	Cyanobacteria	0	0	0	1	0	0	0	0	1	1	13
Synechococcus elongatus PCC 6301	Bacteria	Bacteria_K	Cyanobacteria	0	0	0	1	0	0	0	0	1	1	13
Thermosynechococcus elongatus BP-1	Bacteria	Bacteria_K	Cyanobacteria	0	0	0	1	0	0	0	0	1	1	9
Cyanobium gracile PCC 6307	Bacteria	Bacteria_K	Cyanobacteria	0	0	0	1	0	0	0	0	1	1	8
Cyanobacterium aponinum PCC 10605	Bacteria	Bacteria_K	Cyanobacteria	0	0	0	1	0	0	0	0	1	1	7
Halothece sp. PCC 7418	Bacteria	Bacteria_K	Cyanobacteria	0	0	0	1	0	0	0	0	1	1	7
Prochlorococcus marinus str. MIT 9303	Bacteria	Bacteria_K	Cyanobacteria	0	0	0	1	0	0	0	0	1	1	6
Synechococcus sp. JA-3-3Ab	Bacteria	Bacteria_K	Cyanobacteria	0	0	0	1	0	0	0	0	1	1	6
Gloeobacter violaceus PCC 7421	Bacteria	Bacteria_K	Cyanobacteria	0	0	0	1	0	0	0	0	1	1	5
Synechococcus sp. CC9902	Bacteria	Bacteria_K	Cyanobacteria	0	0	0	1	0	0	0	0	1	1	5
Cyanobacterium stanieri PCC 7202	Bacteria	Bacteria_K	Cyanobacteria	0	0	0	1	0	0	0	0	1	1	4
Candidatus Atelocyanobacterium thalassa isolate ALOHA	Bacteria	Bacteria_K	Cyanobacteria	0	0	0	1	0	0	0	0	1	1	0
Synechococcus sp. RCC307	Bacteria	Bacteria_K	Cyanobacteria	0	0	0	1	0	0	0	0	1	1	0
Synechococcus sp. WH 7803	Bacteria	Bacteria_K	Cyanobacteria	0	0	0	1	0	0	0	0	1	1	0
Synechococcus sp. CC9605	Bacteria	Bacteria_K	Cyanobacteria	0	0	0	1	0	0	0	0	1	1	0
Flexistipes sinusarabici DSM 4947	Bacteria	Bacteria_K	Deferribacteres	0	1	0	1	0	0	0	0	2	2	8
Denitrovibrio acetiphilus DSM 12809	Bacteria	Bacteria_K	Deferribacteres	0	1	0	1	0	0	0	0	2	2	3
Deferribacter desulfuricans SSM1	Bacteria	Bacteria_K	Deferribacteres	0	1	0	1	0	0	0	0	2	2	2
Calditerrivibrio nitroreducens DSM 19672	Bacteria	Bacteria_K	Deferribacteres	0	1	0	1	0	0	0	0	2	2	1
Deinococcus proteolyticus MRP	Bacteria	Bacteria_K	Deinococcus-Thermus	0	0	0	2	0	0	0	0	2	1	4
Truepera radiovictrix DSM 17093	Bacteria	Bacteria_K	Deinococcus-Thermus	0	0	0	1	0	0	0	0	1	1	10
Deinococcus gobiensis I-0	Bacteria	Bacteria_K	Deinococcus-Thermus	0	0	0	1	0	0	0	0	1	1	7
Thermus thermophilus HB27	Bacteria	Bacteria_K	Deinococcus-Thermus	0	0	0	1	0	0	0	0	1	1	7
Deinococcus peraridilitoris DSM 19664	Bacteria	Bacteria_K	Deinococcus-Thermus	0	0	0	1	0	0	0	0	1	1	7
Deinococcus radiodurans R1	Bacteria	Bacteria_K	Deinococcus-Thermus	0	0	0	1	0	0	0	0	1	1	7
Meiothermus silvanus DSM 9946	Bacteria	Bacteria_K	Deinococcus-Thermus	0	0	0	1	0	0	0	0	1	1	7
Marinithermus hydrothermalis DSM 14884	Bacteria	Bacteria_K	Deinococcus-Thermus	0	0	0	1	0	0	0	0	1	1	6
Deinococcus geothermalis DSM 11300	Bacteria	Bacteria_K	Deinococcus-Thermus	0	0	0	1	0	0	0	0	1	1	5
Oceanithermus profundus DSM 14977	Bacteria	Bacteria_K	Deinococcus-Thermus	0	0	0	1	0	0	0	0	1	1	4
Meiothermus ruber DSM 1279	Bacteria	Bacteria_K	Deinococcus-Thermus	0	0	0	1	0	0	0	0	1	1	4
Deinococcus deserti VCD115	Bacteria	Bacteria_K	Deinococcus-Thermus	0	0	0	1	0	0	0	0	1	1	4
Thermus thermophilus SG0.5JP17-16	Bacteria	Bacteria_K	Deinococcus-Thermus	0	0	0	1	0	0	0	0	1	1	4
Thermus thermophilus HB8	Bacteria	Bacteria_K	Deinococcus-Thermus	0	0	0	1	0	0	0	0	1	1	2
Deinococcus maricopensis DSM 21211	Bacteria	Bacteria_K	Deinococcus-Thermus	0	0	0	1	0	0	0	0	1	1	2
Dictyoglomus turgidum DSM 6724	Bacteria	Bacteria_K	Dictyoglomi	0	0	0	1	0	0	0	0	1	1	0
uncultured Termite group 1 bacterium phylotype Rs-D17	Bacteria	Bacteria_K	Elusimicrobia	0	0	0	1	0	0	0	0	1	1	1
Elusimicrobium minutum Pei191	Bacteria	Bacteria_K	Elusimicrobia	0	0	0	0	0	0	0	0	0	0	9
Fibrobacter succinogenes subsp. succinogenes S85	Bacteria	Bacteria_K	Fibrobacteres	0	0	0	2	0	0	0	0	2	1	3
Lactobacillus delbrueckii subsp. bulgaricus ND02	Bacteria	Bacteria_K	Firmicutes	0	2	0	4	0	0	0	2	8	3	8
Lactobacillus delbrueckii subsp. bulgaricus 2038	Bacteria	Bacteria_K	Firmicutes	0	2	0	4	0	0	0	2	8	3	1
Lactobacillus delbrueckii subsp. bulgaricus ATCC BAA-365	Bacteria	Bacteria_K	Firmicutes	0	2	0	4	0	0	0	2	8	3	1
Bacillus cereus 03BB102	Bacteria	Bacteria_K	Firmicutes	0	0	0	8	0	0	0	0	8	1	21
Bacillus subtilis subsp. subtilis str. 168	Bacteria	Bacteria_K	Firmicutes	0	0	0	8	0	0	0	0	8	1	9
Bacillus cereus E33L	Bacteria	Bacteria_K	Firmicutes	0	0	0	7	0	0	0	0	7	1	5
Paenibacillus polymyxa SC2	Bacteria	Bacteria_K	Firmicutes	0	2	0	4	0	0	0	0	6	2	18
Streptococcus intermedius JTH08	Bacteria	Bacteria_K	Firmicutes	0	2	0	4	0	0	0	0	6	2	2
Bacillus megaterium QM B1551	Bacteria	Bacteria_K	Firmicutes	0	0	0	6	0	0	0	0	6	1	20
Paenibacillus mucilaginosus KNP414	Bacteria	Bacteria_K	Firmicutes	0	0	0	6	0	0	0	0	6	1	2
Lactobacillus johnsonii NCC 533	Bacteria	Bacteria_K	Firmicutes	0	1	0	2	0	0	0	2	5	3	20
Lactobacillus fermentum CECT 5716	Bacteria	Bacteria_K	Firmicutes	0	2	0	2	0	0	0	1	5	3	13
Lactobacillus fermentum IFO 3956	Bacteria	Bacteria_K	Firmicutes	0	2	0	2	0	0	0	1	5	3	0
Streptococcus pyogenes MGAS10270	Bacteria	Bacteria_K	Firmicutes	0	1	0	4	0	0	0	0	5	2	13
Streptococcus pyogenes MGAS10394	Bacteria	Bacteria_K	Firmicutes	0	1	0	4	0	0	0	0	5	2	10
Streptococcus pyogenes MGAS10750	Bacteria	Bacteria_K	Firmicutes	0	1	0	4	0	0	0	0	5	2	7
Streptococcus pyogenes MGAS315	Bacteria	Bacteria_K	Firmicutes	0	1	0	4	0	0	0	0	5	2	5
Streptococcus pyogenes MGAS6180	Bacteria	Bacteria_K	Firmicutes	0	1	0	4	0	0	0	0	5	2	4
Streptococcus pyogenes str. Manfredo	Bacteria	Bacteria_K	Firmicutes	0	1	0	4	0	0	0	0	5	2	3
Streptococcus pyogenes MGAS8232	Bacteria	Bacteria_K	Firmicutes	0	1	0	4	0	0	0	0	5	2	2
Streptococcus equi subsp. equi 4047	Bacteria	Bacteria_K	Firmicutes	0	1	0	4	0	0	0	0	5	2	1
Streptococcus pyogenes MGAS9429	Bacteria	Bacteria_K	Firmicutes	0	1	0	4	0	0	0	0	5	2	1
Streptococcus pyogenes MGAS2096	Bacteria	Bacteria_K	Firmicutes	0	1	0	4	0	0	0	0	5	2	0
Bacillus megaterium DSM 319	Bacteria	Bacteria_K	Firmicutes	0	0	0	5	0	0	0	0	5	1	15
Solibacillus silvestris StLB046	Bacteria	Bacteria_K	Firmicutes	0	0	0	5	0	0	0	0	5	1	14
Bacillus subtilis subsp. spizizenii TU-B-10	Bacteria	Bacteria_K	Firmicutes	0	0	0	5	0	0	0	0	5	1	10
Oenococcus oeni PSU-1	Bacteria	Bacteria_K	Firmicutes	0	1	0	1	1	0	0	1	4	4	1
Lactobacillus reuteri DSM 20016	Bacteria	Bacteria_K	Firmicutes	0	1	0	2	0	0	0	1	4	3	20
Lactobacillus acidophilus NCFM	Bacteria	Bacteria_K	Firmicutes	0	1	0	2	0	0	0	1	4	3	15
Lactobacillus brevis ATCC 367	Bacteria	Bacteria_K	Firmicutes	0	1	0	2	0	0	0	1	4	3	15
Lactobacillus johnsonii FI9785	Bacteria	Bacteria_K	Firmicutes	0	1	0	1	0	0	0	2	4	3	14
Lactobacillus plantarum WCFS1	Bacteria	Bacteria_K	Firmicutes	0	1	0	2	0	0	0	1	4	3	13
Lactobacillus buchneri NRRL B-30929	Bacteria	Bacteria_K	Firmicutes	0	1	0	2	0	0	0	1	4	3	9
Leuconostoc sp. C2	Bacteria	Bacteria_K	Firmicutes	0	1	0	2	0	0	0	1	4	3	7
Leuconostoc mesenteroides subsp. mesenteroides ATCC 8293	Bacteria	Bacteria_K	Firmicutes	0	1	0	2	0	0	0	1	4	3	7
Lactobacillus amylovorus GRL 1112	Bacteria	Bacteria_K	Firmicutes	0	1	0	2	0	0	0	1	4	3	6
Lactobacillus plantarum subsp. plantarum ST-III	Bacteria	Bacteria_K	Firmicutes	0	1	0	2	0	0	0	1	4	3	6
Lactobacillus crispatus ST1	Bacteria	Bacteria_K	Firmicutes	0	1	0	2	0	0	0	1	4	3	6
Lactobacillus sanfranciscensis TMW 1.1304	Bacteria	Bacteria_K	Firmicutes	0	1	0	2	0	0	0	1	4	3	5
Lactobacillus reuteri JCM 1112	Bacteria	Bacteria_K	Firmicutes	0	1	0	2	0	0	0	1	4	3	5
Leuconostoc carnosum JB16	Bacteria	Bacteria_K	Firmicutes	0	1	0	2	0	0	0	1	4	3	5
Leuconostoc gelidum subsp. gasicomitatum LMG 18811	Bacteria	Bacteria_K	Firmicutes	0	1	0	2	0	0	0	1	4	3	5
Leuconostoc gelidum JB7	Bacteria	Bacteria_K	Firmicutes	0	1	0	2	0	0	0	1	4	3	5
Lactobacillus helveticus DPC 4571	Bacteria	Bacteria_K	Firmicutes	0	1	0	2	0	0	0	1	4	3	4
Lactobacillus plantarum JDM1	Bacteria	Bacteria_K	Firmicutes	0	1	0	2	0	0	0	1	4	3	4
Lactobacillus reuteri SD2112	Bacteria	Bacteria_K	Firmicutes	0	1	0	2	0	0	0	1	4	3	4
Lactobacillus kefiranofaciens ZW3	Bacteria	Bacteria_K	Firmicutes	0	1	0	2	0	0	0	1	4	3	3
Lactobacillus acidophilus 30SC	Bacteria	Bacteria_K	Firmicutes	0	1	0	2	0	0	0	1	4	3	3
Lactobacillus amylovorus GRL1118	Bacteria	Bacteria_K	Firmicutes	0	1	0	2	0	0	0	1	4	3	2
Leuconostoc citreum KM20	Bacteria	Bacteria_K	Firmicutes	0	1	0	2	0	0	0	1	4	3	2
Weissella koreensis KACC 15510	Bacteria	Bacteria_K	Firmicutes	0	1	0	2	0	0	0	1	4	3	0
Lactococcus lactis subsp. cremoris MG1363	Bacteria	Bacteria_K	Firmicutes	0	2	0	2	0	0	0	0	4	2	15
Streptococcus equi subsp. zooepidemicus H70	Bacteria	Bacteria_K	Firmicutes	0	1	0	3	0	0	0	0	4	2	14
Lactococcus garvieae Lg2	Bacteria	Bacteria_K	Firmicutes	0	2	0	2	0	0	0	0	4	2	13
Lactococcus lactis subsp. lactis CV56	Bacteria	Bacteria_K	Firmicutes	0	2	0	2	0	0	0	0	4	2	13
Streptococcus gallolyticus subsp. gallolyticus ATCC BAA-2069	Bacteria	Bacteria_K	Firmicutes	0	1	0	3	0	0	0	0	4	2	13
Lactobacillus salivarius UCC118	Bacteria	Bacteria_K	Firmicutes	0	1	0	3	0	0	0	0	4	2	11
Streptococcus dysgalactiae subsp. equisimilis ATCC 12394	Bacteria	Bacteria_K	Firmicutes	0	1	0	3	0	0	0	0	4	2	8
Lactococcus lactis subsp. cremoris NZ9000	Bacteria	Bacteria_K	Firmicutes	0	2	0	2	0	0	0	0	4	2	8
Lactobacillus ruminis ATCC 27782	Bacteria	Bacteria_K	Firmicutes	0	2	0	2	0	0	0	0	4	2	8
Streptococcus equi subsp. zooepidemicus ATCC 35246	Bacteria	Bacteria_K	Firmicutes	0	1	0	3	0	0	0	0	4	2	7
Lactobacillus salivarius CECT 5713	Bacteria	Bacteria_K	Firmicutes	0	1	0	3	0	0	0	0	4	2	7
Lactococcus garvieae ATCC 49156	Bacteria	Bacteria_K	Firmicutes	0	2	0	2	0	0	0	0	4	2	6
Streptococcus uberis 0140J	Bacteria	Bacteria_K	Firmicutes	0	1	0	3	0	0	0	0	4	2	5
Lactococcus lactis subsp. lactis KF147	Bacteria	Bacteria_K	Firmicutes	0	2	0	2	0	0	0	0	4	2	5
Lactococcus lactis subsp. cremoris SK11	Bacteria	Bacteria_K	Firmicutes	0	2	0	2	0	0	0	0	4	2	2
Streptococcus parauberis KCTC 11537	Bacteria	Bacteria_K	Firmicutes	0	1	0	3	0	0	0	0	4	2	1
Streptococcus pyogenes SSI-1	Bacteria	Bacteria_K	Firmicutes	0	1	0	3	0	0	0	0	4	2	0
Streptococcus sanguinis SK36	Bacteria	Bacteria_K	Firmicutes	0	1	0	3	0	0	0	0	4	2	0
Bacillus thuringiensis serovar finitimus YBT-020	Bacteria	Bacteria_K	Firmicutes	0	0	0	4	0	0	0	0	4	1	23
Bacillus cereus B4264	Bacteria	Bacteria_K	Firmicutes	0	0	0	4	0	0	0	0	4	1	20
Bacillus thuringiensis BMB171	Bacteria	Bacteria_K	Firmicutes	0	0	0	4	0	0	0	0	4	1	16
Bacillus thuringiensis str. Al Hakam	Bacteria	Bacteria_K	Firmicutes	0	0	0	4	0	0	0	0	4	1	15
Bacillus cereus AH187	Bacteria	Bacteria_K	Firmicutes	0	0	0	4	0	0	0	0	4	1	14
Bacillus halodurans C-125	Bacteria	Bacteria_K	Firmicutes	0	0	0	4	0	0	0	0	4	1	11
Bacillus cereus biovar anthracis str. CI	Bacteria	Bacteria_K	Firmicutes	0	0	0	4	0	0	0	0	4	1	11
Bacillus cereus ATCC 14579	Bacteria	Bacteria_K	Firmicutes	0	0	0	4	0	0	0	0	4	1	7
Geobacillus thermodenitrificans NG80-2	Bacteria	Bacteria_K	Firmicutes	0	0	0	4	0	0	0	0	4	1	6
Geobacillus sp. Y4.1MC1	Bacteria	Bacteria_K	Firmicutes	0	0	0	4	0	0	0	0	4	1	6
Geobacillus sp. Y412MC61	Bacteria	Bacteria_K	Firmicutes	0	0	0	4	0	0	0	0	4	1	2
Bacillus cytotoxicus NVH 391-98	Bacteria	Bacteria_K	Firmicutes	0	0	0	4	0	0	0	0	4	1	2
Geobacillus sp. WCH70	Bacteria	Bacteria_K	Firmicutes	0	0	0	4	0	0	0	0	4	1	1
Geobacillus kaustophilus HTA426	Bacteria	Bacteria_K	Firmicutes	0	0	0	4	0	0	0	0	4	1	0
Lachnoclostridium phytofermentans ISDg	Bacteria	Bacteria_K	Firmicutes	1	1	0	1	0	0	0	0	3	3	6
Clostridium sp. SY8519	Bacteria	Bacteria_K	Firmicutes	0	1	0	1	0	0	1	0	3	3	3
Butyrivibrio proteoclasticus B316	Bacteria	Bacteria_K	Firmicutes	0	1	0	1	0	0	1	0	3	3	2
Streptococcus gallolyticus UCN34	Bacteria	Bacteria_K	Firmicutes	0	1	0	2	0	0	0	0	3	2	19
Lactobacillus casei LC2W	Bacteria	Bacteria_K	Firmicutes	0	1	0	2	0	0	0	0	3	2	18
Desulfosporosinus meridiei DSM 13257	Bacteria	Bacteria_K	Firmicutes	0	0	0	2	1	0	0	0	3	2	18
Pediococcus pentosaceus ATCC 25745	Bacteria	Bacteria_K	Firmicutes	0	1	0	2	0	0	0	0	3	2	17
Lactobacillus casei BD-II	Bacteria	Bacteria_K	Firmicutes	0	1	0	2	0	0	0	0	3	2	16
Streptococcus pneumoniae OXC141	Bacteria	Bacteria_K	Firmicutes	0	1	0	2	0	0	0	0	3	2	12
Lactobacillus casei str. Zhang	Bacteria	Bacteria_K	Firmicutes	0	1	0	2	0	0	0	0	3	2	12
Streptococcus pneumoniae CGSP14	Bacteria	Bacteria_K	Firmicutes	0	1	0	2	0	0	0	0	3	2	11
Streptococcus salivarius CCHSS3	Bacteria	Bacteria_K	Firmicutes	0	1	0	2	0	0	0	0	3	2	11
Streptococcus suis P1/7	Bacteria	Bacteria_K	Firmicutes	0	1	0	2	0	0	0	0	3	2	10
Streptococcus pneumoniae TCH8431/19A	Bacteria	Bacteria_K	Firmicutes	0	1	0	2	0	0	0	0	3	2	10
Streptococcus suis 98HAH33	Bacteria	Bacteria_K	Firmicutes	0	1	0	2	0	0	0	0	3	2	9
Streptococcus pneumoniae Hungary19A-6	Bacteria	Bacteria_K	Firmicutes	0	1	0	2	0	0	0	0	3	2	9
Streptococcus pneumoniae 670-6B	Bacteria	Bacteria_K	Firmicutes	0	1	0	2	0	0	0	0	3	2	9
Lactobacillus casei BL23	Bacteria	Bacteria_K	Firmicutes	0	1	0	2	0	0	0	0	3	2	9
Streptococcus suis SC84	Bacteria	Bacteria_K	Firmicutes	0	1	0	2	0	0	0	0	3	2	8
Streptococcus suis 05ZYH33	Bacteria	Bacteria_K	Firmicutes	0	1	0	2	0	0	0	0	3	2	8
Streptococcus pneumoniae Taiwan19F-14	Bacteria	Bacteria_K	Firmicutes	0	1	0	2	0	0	0	0	3	2	8
Streptococcus thermophilus CNRZ1066	Bacteria	Bacteria_K	Firmicutes	0	1	0	2	0	0	0	0	3	2	8
Streptococcus agalactiae GD201008-001	Bacteria	Bacteria_K	Firmicutes	0	1	0	2	0	0	0	0	3	2	7
Pediococcus claussenii ATCC BAA-344	Bacteria	Bacteria_K	Firmicutes	0	1	0	2	0	0	0	0	3	2	6
Streptococcus pneumoniae D39	Bacteria	Bacteria_K	Firmicutes	0	1	0	2	0	0	0	0	3	2	6
Streptococcus pneumoniae 70585	Bacteria	Bacteria_K	Firmicutes	0	1	0	2	0	0	0	0	3	2	6
Streptococcus oralis Uo5	Bacteria	Bacteria_K	Firmicutes	0	1	0	2	0	0	0	0	3	2	6
Streptococcus macedonicus ACA-DC 198	Bacteria	Bacteria_K	Firmicutes	0	1	0	2	0	0	0	0	3	2	6
Lactobacillus rhamnosus Lc 705	Bacteria	Bacteria_K	Firmicutes	0	1	0	2	0	0	0	0	3	2	5
Streptococcus mitis B6	Bacteria	Bacteria_K	Firmicutes	0	1	0	2	0	0	0	0	3	2	5
Streptococcus thermophilus LMG 18311	Bacteria	Bacteria_K	Firmicutes	0	1	0	2	0	0	0	0	3	2	5
Streptococcus thermophilus LMD-9	Bacteria	Bacteria_K	Firmicutes	0	1	0	2	0	0	0	0	3	2	5
Streptococcus infantarius subsp. infantarius CJ18	Bacteria	Bacteria_K	Firmicutes	0	1	0	2	0	0	0	0	3	2	5
Streptococcus pneumoniae INV104	Bacteria	Bacteria_K	Firmicutes	0	1	0	2	0	0	0	0	3	2	4
Lactobacillus sakei subsp. sakei 23K	Bacteria	Bacteria_K	Firmicutes	0	1	0	2	0	0	0	0	3	2	4
Streptococcus mutans NN2025	Bacteria	Bacteria_K	Firmicutes	0	1	0	2	0	0	0	0	3	2	3
Streptococcus salivarius 57.I	Bacteria	Bacteria_K	Firmicutes	0	1	0	2	0	0	0	0	3	2	3
Streptococcus pneumoniae ST556	Bacteria	Bacteria_K	Firmicutes	0	1	0	2	0	0	0	0	3	2	2
Streptococcus pneumoniae R6	Bacteria	Bacteria_K	Firmicutes	0	1	0	2	0	0	0	0	3	2	2
Streptococcus pneumoniae JJA	Bacteria	Bacteria_K	Firmicutes	0	1	0	2	0	0	0	0	3	2	2
Streptococcus salivarius JIM8777	Bacteria	Bacteria_K	Firmicutes	0	1	0	2	0	0	0	0	3	2	2
Streptococcus agalactiae 2603V/R	Bacteria	Bacteria_K	Firmicutes	0	1	0	2	0	0	0	0	3	2	2
Streptococcus pneumoniae G54	Bacteria	Bacteria_K	Firmicutes	0	1	0	2	0	0	0	0	3	2	1
Streptococcus pneumoniae ATCC 700669	Bacteria	Bacteria_K	Firmicutes	0	1	0	2	0	0	0	0	3	2	1
Streptococcus pneumoniae TIGR4	Bacteria	Bacteria_K	Firmicutes	0	1	0	2	0	0	0	0	3	2	1
Streptococcus pneumoniae INV200	Bacteria	Bacteria_K	Firmicutes	0	1	0	2	0	0	0	0	3	2	1
Streptococcus pneumoniae P1031	Bacteria	Bacteria_K	Firmicutes	0	1	0	2	0	0	0	0	3	2	1
Streptococcus agalactiae A909	Bacteria	Bacteria_K	Firmicutes	0	1	0	2	0	0	0	0	3	2	1
Streptococcus suis BM407	Bacteria	Bacteria_K	Firmicutes	0	1	0	2	0	0	0	0	3	2	0
Streptococcus gordonii str. Challis substr. CH1	Bacteria	Bacteria_K	Firmicutes	0	1	0	2	0	0	0	0	3	2	0
Streptococcus suis JS14	Bacteria	Bacteria_K	Firmicutes	0	1	0	2	0	0	0	0	3	2	0
Tetragenococcus halophilus NBRC 12172	Bacteria	Bacteria_K	Firmicutes	0	1	0	2	0	0	0	0	3	2	0
Streptococcus mutans UA159	Bacteria	Bacteria_K	Firmicutes	0	1	0	2	0	0	0	0	3	2	0
Bacillus cereus Q1	Bacteria	Bacteria_K	Firmicutes	0	0	0	3	0	0	0	0	3	1	20
Bacillus anthracis str. A0248	Bacteria	Bacteria_K	Firmicutes	0	0	0	3	0	0	0	0	3	1	18
Paenibacillus sp. JDR-2	Bacteria	Bacteria_K	Firmicutes	0	0	0	3	0	0	0	0	3	1	17
Desulfitobacterium hafniense DCB-2	Bacteria	Bacteria_K	Firmicutes	0	0	0	3	0	0	0	0	3	1	15
Paenibacillus terrae HPL-003	Bacteria	Bacteria_K	Firmicutes	0	0	0	3	0	0	0	0	3	1	13
Paenibacillus polymyxa E681	Bacteria	Bacteria_K	Firmicutes	0	0	0	3	0	0	0	0	3	1	12
Bacillus anthracis str. CDC 684	Bacteria	Bacteria_K	Firmicutes	0	0	0	3	0	0	0	0	3	1	12
Bacillus cereus ATCC 10987	Bacteria	Bacteria_K	Firmicutes	0	0	0	3	0	0	0	0	3	1	10
Exiguobacterium sibiricum 255-15	Bacteria	Bacteria_K	Firmicutes	0	0	0	3	0	0	0	0	3	1	9
Bacillus subtilis subsp. spizizenii str. W23	Bacteria	Bacteria_K	Firmicutes	0	0	0	3	0	0	0	0	3	1	9
Oceanobacillus iheyensis HTE831	Bacteria	Bacteria_K	Firmicutes	0	0	0	3	0	0	0	0	3	1	8
Bacillus clausii KSM-K16	Bacteria	Bacteria_K	Firmicutes	0	0	0	3	0	0	0	0	3	1	8
Exiguobacterium sp. AT1b	Bacteria	Bacteria_K	Firmicutes	0	0	0	3	0	0	0	0	3	1	7
Bacillus subtilis BSn5	Bacteria	Bacteria_K	Firmicutes	0	0	0	3	0	0	0	0	3	1	7
Bacillus cereus AH820	Bacteria	Bacteria_K	Firmicutes	0	0	0	3	0	0	0	0	3	1	7
Paenibacillus sp. Y412MC10	Bacteria	Bacteria_K	Firmicutes	0	0	0	3	0	0	0	0	3	1	6
Bacillus cereus G9842	Bacteria	Bacteria_K	Firmicutes	0	0	0	3	0	0	0	0	3	1	6
Desulfitobacterium dichloroeliminans LMG P-21439	Bacteria	Bacteria_K	Firmicutes	0	0	0	3	0	0	0	0	3	1	5
Bacillus pseudofirmus OF4	Bacteria	Bacteria_K	Firmicutes	0	0	0	3	0	0	0	0	3	1	5
Bacillus cellulosilyticus DSM 2522	Bacteria	Bacteria_K	Firmicutes	0	0	0	3	0	0	0	0	3	1	5
Staphylococcus aureus subsp. aureus str. JKD6008	Bacteria	Bacteria_K	Firmicutes	0	0	0	3	0	0	0	0	3	1	4
Thermobacillus composti KWC4	Bacteria	Bacteria_K	Firmicutes	0	0	0	3	0	0	0	0	3	1	0
Clostridium beijerinckii NCIMB 8052	Bacteria	Bacteria_K	Firmicutes	0	0	1	1	0	0	0	0	2	2	23
Streptococcus thermophilus ND03	Bacteria	Bacteria_K	Firmicutes	0	1	0	1	0	0	0	0	2	2	12
Streptococcus gallolyticus subsp. gallolyticus ATCC 43143	Bacteria	Bacteria_K	Firmicutes	0	1	0	1	0	0	0	0	2	2	12
Eubacterium limosum KIST612	Bacteria	Bacteria_K	Firmicutes	0	0	0	1	1	0	0	0	2	2	9
Bacillus coagulans 2-6	Bacteria	Bacteria_K	Firmicutes	0	0	0	1	0	0	1	0	2	2	8
Streptococcus pasteurianus ATCC 43144	Bacteria	Bacteria_K	Firmicutes	0	1	0	1	0	0	0	0	2	2	6
Streptococcus suis GZ1	Bacteria	Bacteria_K	Firmicutes	0	1	0	1	0	0	0	0	2	2	5
Streptococcus pseudopneumoniae IS7493	Bacteria	Bacteria_K	Firmicutes	0	1	0	1	0	0	0	0	2	2	4
Anaerococcus prevotii DSM 20548	Bacteria	Bacteria_K	Firmicutes	0	1	0	1	0	0	0	0	2	2	4
Roseburia hominis A2-183	Bacteria	Bacteria_K	Firmicutes	0	1	0	1	0	0	0	0	2	2	2
Clostridium kluyveri DSM 555	Bacteria	Bacteria_K	Firmicutes	0	0	0	1	0	0	1	0	2	2	2
Bacillus atrophaeus 1942	Bacteria	Bacteria_K	Firmicutes	0	0	0	2	0	0	0	0	2	1	27
Lysinibacillus sphaericus C3-41	Bacteria	Bacteria_K	Firmicutes	0	0	0	2	0	0	0	0	2	1	16
Desulfitobacterium hafniense Y51	Bacteria	Bacteria_K	Firmicutes	0	0	0	2	0	0	0	0	2	1	14
Desulfosporosinus orientis DSM 765	Bacteria	Bacteria_K	Firmicutes	0	0	0	2	0	0	0	0	2	1	14
Listeria monocytogenes L99	Bacteria	Bacteria_K	Firmicutes	0	0	0	2	0	0	0	0	2	1	13
Enterococcus faecium Aus0004	Bacteria	Bacteria_K	Firmicutes	0	0	0	2	0	0	0	0	2	1	12
Caldicellulosiruptor bescii DSM 6725	Bacteria	Bacteria_K	Firmicutes	0	0	0	2	0	0	0	0	2	1	12
Staphylococcus aureus subsp. aureus JKD6159	Bacteria	Bacteria_K	Firmicutes	0	0	0	2	0	0	0	0	2	1	12
Listeria ivanovii subsp. ivanovii PAM 55	Bacteria	Bacteria_K	Firmicutes	0	0	0	2	0	0	0	0	2	1	12
Desulfotomaculum reducens MI-1	Bacteria	Bacteria_K	Firmicutes	0	0	0	2	0	0	0	0	2	1	12
Anoxybacillus flavithermus WK1	Bacteria	Bacteria_K	Firmicutes	0	0	0	2	0	0	0	0	2	1	12
Staphylococcus aureus subsp. aureus MSSA476	Bacteria	Bacteria_K	Firmicutes	0	0	0	2	0	0	0	0	2	1	11
Staphylococcus aureus subsp. aureus NCTC 8325	Bacteria	Bacteria_K	Firmicutes	0	0	0	2	0	0	0	0	2	1	11
Staphylococcus carnosus subsp. carnosus TM300	Bacteria	Bacteria_K	Firmicutes	0	0	0	2	0	0	0	0	2	1	11
Tepidanaerobacter acetatoxydans Re1	Bacteria	Bacteria_K	Firmicutes	0	0	0	2	0	0	0	0	2	1	11
Staphylococcus aureus subsp. aureus ST398	Bacteria	Bacteria_K	Firmicutes	0	0	0	2	0	0	0	0	2	1	9
Staphylococcus aureus RF122	Bacteria	Bacteria_K	Firmicutes	0	0	0	2	0	0	0	0	2	1	9
Staphylococcus aureus subsp. aureus MW2	Bacteria	Bacteria_K	Firmicutes	0	0	0	2	0	0	0	0	2	1	9
Staphylococcus aureus subsp. aureus ED98	Bacteria	Bacteria_K	Firmicutes	0	0	0	2	0	0	0	0	2	1	9
Alicyclobacillus acidocaldarius subsp. acidocaldarius Tc-4-1	Bacteria	Bacteria_K	Firmicutes	0	0	0	2	0	0	0	0	2	1	9
Staphylococcus aureus subsp. aureus ED133	Bacteria	Bacteria_K	Firmicutes	0	0	0	2	0	0	0	0	2	1	8
Staphylococcus aureus subsp. aureus str. Newman	Bacteria	Bacteria_K	Firmicutes	0	0	0	2	0	0	0	0	2	1	8
Staphylococcus aureus subsp. aureus ECT-R 2	Bacteria	Bacteria_K	Firmicutes	0	0	0	2	0	0	0	0	2	1	8
Staphylococcus lugdunensis HKU09-01	Bacteria	Bacteria_K	Firmicutes	0	0	0	2	0	0	0	0	2	1	8
Listeria monocytogenes M7	Bacteria	Bacteria_K	Firmicutes	0	0	0	2	0	0	0	0	2	1	8
Aerococcus urinae ACS-120-V-Col10a	Bacteria	Bacteria_K	Firmicutes	0	0	0	2	0	0	0	0	2	1	7
Staphylococcus aureus subsp. aureus TCH60	Bacteria	Bacteria_K	Firmicutes	0	0	0	2	0	0	0	0	2	1	7
Staphylococcus epidermidis RP62A	Bacteria	Bacteria_K	Firmicutes	0	0	0	2	0	0	0	0	2	1	7
Staphylococcus aureus subsp. aureus TW20	Bacteria	Bacteria_K	Firmicutes	0	0	0	2	0	0	0	0	2	1	7
Erysipelothrix rhusiopathiae str. Fujisawa	Bacteria	Bacteria_K	Firmicutes	0	0	0	2	0	0	0	0	2	1	6
Staphylococcus aureus subsp. aureus JH9	Bacteria	Bacteria_K	Firmicutes	0	0	0	2	0	0	0	0	2	1	6
Staphylococcus aureus 04-02981	Bacteria	Bacteria_K	Firmicutes	0	0	0	2	0	0	0	0	2	1	6
Staphylococcus aureus subsp. aureus N315	Bacteria	Bacteria_K	Firmicutes	0	0	0	2	0	0	0	0	2	1	6
Listeria monocytogenes 10403S	Bacteria	Bacteria_K	Firmicutes	0	0	0	2	0	0	0	0	2	1	6
Listeria monocytogenes HCC23	Bacteria	Bacteria_K	Firmicutes	0	0	0	2	0	0	0	0	2	1	6
Bacillus pumilus SAFR-032	Bacteria	Bacteria_K	Firmicutes	0	0	0	2	0	0	0	0	2	1	6
Staphylococcus aureus subsp. aureus MRSA252	Bacteria	Bacteria_K	Firmicutes	0	0	0	2	0	0	0	0	2	1	5
Melissococcus plutonius ATCC 35311	Bacteria	Bacteria_K	Firmicutes	0	0	0	2	0	0	0	0	2	1	5
Staphylococcus aureus subsp. aureus Mu3	Bacteria	Bacteria_K	Firmicutes	0	0	0	2	0	0	0	0	2	1	5
Staphylococcus aureus subsp. aureus JH1	Bacteria	Bacteria_K	Firmicutes	0	0	0	2	0	0	0	0	2	1	5
Staphylococcus epidermidis ATCC 12228	Bacteria	Bacteria_K	Firmicutes	0	0	0	2	0	0	0	0	2	1	5
Staphylococcus haemolyticus JCSC1435	Bacteria	Bacteria_K	Firmicutes	0	0	0	2	0	0	0	0	2	1	5
Caldicellulosiruptor kristjanssonii I77R1B	Bacteria	Bacteria_K	Firmicutes	0	0	0	2	0	0	0	0	2	1	4
Staphylococcus aureus subsp. aureus Mu50	Bacteria	Bacteria_K	Firmicutes	0	0	0	2	0	0	0	0	2	1	4
Listeria welshimeri serovar 6b str. SLCC5334	Bacteria	Bacteria_K	Firmicutes	0	0	0	2	0	0	0	0	2	1	4
Selenomonas sputigena ATCC 35185	Bacteria	Bacteria_K	Firmicutes	0	0	0	2	0	0	0	0	2	1	3
Staphylococcus pseudintermedius HKU10-03	Bacteria	Bacteria_K	Firmicutes	0	0	0	2	0	0	0	0	2	1	3
Alicyclobacillus acidocaldarius subsp. acidocaldarius DSM 446	Bacteria	Bacteria_K	Firmicutes	0	0	0	2	0	0	0	0	2	1	3
Selenomonas ruminantium subsp. lactilytica TAM6421	Bacteria	Bacteria_K	Firmicutes	0	0	0	2	0	0	0	0	2	1	3
Staphylococcus pseudintermedius ED99	Bacteria	Bacteria_K	Firmicutes	0	0	0	2	0	0	0	0	2	1	2
Enterococcus faecalis OG1RF	Bacteria	Bacteria_K	Firmicutes	0	0	0	2	0	0	0	0	2	1	2
Desulfotomaculum ruminis DSM 2154	Bacteria	Bacteria_K	Firmicutes	0	0	0	2	0	0	0	0	2	1	2
Listeria seeligeri serovar 1/2b str. SLCC3954	Bacteria	Bacteria_K	Firmicutes	0	0	0	2	0	0	0	0	2	1	2
Carnobacterium sp. 17-4	Bacteria	Bacteria_K	Firmicutes	0	0	0	2	0	0	0	0	2	1	1
Enterococcus faecalis V583	Bacteria	Bacteria_K	Firmicutes	0	0	0	2	0	0	0	0	2	1	1
Thermaerobacter marianensis DSM 12885	Bacteria	Bacteria_K	Firmicutes	0	0	0	2	0	0	0	0	2	1	0
Melissococcus plutonius DAT561	Bacteria	Bacteria_K	Firmicutes	0	0	0	2	0	0	0	0	2	1	0
Clostridium ljungdahlii DSM 13528	Bacteria	Bacteria_K	Firmicutes	0	0	0	1	0	0	0	0	1	1	28
Caldicellulosiruptor saccharolyticus DSM 8903	Bacteria	Bacteria_K	Firmicutes	0	0	0	1	0	0	0	0	1	1	17
Clostridium botulinum A str. Hall	Bacteria	Bacteria_K	Firmicutes	0	0	0	1	0	0	0	0	1	1	17
Clostridium botulinum A2 str. Kyoto	Bacteria	Bacteria_K	Firmicutes	0	0	0	1	0	0	0	0	1	1	17
Clostridium acetobutylicum ATCC 824	Bacteria	Bacteria_K	Firmicutes	0	0	0	1	0	0	0	0	1	1	15
Clostridium botulinum F str. Langeland	Bacteria	Bacteria_K	Firmicutes	0	0	0	1	0	0	0	0	1	1	15
Clostridium botulinum F str. 230613	Bacteria	Bacteria_K	Firmicutes	0	0	0	1	0	0	0	0	1	1	14
Acetobacterium woodii DSM 1030	Bacteria	Bacteria_K	Firmicutes	0	0	0	1	0	0	0	0	1	1	13
Halobacteroides halobius DSM 5150	Bacteria	Bacteria_K	Firmicutes	0	0	0	1	0	0	0	0	1	1	13
Enterococcus faecalis 62	Bacteria	Bacteria_K	Firmicutes	0	0	0	1	0	0	0	0	1	1	12
Acetohalobium arabaticum DSM 5501	Bacteria	Bacteria_K	Firmicutes	0	0	0	1	0	0	0	0	1	1	12
Desulfosporosinus acidiphilus SJ4	Bacteria	Bacteria_K	Firmicutes	0	0	0	1	0	0	0	0	1	1	12
Clostridium botulinum Ba4 str. 657	Bacteria	Bacteria_K	Firmicutes	0	0	0	1	0	0	0	0	1	1	12
Alkaliphilus metalliredigens QYMF	Bacteria	Bacteria_K	Firmicutes	0	0	0	1	0	0	0	0	1	1	12
Caldicellulosiruptor kronotskyensis 2002	Bacteria	Bacteria_K	Firmicutes	0	0	0	1	0	0	0	0	1	1	11
Clostridium acetobutylicum EA 2018	Bacteria	Bacteria_K	Firmicutes	0	0	0	1	0	0	0	0	1	1	11
Clostridium botulinum E3 str. Alaska E43	Bacteria	Bacteria_K	Firmicutes	0	0	0	1	0	0	0	0	1	1	11
Clostridium botulinum A3 str. Loch Maree	Bacteria	Bacteria_K	Firmicutes	0	0	0	1	0	0	0	0	1	1	11
Clostridium perfringens ATCC 13124	Bacteria	Bacteria_K	Firmicutes	0	0	0	1	0	0	0	0	1	1	11
Syntrophobotulus glycolicus DSM 8271	Bacteria	Bacteria_K	Firmicutes	0	0	0	1	0	0	0	0	1	1	10
Thermoanaerobacterium saccharolyticum JW/SL-YS485	Bacteria	Bacteria_K	Firmicutes	0	0	0	1	0	0	0	0	1	1	10
Mageeibacillus indolicus UPII9-5	Bacteria	Bacteria_K	Firmicutes	0	0	0	1	0	0	0	0	1	1	9
Finegoldia magna ATCC 29328	Bacteria	Bacteria_K	Firmicutes	0	0	0	1	0	0	0	0	1	1	8
Clostridium botulinum H04402 065	Bacteria	Bacteria_K	Firmicutes	0	0	0	1	0	0	0	0	1	1	8
Veillonella parvula DSM 2008	Bacteria	Bacteria_K	Firmicutes	0	0	0	1	0	0	0	0	1	1	7
Thermosediminibacter oceani DSM 16646	Bacteria	Bacteria_K	Firmicutes	0	0	0	1	0	0	0	0	1	1	7
Listeria monocytogenes 08-5923	Bacteria	Bacteria_K	Firmicutes	0	0	0	1	0	0	0	0	1	1	7
Natranaerobius thermophilus JW/NM-WN-LF	Bacteria	Bacteria_K	Firmicutes	0	0	0	1	0	0	0	0	1	1	6
Staphylococcus aureus subsp. aureus COL	Bacteria	Bacteria_K	Firmicutes	0	0	0	1	0	0	0	0	1	1	6
Amphibacillus xylanus NBRC 15112	Bacteria	Bacteria_K	Firmicutes	0	0	0	1	0	0	0	0	1	1	6
Caldanaerobacter subterraneus subsp. tengcongensis MB4	Bacteria	Bacteria_K	Firmicutes	0	0	0	1	0	0	0	0	1	1	6
Sulfobacillus acidophilus DSM 10332	Bacteria	Bacteria_K	Firmicutes	0	0	0	1	0	0	0	0	1	1	6
Thermoanaerobacterium xylanolyticum LX-11	Bacteria	Bacteria_K	Firmicutes	0	0	0	1	0	0	0	0	1	1	6
Caldicellulosiruptor hydrothermalis 108	Bacteria	Bacteria_K	Firmicutes	0	0	0	1	0	0	0	0	1	1	5
Caldicellulosiruptor owensensis OL	Bacteria	Bacteria_K	Firmicutes	0	0	0	1	0	0	0	0	1	1	5
Macrococcus caseolyticus JCSC5402	Bacteria	Bacteria_K	Firmicutes	0	0	0	1	0	0	0	0	1	1	5
Clostridium perfringens str. 13	Bacteria	Bacteria_K	Firmicutes	0	0	0	1	0	0	0	0	1	1	5
Moorella thermoacetica ATCC 39073	Bacteria	Bacteria_K	Firmicutes	0	0	0	1	0	0	0	0	1	1	4
Pelotomaculum thermopropionicum SI	Bacteria	Bacteria_K	Firmicutes	0	0	0	1	0	0	0	0	1	1	4
Kyrpidia tusciae DSM 2912	Bacteria	Bacteria_K	Firmicutes	0	0	0	1	0	0	0	0	1	1	4
Oscillibacter valericigenes Sjm18-20	Bacteria	Bacteria_K	Firmicutes	0	0	0	1	0	0	0	0	1	1	4
Clostridium botulinum A str. ATCC 19397	Bacteria	Bacteria_K	Firmicutes	0	0	0	1	0	0	0	0	1	1	4
Clostridium novyi NT	Bacteria	Bacteria_K	Firmicutes	0	0	0	1	0	0	0	0	1	1	4
Alkaliphilus oremlandii OhILAs	Bacteria	Bacteria_K	Firmicutes	0	0	0	1	0	0	0	0	1	1	4
Filifactor alocis ATCC 35896	Bacteria	Bacteria_K	Firmicutes	0	0	0	1	0	0	0	0	1	1	3
Syntrophomonas wolfei subsp. wolfei str. Goettingen G311	Bacteria	Bacteria_K	Firmicutes	0	0	0	1	0	0	0	0	1	1	3
Acidaminococcus intestini RyC-MR95	Bacteria	Bacteria_K	Firmicutes	0	0	0	1	0	0	0	0	1	1	3
Thermoanaerobacter sp. X514	Bacteria	Bacteria_K	Firmicutes	0	0	0	1	0	0	0	0	1	1	3
Halanaerobium hydrogeniformans	Bacteria	Bacteria_K	Firmicutes	0	0	0	1	0	0	0	0	1	1	3
Acidaminococcus fermentans DSM 20731	Bacteria	Bacteria_K	Firmicutes	0	0	0	1	0	0	0	0	1	1	3
Thermacetogenium phaeum DSM 12270	Bacteria	Bacteria_K	Firmicutes	0	0	0	1	0	0	0	0	1	1	2
Halanaerobium praevalens DSM 2228	Bacteria	Bacteria_K	Firmicutes	0	0	0	1	0	0	0	0	1	1	2
Sulfobacillus acidophilus TPY	Bacteria	Bacteria_K	Firmicutes	0	0	0	1	0	0	0	0	1	1	2
Thermoanaerobacter sp. X513	Bacteria	Bacteria_K	Firmicutes	0	0	0	1	0	0	0	0	1	1	2
Thermoanaerobacter mathranii subsp. mathranii str. A3	Bacteria	Bacteria_K	Firmicutes	0	0	0	1	0	0	0	0	1	1	2
Clostridium cellulovorans 743B	Bacteria	Bacteria_K	Firmicutes	0	0	0	1	0	0	0	0	1	1	2
Clostridium botulinum B1 str. Okra	Bacteria	Bacteria_K	Firmicutes	0	0	0	1	0	0	0	0	1	1	2
Candidatus Arthromitus sp. SFB-mouse-Japan	Bacteria	Bacteria_K	Firmicutes	0	0	0	1	0	0	0	0	1	1	1
Candidatus Desulforudis audaxviator MP104C	Bacteria	Bacteria_K	Firmicutes	0	0	0	1	0	0	0	0	1	1	1
Mahella australiensis 50-1 BON	Bacteria	Bacteria_K	Firmicutes	0	0	0	1	0	0	0	0	1	1	1
Thermincola potens JR	Bacteria	Bacteria_K	Firmicutes	0	0	0	1	0	0	0	0	1	1	1
Carboxydothermus hydrogenoformans Z-2901	Bacteria	Bacteria_K	Firmicutes	0	0	0	1	0	0	0	0	1	1	1
Thermoanaerobacter italicus Ab9	Bacteria	Bacteria_K	Firmicutes	0	0	0	1	0	0	0	0	1	1	1
Thermoanaerobacterium thermosaccharolyticum DSM 571	Bacteria	Bacteria_K	Firmicutes	0	0	0	1	0	0	0	0	1	1	1
Ethanoligenens harbinense YUAN-3	Bacteria	Bacteria_K	Firmicutes	0	0	0	1	0	0	0	0	1	1	1
Caldicellulosiruptor obsidiansis OB47	Bacteria	Bacteria_K	Firmicutes	0	0	0	1	0	0	0	0	1	1	0
Syntrophothermus lipocalidus DSM 12680	Bacteria	Bacteria_K	Firmicutes	0	0	0	1	0	0	0	0	1	1	0
Fusobacterium nucleatum subsp. nucleatum ATCC 25586	Bacteria	Bacteria_K	Fusobacteria	0	0	0	1	0	0	0	0	1	1	12
Streptobacillus moniliformis DSM 12112	Bacteria	Bacteria_K	Fusobacteria	0	0	0	1	0	0	0	0	1	1	11
Ilyobacter polytropus DSM 2926	Bacteria	Bacteria_K	Fusobacteria	0	0	0	1	0	0	0	0	1	1	5
Sebaldella termitidis ATCC 33386	Bacteria	Bacteria_K	Fusobacteria	0	0	0	1	0	0	0	0	1	1	2
Gemmatimonas aurantiaca T-27	Bacteria	Bacteria_K	Gemmatimonadetes	0	0	0	1	0	0	0	0	1	1	7
Ignavibacterium album JCM 16511	Bacteria	Bacteria_K	Ignavibacteriae	0	0	0	1	0	0	0	0	1	1	8
Melioribacter roseus P3M-2	Bacteria	Bacteria_K	Ignavibacteriae	0	0	0	1	0	0	0	0	1	1	1
Leptospirillum ferrooxidans C2-3	Bacteria	Bacteria_K	Nitrospirae	0	0	0	1	0	0	0	0	1	1	4
Thermodesulfovibrio yellowstonii DSM 11347	Bacteria	Bacteria_K	Nitrospirae	0	0	0	1	0	0	0	0	1	1	2
Leptospirillum ferriphilum ML-04	Bacteria	Bacteria_K	Nitrospirae	0	0	0	1	0	0	0	0	1	1	2
Singulisphaera acidiphila DSM 18658	Bacteria	Bacteria_K	Planctomycetes	0	0	0	1	0	0	0	0	1	1	38
Isosphaera pallida ATCC 43644	Bacteria	Bacteria_K	Planctomycetes	0	0	0	1	0	0	0	0	1	1	12
Pirellula staleyi DSM 6068	Bacteria	Bacteria_K	Planctomycetes	0	0	0	1	0	0	0	0	1	1	10
Phycisphaera mikurensis NBRC 102666	Bacteria	Bacteria_K	Planctomycetes	0	0	0	1	0	0	0	0	1	1	3
Escherichia coli str. K-12 substr. MG1655	Bacteria	Bacteria_K	Proteobacteria	0	0	0	16	0	0	0	0	16	1	14
Shewanella violacea DSS12	Bacteria	Bacteria_K	Proteobacteria	0	0	0	15	0	0	0	0	15	1	4
Vibrio cholerae O395	Bacteria	Bacteria_K	Proteobacteria	0	0	0	12	0	0	0	0	12	1	6
Shewanella sediminis HAW-EB3	Bacteria	Bacteria_K	Proteobacteria	0	0	0	9	0	0	0	0	9	1	21
Escherichia coli DH1	Bacteria	Bacteria_K	Proteobacteria	0	0	0	8	0	0	0	0	8	1	20
Escherichia coli W	Bacteria	Bacteria_K	Proteobacteria	0	0	0	8	0	0	0	0	8	1	17
Yersinia pseudotuberculosis PB1/+	Bacteria	Bacteria_K	Proteobacteria	0	0	0	8	0	0	0	0	8	1	14
Escherichia coli KO11FL	Bacteria	Bacteria_K	Proteobacteria	0	0	0	8	0	0	0	0	8	1	13
Vibrio tasmaniensis LGP32	Bacteria	Bacteria_K	Proteobacteria	0	0	0	8	0	0	0	0	8	1	8
Shewanella woodyi ATCC 51908	Bacteria	Bacteria_K	Proteobacteria	0	0	0	8	0	0	0	0	8	1	7
Yersinia pseudotuberculosis YPIII	Bacteria	Bacteria_K	Proteobacteria	0	0	0	8	0	0	0	0	8	1	7
Shewanella pealeana ATCC 700345	Bacteria	Bacteria_K	Proteobacteria	0	0	0	7	0	0	0	0	7	1	9
Shewanella halifaxensis HAW-EB4	Bacteria	Bacteria_K	Proteobacteria	0	0	0	7	0	0	0	0	7	1	3
Shewanella sp. W3-18-1	Bacteria	Bacteria_K	Proteobacteria	0	0	0	6	0	0	0	0	6	1	16
Vibrio vulnificus YJ016	Bacteria	Bacteria_K	Proteobacteria	0	0	0	6	0	0	0	0	6	1	15
Shewanella putrefaciens 200	Bacteria	Bacteria_K	Proteobacteria	0	0	0	6	0	0	0	0	6	1	14
Vibrio campbellii ATCC BAA-1116	Bacteria	Bacteria_K	Proteobacteria	0	0	0	6	0	0	0	0	6	1	13
Vibrio cholerae MJ-1236	Bacteria	Bacteria_K	Proteobacteria	0	0	0	6	0	0	0	0	6	1	13
Aliivibrio salmonicida LFI1238	Bacteria	Bacteria_K	Proteobacteria	0	0	0	6	0	0	0	0	6	1	13
Vibrio vulnificus CMCP6	Bacteria	Bacteria_K	Proteobacteria	0	0	0	6	0	0	0	0	6	1	12
Shewanella baltica OS155	Bacteria	Bacteria_K	Proteobacteria	0	0	0	6	0	0	0	0	6	1	12
Burkholderia ambifaria AMMD	Bacteria	Bacteria_K	Proteobacteria	0	0	0	6	0	0	0	0	6	1	11
Shewanella sp. ANA-3	Bacteria	Bacteria_K	Proteobacteria	0	0	0	6	0	0	0	0	6	1	10
Vibrio cholerae O1 biovar El Tor str. N16961	Bacteria	Bacteria_K	Proteobacteria	0	0	0	6	0	0	0	0	6	1	9
Shewanella putrefaciens CN-32	Bacteria	Bacteria_K	Proteobacteria	0	0	0	6	0	0	0	0	6	1	9
Shewanella baltica OS185	Bacteria	Bacteria_K	Proteobacteria	0	0	0	6	0	0	0	0	6	1	9
Shewanella baltica OS678	Bacteria	Bacteria_K	Proteobacteria	0	0	0	6	0	0	0	0	6	1	8
Shewanella oneidensis MR-1	Bacteria	Bacteria_K	Proteobacteria	0	0	0	6	0	0	0	0	6	1	7
Vibrio vulnificus MO6-24/O	Bacteria	Bacteria_K	Proteobacteria	0	0	0	6	0	0	0	0	6	1	7
Vibrio cholerae M66-2	Bacteria	Bacteria_K	Proteobacteria	0	0	0	6	0	0	0	0	6	1	6
Shewanella amazonensis SB2B	Bacteria	Bacteria_K	Proteobacteria	0	0	0	6	0	0	0	0	6	1	5
Yersinia pestis Angola	Bacteria	Bacteria_K	Proteobacteria	0	0	0	6	0	0	0	0	6	1	5
Shewanella sp. MR-7	Bacteria	Bacteria_K	Proteobacteria	0	0	0	6	0	0	0	0	6	1	4
Shewanella baltica OS195	Bacteria	Bacteria_K	Proteobacteria	0	0	0	6	0	0	0	0	6	1	4
Shewanella baltica OS223	Bacteria	Bacteria_K	Proteobacteria	0	0	0	6	0	0	0	0	6	1	4
Ferrimonas balearica DSM 9799	Bacteria	Bacteria_K	Proteobacteria	0	0	0	6	0	0	0	0	6	1	4
Burkholderia multivorans ATCC 17616	Bacteria	Bacteria_K	Proteobacteria	0	0	0	6	0	0	0	0	6	1	3
Shewanella sp. MR-4	Bacteria	Bacteria_K	Proteobacteria	0	0	0	6	0	0	0	0	6	1	2
Escherichia coli B str. REL606	Bacteria	Bacteria_K	Proteobacteria	0	0	0	4	1	0	0	0	5	2	15
Pantoea ananatis LMG 20103	Bacteria	Bacteria_K	Proteobacteria	0	1	0	4	0	0	0	0	5	2	5
Pantoea ananatis AJ13355	Bacteria	Bacteria_K	Proteobacteria	0	1	0	4	0	0	0	0	5	2	5
Vibrio anguillarum 775	Bacteria	Bacteria_K	Proteobacteria	0	0	0	5	0	0	0	0	5	1	10
Vibrio furnissii NCTC 11218	Bacteria	Bacteria_K	Proteobacteria	0	0	0	5	0	0	0	0	5	1	10
Escherichia coli CFT073	Bacteria	Bacteria_K	Proteobacteria	0	0	0	5	0	0	0	0	5	1	5
Aeromonas hydrophila subsp. hydrophila ATCC 7966	Bacteria	Bacteria_K	Proteobacteria	0	0	0	5	0	0	0	0	5	1	5
Citrobacter rodentium ICC168	Bacteria	Bacteria_K	Proteobacteria	0	0	0	5	0	0	0	0	5	1	4
Shewanella piezotolerans WP3	Bacteria	Bacteria_K	Proteobacteria	0	0	0	5	0	0	0	0	5	1	2
Psychromonas ingrahamii 37	Bacteria	Bacteria_K	Proteobacteria	0	1	0	3	0	0	0	0	4	2	6
Variovorax paradoxus EPS	Bacteria	Bacteria_K	Proteobacteria	0	1	0	3	0	0	0	0	4	2	3
Salmonella enterica subsp. enterica serovar Gallinarum str. 287/91	Bacteria	Bacteria_K	Proteobacteria	0	0	0	3	1	0	0	0	4	2	3
Escherichia coli 55989	Bacteria	Bacteria_K	Proteobacteria	0	0	0	4	0	0	0	0	4	1	22
Escherichia coli SMS-3-5	Bacteria	Bacteria_K	Proteobacteria	0	0	0	4	0	0	0	0	4	1	19
Escherichia coli S88	Bacteria	Bacteria_K	Proteobacteria	0	0	0	4	0	0	0	0	4	1	18
Escherichia coli ED1a	Bacteria	Bacteria_K	Proteobacteria	0	0	0	4	0	0	0	0	4	1	18
Escherichia coli APEC O1	Bacteria	Bacteria_K	Proteobacteria	0	0	0	4	0	0	0	0	4	1	17
Escherichia coli SE15	Bacteria	Bacteria_K	Proteobacteria	0	0	0	4	0	0	0	0	4	1	16
Salmonella enterica subsp. enterica serovar Schwarzengrund str. CVM19633	Bacteria	Bacteria_K	Proteobacteria	0	0	0	4	0	0	0	0	4	1	14
Escherichia coli 042	Bacteria	Bacteria_K	Proteobacteria	0	0	0	4	0	0	0	0	4	1	14
Escherichia coli IHE3034	Bacteria	Bacteria_K	Proteobacteria	0	0	0	4	0	0	0	0	4	1	14
Escherichia coli 536	Bacteria	Bacteria_K	Proteobacteria	0	0	0	4	0	0	0	0	4	1	13
Escherichia coli SE11	Bacteria	Bacteria_K	Proteobacteria	0	0	0	4	0	0	0	0	4	1	13
Klebsiella variicola At-22	Bacteria	Bacteria_K	Proteobacteria	0	0	0	4	0	0	0	0	4	1	12
Escherichia coli str. K-12 substr. DH10B	Bacteria	Bacteria_K	Proteobacteria	0	0	0	4	0	0	0	0	4	1	12
Escherichia coli HS	Bacteria	Bacteria_K	Proteobacteria	0	0	0	4	0	0	0	0	4	1	12
Klebsiella pneumoniae 342	Bacteria	Bacteria_K	Proteobacteria	0	0	0	4	0	0	0	0	4	1	12
Pectobacterium carotovorum subsp. carotovorum PC1	Bacteria	Bacteria_K	Proteobacteria	0	0	0	4	0	0	0	0	4	1	11
Enterobacter asburiae LF7a	Bacteria	Bacteria_K	Proteobacteria	0	0	0	4	0	0	0	0	4	1	11
Shewanella frigidimarina NCIMB 400	Bacteria	Bacteria_K	Proteobacteria	0	0	0	4	0	0	0	0	4	1	11
Burkholderia mallei NCTC 10247	Bacteria	Bacteria_K	Proteobacteria	0	0	0	4	0	0	0	0	4	1	11
Citrobacter koseri ATCC BAA-895	Bacteria	Bacteria_K	Proteobacteria	0	0	0	4	0	0	0	0	4	1	10
Pantoea sp. At-9b	Bacteria	Bacteria_K	Proteobacteria	0	0	0	4	0	0	0	0	4	1	10
Proteus mirabilis HI4320	Bacteria	Bacteria_K	Proteobacteria	0	0	0	4	0	0	0	0	4	1	10
Aeromonas veronii B565	Bacteria	Bacteria_K	Proteobacteria	0	0	0	4	0	0	0	0	4	1	10
Pseudomonas putida GB-1	Bacteria	Bacteria_K	Proteobacteria	0	0	0	4	0	0	0	0	4	1	9
Salmonella enterica subsp. enterica serovar Agona str. SL483	Bacteria	Bacteria_K	Proteobacteria	0	0	0	4	0	0	0	0	4	1	9
Escherichia coli UMN026	Bacteria	Bacteria_K	Proteobacteria	0	0	0	4	0	0	0	0	4	1	9
Escherichia fergusonii ATCC 35469	Bacteria	Bacteria_K	Proteobacteria	0	0	0	4	0	0	0	0	4	1	9
Xenorhabdus nematophila ATCC 19061	Bacteria	Bacteria_K	Proteobacteria	0	0	0	4	0	0	0	0	4	1	8
Salmonella enterica subsp. enterica serovar Typhimurium str. 14028S	Bacteria	Bacteria_K	Proteobacteria	0	0	0	4	0	0	0	0	4	1	8
Escherichia coli ABU 83972	Bacteria	Bacteria_K	Proteobacteria	0	0	0	4	0	0	0	0	4	1	8
Shigella flexneri	Bacteria	Bacteria_K	Proteobacteria	0	0	0	4	0	0	0	0	4	1	8
Pseudomonas putida BIRD-1	Bacteria	Bacteria_K	Proteobacteria	0	0	0	4	0	0	0	0	4	1	7
Yersinia pseudotuberculosis IP 31758	Bacteria	Bacteria_K	Proteobacteria	0	0	0	4	0	0	0	0	4	1	7
Escherichia coli IAI39	Bacteria	Bacteria_K	Proteobacteria	0	0	0	4	0	0	0	0	4	1	7
Salmonella enterica subsp. enterica serovar Choleraesuis str. SC-B67	Bacteria	Bacteria_K	Proteobacteria	0	0	0	4	0	0	0	0	4	1	7
Pseudomonas putida KT2440	Bacteria	Bacteria_K	Proteobacteria	0	0	0	4	0	0	0	0	4	1	6
Salmonella enterica subsp. enterica serovar Typhi str. CT18	Bacteria	Bacteria_K	Proteobacteria	0	0	0	4	0	0	0	0	4	1	6
Enterobacter sp. 638	Bacteria	Bacteria_K	Proteobacteria	0	0	0	4	0	0	0	0	4	1	6
Salmonella enterica subsp. enterica serovar Typhimurium str. ST4/74	Bacteria	Bacteria_K	Proteobacteria	0	0	0	4	0	0	0	0	4	1	6
Yersinia pseudotuberculosis IP 32953	Bacteria	Bacteria_K	Proteobacteria	0	0	0	4	0	0	0	0	4	1	6
Escherichia coli ATCC 8739	Bacteria	Bacteria_K	Proteobacteria	0	0	0	4	0	0	0	0	4	1	6
Salmonella bongori NCTC 12419	Bacteria	Bacteria_K	Proteobacteria	0	0	0	4	0	0	0	0	4	1	5
Salmonella enterica subsp. enterica serovar Typhimurium str. SL1344	Bacteria	Bacteria_K	Proteobacteria	0	0	0	4	0	0	0	0	4	1	5
Salmonella enterica subsp. enterica serovar Typhimurium str. D23580	Bacteria	Bacteria_K	Proteobacteria	0	0	0	4	0	0	0	0	4	1	5
Shewanella loihica PV-4	Bacteria	Bacteria_K	Proteobacteria	0	0	0	4	0	0	0	0	4	1	5
Shigella sonnei Ss046	Bacteria	Bacteria_K	Proteobacteria	0	0	0	4	0	0	0	0	4	1	5
Pseudoalteromonas haloplanktis TAC125	Bacteria	Bacteria_K	Proteobacteria	0	0	0	4	0	0	0	0	4	1	5
Burkholderia pseudomallei K96243	Bacteria	Bacteria_K	Proteobacteria	0	0	0	4	0	0	0	0	4	1	5
Pseudomonas putida F1	Bacteria	Bacteria_K	Proteobacteria	0	0	0	4	0	0	0	0	4	1	4
Pseudomonas entomophila L48	Bacteria	Bacteria_K	Proteobacteria	0	0	0	4	0	0	0	0	4	1	4
Salmonella enterica subsp. enterica serovar Heidelberg str. SL476	Bacteria	Bacteria_K	Proteobacteria	0	0	0	4	0	0	0	0	4	1	4
Salmonella enterica subsp. enterica serovar Typhimurium str. LT2	Bacteria	Bacteria_K	Proteobacteria	0	0	0	4	0	0	0	0	4	1	4
Enterobacteriaceae bacterium strain FGI 57	Bacteria	Bacteria_K	Proteobacteria	0	0	0	4	0	0	0	0	4	1	4
Salmonella enterica subsp. enterica serovar Newport str. SL254	Bacteria	Bacteria_K	Proteobacteria	0	0	0	4	0	0	0	0	4	1	4
Shewanella denitrificans OS217	Bacteria	Bacteria_K	Proteobacteria	0	0	0	4	0	0	0	0	4	1	4
Burkholderia pseudomallei 1106a	Bacteria	Bacteria_K	Proteobacteria	0	0	0	4	0	0	0	0	4	1	4
Yersinia pestis Pestoides F	Bacteria	Bacteria_K	Proteobacteria	0	0	0	4	0	0	0	0	4	1	4
Erwinia billingiae Eb661	Bacteria	Bacteria_K	Proteobacteria	0	0	0	4	0	0	0	0	4	1	3
Cronobacter turicensis z3032	Bacteria	Bacteria_K	Proteobacteria	0	0	0	4	0	0	0	0	4	1	2
Cronobacter sakazakii ATCC BAA-894	Bacteria	Bacteria_K	Proteobacteria	0	0	0	4	0	0	0	0	4	1	1
Tolumonas auensis DSM 9187	Bacteria	Bacteria_K	Proteobacteria	0	0	0	4	0	0	0	0	4	1	1
Acidithiobacillus ferrooxidans ATCC 23270	Bacteria	Bacteria_K	Proteobacteria	1	0	0	2	0	0	0	0	3	2	4
Aggregatibacter actinomycetemcomitans D11S-1	Bacteria	Bacteria_K	Proteobacteria	0	1	0	2	0	0	0	0	3	2	2
Variovorax paradoxus S110	Bacteria	Bacteria_K	Proteobacteria	0	1	0	2	0	0	0	0	3	2	2
Methylibium petroleiphilum PM1	Bacteria	Bacteria_K	Proteobacteria	0	0	0	2	0	0	0	1	3	2	1
Marinomonas sp. MWYL1	Bacteria	Bacteria_K	Proteobacteria	0	0	0	3	0	0	0	0	3	1	27
Aeromonas salmonicida subsp. salmonicida A449	Bacteria	Bacteria_K	Proteobacteria	0	0	0	3	0	0	0	0	3	1	16
Escherichia coli ETEC H10407	Bacteria	Bacteria_K	Proteobacteria	0	0	0	3	0	0	0	0	3	1	15
Acinetobacter baumannii ATCC 17978	Bacteria	Bacteria_K	Proteobacteria	0	0	0	3	0	0	0	0	3	1	13
Acinetobacter baumannii AB307-0294	Bacteria	Bacteria_K	Proteobacteria	0	0	0	3	0	0	0	0	3	1	13
Erwinia sp. Ejp617	Bacteria	Bacteria_K	Proteobacteria	0	0	0	3	0	0	0	0	3	1	13
Salmonella enterica subsp. enterica serovar Paratyphi C str. RKS4594	Bacteria	Bacteria_K	Proteobacteria	0	0	0	3	0	0	0	0	3	1	13
Salmonella enterica subsp. enterica serovar Paratyphi A str. ATCC 9150	Bacteria	Bacteria_K	Proteobacteria	0	0	0	3	0	0	0	0	3	1	12
Xenorhabdus bovienii SS-2004	Bacteria	Bacteria_K	Proteobacteria	0	0	0	3	0	0	0	0	3	1	12
Shigella boydii Sb227	Bacteria	Bacteria_K	Proteobacteria	0	0	0	3	0	0	0	0	3	1	12
Acinetobacter baumannii AYE	Bacteria	Bacteria_K	Proteobacteria	0	0	0	3	0	0	0	0	3	1	11
Burkholderia cenocepacia HI2424	Bacteria	Bacteria_K	Proteobacteria	0	0	0	3	0	0	0	0	3	1	10
Acinetobacter oleivorans DR1	Bacteria	Bacteria_K	Proteobacteria	0	0	0	3	0	0	0	0	3	1	10
Yersinia pestis Nepal516	Bacteria	Bacteria_K	Proteobacteria	0	0	0	3	0	0	0	0	3	1	10
Erwinia pyrifoliae Ep1/96	Bacteria	Bacteria_K	Proteobacteria	0	0	0	3	0	0	0	0	3	1	10
Klebsiella pneumoniae subsp. pneumoniae HS11286	Bacteria	Bacteria_K	Proteobacteria	0	0	0	3	0	0	0	0	3	1	10
Herbaspirillum seropedicae SmR1	Bacteria	Bacteria_K	Proteobacteria	0	0	0	3	0	0	0	0	3	1	9
Pseudomonas aeruginosa UCBPP-PA14	Bacteria	Bacteria_K	Proteobacteria	0	0	0	3	0	0	0	0	3	1	9
Desulfovibrio alaskensis G20	Bacteria	Bacteria_K	Proteobacteria	0	0	0	3	0	0	0	0	3	1	9
Rahnella sp. Y9602	Bacteria	Bacteria_K	Proteobacteria	0	0	0	3	0	0	0	0	3	1	9
Shigella dysenteriae Sd197	Bacteria	Bacteria_K	Proteobacteria	0	0	0	3	0	0	0	0	3	1	9
Edwardsiella tarda EIB202	Bacteria	Bacteria_K	Proteobacteria	0	0	0	3	0	0	0	0	3	1	9
Yersinia pestis Antiqua	Bacteria	Bacteria_K	Proteobacteria	0	0	0	3	0	0	0	0	3	1	9
Acinetobacter baumannii ACICU	Bacteria	Bacteria_K	Proteobacteria	0	0	0	3	0	0	0	0	3	1	8
Yersinia pestis biovar Medievalis str. Harbin 35	Bacteria	Bacteria_K	Proteobacteria	0	0	0	3	0	0	0	0	3	1	8
Pseudomonas fluorescens Pf0-1	Bacteria	Bacteria_K	Proteobacteria	0	0	0	3	0	0	0	0	3	1	8
Burkholderia cenocepacia J2315	Bacteria	Bacteria_K	Proteobacteria	0	0	0	3	0	0	0	0	3	1	8
Escherichia coli UM146	Bacteria	Bacteria_K	Proteobacteria	0	0	0	3	0	0	0	0	3	1	8
Serratia proteamaculans 568	Bacteria	Bacteria_K	Proteobacteria	0	0	0	3	0	0	0	0	3	1	8
Edwardsiella tarda FL6-60	Bacteria	Bacteria_K	Proteobacteria	0	0	0	3	0	0	0	0	3	1	8
Yersinia pestis Z176003	Bacteria	Bacteria_K	Proteobacteria	0	0	0	3	0	0	0	0	3	1	7
Erwinia pyrifoliae DSM 12163	Bacteria	Bacteria_K	Proteobacteria	0	0	0	3	0	0	0	0	3	1	7
Serratia plymuthica AS9	Bacteria	Bacteria_K	Proteobacteria	0	0	0	3	0	0	0	0	3	1	7
Pseudomonas aeruginosa PA7	Bacteria	Bacteria_K	Proteobacteria	0	0	0	3	0	0	0	0	3	1	6
Burkholderia ambifaria MC40-6	Bacteria	Bacteria_K	Proteobacteria	0	0	0	3	0	0	0	0	3	1	6
Desulfovibrio vulgaris str. Hildenborough	Bacteria	Bacteria_K	Proteobacteria	0	0	0	3	0	0	0	0	3	1	6
Desulfovibrio vulgaris DP4	Bacteria	Bacteria_K	Proteobacteria	0	0	0	3	0	0	0	0	3	1	6
Erwinia amylovora CFBP1430	Bacteria	Bacteria_K	Proteobacteria	0	0	0	3	0	0	0	0	3	1	6
Escherichia coli IAI1	Bacteria	Bacteria_K	Proteobacteria	0	0	0	3	0	0	0	0	3	1	6
Shigella flexneri 5 str. 8401	Bacteria	Bacteria_K	Proteobacteria	0	0	0	3	0	0	0	0	3	1	6
Bordetella avium 197N	Bacteria	Bacteria_K	Proteobacteria	0	0	0	3	0	0	0	0	3	1	5
Pseudoalteromonas sp. SM9913	Bacteria	Bacteria_K	Proteobacteria	0	0	0	3	0	0	0	0	3	1	5
Pseudomonas fulva 12-X	Bacteria	Bacteria_K	Proteobacteria	0	0	0	3	0	0	0	0	3	1	5
Pseudomonas aeruginosa LESB58	Bacteria	Bacteria_K	Proteobacteria	0	0	0	3	0	0	0	0	3	1	5
Frateuria aurantia DSM 6220	Bacteria	Bacteria_K	Proteobacteria	0	0	0	3	0	0	0	0	3	1	5
Pseudomonas putida W619	Bacteria	Bacteria_K	Proteobacteria	0	0	0	3	0	0	0	0	3	1	5
Pantoea vagans C9-1	Bacteria	Bacteria_K	Proteobacteria	0	0	0	3	0	0	0	0	3	1	5
Salmonella enterica subsp. enterica serovar Enteritidis str. P125109	Bacteria	Bacteria_K	Proteobacteria	0	0	0	3	0	0	0	0	3	1	5
Pseudogulbenkiania sp. NH8B	Bacteria	Bacteria_K	Proteobacteria	0	0	0	3	0	0	0	0	3	1	5
Burkholderia vietnamiensis G4	Bacteria	Bacteria_K	Proteobacteria	0	0	0	3	0	0	0	0	3	1	4
Acinetobacter baumannii 1656-2	Bacteria	Bacteria_K	Proteobacteria	0	0	0	3	0	0	0	0	3	1	4
Salmonella enterica subsp. enterica serovar Gallinarum/pullorum str. RKS5078	Bacteria	Bacteria_K	Proteobacteria	0	0	0	3	0	0	0	0	3	1	4
Marinomonas mediterranea MMB-1	Bacteria	Bacteria_K	Proteobacteria	0	0	0	3	0	0	0	0	3	1	4
Delftia acidovorans SPH-1	Bacteria	Bacteria_K	Proteobacteria	0	0	0	3	0	0	0	0	3	1	4
Escherichia coli UTI89	Bacteria	Bacteria_K	Proteobacteria	0	0	0	3	0	0	0	0	3	1	4
Pseudomonas aeruginosa PAO1	Bacteria	Bacteria_K	Proteobacteria	0	0	0	3	0	0	0	0	3	1	3
Desulfovibrio vulgaris RCH1	Bacteria	Bacteria_K	Proteobacteria	0	0	0	3	0	0	0	0	3	1	3
Acinetobacter baumannii AB0057	Bacteria	Bacteria_K	Proteobacteria	0	0	0	3	0	0	0	0	3	1	3
Pectobacterium atrosepticum SCRI1043	Bacteria	Bacteria_K	Proteobacteria	0	0	0	3	0	0	0	0	3	1	3
Burkholderia cenocepacia AU 1054	Bacteria	Bacteria_K	Proteobacteria	0	0	0	3	0	0	0	0	3	1	2
Burkholderia cenocepacia MC0-3	Bacteria	Bacteria_K	Proteobacteria	0	0	0	3	0	0	0	0	3	1	2
Yersinia pestis D182038	Bacteria	Bacteria_K	Proteobacteria	0	0	0	3	0	0	0	0	3	1	2
Erwinia amylovora ATCC 49946	Bacteria	Bacteria_K	Proteobacteria	0	0	0	3	0	0	0	0	3	1	2
Laribacter hongkongensis HLHK9	Bacteria	Bacteria_K	Proteobacteria	0	0	0	3	0	0	0	0	3	1	2
Delftia sp. Cs1-4	Bacteria	Bacteria_K	Proteobacteria	0	0	0	3	0	0	0	0	3	1	2
Oceanimonas sp. GK1	Bacteria	Bacteria_K	Proteobacteria	0	0	0	3	0	0	0	0	3	1	2
Chromobacterium violaceum ATCC 12472	Bacteria	Bacteria_K	Proteobacteria	0	0	0	3	0	0	0	0	3	1	2
Achromobacter xylosoxidans A8	Bacteria	Bacteria_K	Proteobacteria	0	0	0	3	0	0	0	0	3	1	1
Pseudomonas mendocina ymp	Bacteria	Bacteria_K	Proteobacteria	0	0	0	3	0	0	0	0	3	1	1
Pseudomonas mendocina NK-01	Bacteria	Bacteria_K	Proteobacteria	0	0	0	3	0	0	0	0	3	1	1
Stenotrophomonas maltophilia R551-3	Bacteria	Bacteria_K	Proteobacteria	0	0	0	3	0	0	0	0	3	1	1
Dickeya dadantii 3937	Bacteria	Bacteria_K	Proteobacteria	0	0	0	3	0	0	0	0	3	1	1
Stenotrophomonas maltophilia K279a	Bacteria	Bacteria_K	Proteobacteria	0	0	0	3	0	0	0	0	3	1	1
Erwinia tasmaniensis Et1/99	Bacteria	Bacteria_K	Proteobacteria	0	0	0	3	0	0	0	0	3	1	0
Haliangium ochraceum DSM 14365	Bacteria	Bacteria_K	Proteobacteria	0	1	0	1	0	0	0	0	2	2	18
Francisella philomiragia subsp. philomiragia ATCC 25017	Bacteria	Bacteria_K	Proteobacteria	0	0	0	1	1	0	0	0	2	2	9
Acidovorax avenae subsp. avenae ATCC 19860	Bacteria	Bacteria_K	Proteobacteria	0	1	0	1	0	0	0	0	2	2	7
Acidithiobacillus ferrooxidans ATCC 53993	Bacteria	Bacteria_K	Proteobacteria	1	0	0	1	0	0	0	0	2	2	5
Acidovorax citrulli AAC00-1	Bacteria	Bacteria_K	Proteobacteria	0	1	0	1	0	0	0	0	2	2	4
Francisella noatunensis subsp. orientalis str. Toba 04	Bacteria	Bacteria_K	Proteobacteria	0	0	0	1	1	0	0	0	2	2	3
Nitrosococcus watsonii C-113	Bacteria	Bacteria_K	Proteobacteria	0	0	0	1	1	0	0	0	2	2	3
Agrobacterium sp. H13-3	Bacteria	Bacteria_K	Proteobacteria	0	1	0	1	0	0	0	0	2	2	3
Polaromonas naphthalenivorans CJ2	Bacteria	Bacteria_K	Proteobacteria	1	0	0	1	0	0	0	0	2	2	1
Legionella longbeachae NSW150	Bacteria	Bacteria_K	Proteobacteria	0	0	0	2	0	0	0	0	2	1	16
Pseudoalteromonas atlantica T6c	Bacteria	Bacteria_K	Proteobacteria	0	0	0	2	0	0	0	0	2	1	15
Cupriavidus metallidurans CH34	Bacteria	Bacteria_K	Proteobacteria	0	0	0	2	0	0	0	0	2	1	14
Geobacter sp. M18	Bacteria	Bacteria_K	Proteobacteria	0	0	0	2	0	0	0	0	2	1	13
Pseudomonas brassicacearum subsp. brassicacearum NFM421	Bacteria	Bacteria_K	Proteobacteria	0	0	0	2	0	0	0	0	2	1	11
Yersinia enterocolitica subsp. enterocolitica 8081	Bacteria	Bacteria_K	Proteobacteria	0	0	0	2	0	0	0	0	2	1	11
Gluconobacter oxydans 621H	Bacteria	Bacteria_K	Proteobacteria	0	0	0	2	0	0	0	0	2	1	10
Yersinia pestis D106004	Bacteria	Bacteria_K	Proteobacteria	0	0	0	2	0	0	0	0	2	1	10
Nitrobacter hamburgensis X14	Bacteria	Bacteria_K	Proteobacteria	0	0	0	2	0	0	0	0	2	1	9
Novosphingobium aromaticivorans DSM 12444	Bacteria	Bacteria_K	Proteobacteria	0	0	0	2	0	0	0	0	2	1	9
Desulfotalea psychrophila LSv54	Bacteria	Bacteria_K	Proteobacteria	0	0	0	2	0	0	0	0	2	1	9
Hahella chejuensis KCTC 2396	Bacteria	Bacteria_K	Proteobacteria	0	0	0	2	0	0	0	0	2	1	9
Desulfovibrio salexigens DSM 2638	Bacteria	Bacteria_K	Proteobacteria	0	0	0	2	0	0	0	0	2	1	9
Brucella melitensis bv. 1 str. 16M	Bacteria	Bacteria_K	Proteobacteria	0	0	0	2	0	0	0	0	2	1	9
Geobacter sulfurreducens PCA	Bacteria	Bacteria_K	Proteobacteria	0	0	0	2	0	0	0	0	2	1	8
Pseudomonas syringae pv. tomato str. DC3000	Bacteria	Bacteria_K	Proteobacteria	0	0	0	2	0	0	0	0	2	1	8
Providencia stuartii MRSN 2154	Bacteria	Bacteria_K	Proteobacteria	0	0	0	2	0	0	0	0	2	1	8
Azospirillum lipoferum 4B	Bacteria	Bacteria_K	Proteobacteria	0	0	0	2	0	0	0	0	2	1	8
Shigella flexneri 2002017	Bacteria	Bacteria_K	Proteobacteria	0	0	0	2	0	0	0	0	2	1	8
Neisseria meningitidis alpha14	Bacteria	Bacteria_K	Proteobacteria	0	0	0	2	0	0	0	0	2	1	7
Dechloromonas aromatica RCB	Bacteria	Bacteria_K	Proteobacteria	0	0	0	2	0	0	0	0	2	1	7
Pseudomonas protegens Pf-5	Bacteria	Bacteria_K	Proteobacteria	0	0	0	2	0	0	0	0	2	1	7
Francisella tularensis subsp. holarctica LVS	Bacteria	Bacteria_K	Proteobacteria	0	0	0	2	0	0	0	0	2	1	7
Haemophilus parainfluenzae T3T1	Bacteria	Bacteria_K	Proteobacteria	0	0	0	2	0	0	0	0	2	1	6
Neisseria meningitidis G2136	Bacteria	Bacteria_K	Proteobacteria	0	0	0	2	0	0	0	0	2	1	6
Pseudomonas stutzeri A1501	Bacteria	Bacteria_K	Proteobacteria	0	0	0	2	0	0	0	0	2	1	6
Pseudomonas syringae pv. syringae B728a	Bacteria	Bacteria_K	Proteobacteria	0	0	0	2	0	0	0	0	2	1	6
Yersinia pestis CO92	Bacteria	Bacteria_K	Proteobacteria	0	0	0	2	0	0	0	0	2	1	6
Yersinia enterocolitica subsp. palearctica Y11	Bacteria	Bacteria_K	Proteobacteria	0	0	0	2	0	0	0	0	2	1	6
Cupriavidus necator N-1	Bacteria	Bacteria_K	Proteobacteria	0	0	0	2	0	0	0	0	2	1	6
Idiomarina loihiensis L2TR	Bacteria	Bacteria_K	Proteobacteria	0	0	0	2	0	0	0	0	2	1	5
Sphingobium japonicum UT26S	Bacteria	Bacteria_K	Proteobacteria	0	0	0	2	0	0	0	0	2	1	5
Haemophilus influenzae PittEE	Bacteria	Bacteria_K	Proteobacteria	0	0	0	2	0	0	0	0	2	1	5
Pasteurella multocida subsp. multocida str. Pm70	Bacteria	Bacteria_K	Proteobacteria	0	0	0	2	0	0	0	0	2	1	5
Neisseria meningitidis 053442	Bacteria	Bacteria_K	Proteobacteria	0	0	0	2	0	0	0	0	2	1	5
Neisseria meningitidis M01-240355	Bacteria	Bacteria_K	Proteobacteria	0	0	0	2	0	0	0	0	2	1	5
Ruegeria sp. TM1040	Bacteria	Bacteria_K	Proteobacteria	0	0	0	2	0	0	0	0	2	1	5
Pseudomonas fluorescens SBW25	Bacteria	Bacteria_K	Proteobacteria	0	0	0	2	0	0	0	0	2	1	5
Francisella tularensis subsp. holarctica OSU18	Bacteria	Bacteria_K	Proteobacteria	0	0	0	2	0	0	0	0	2	1	5
Burkholderia mallei SAVP1	Bacteria	Bacteria_K	Proteobacteria	0	0	0	2	0	0	0	0	2	1	4
Neisseria gonorrhoeae FA 1090	Bacteria	Bacteria_K	Proteobacteria	0	0	0	2	0	0	0	0	2	1	4
Pasteurella multocida subsp. multocida str. HN06	Bacteria	Bacteria_K	Proteobacteria	0	0	0	2	0	0	0	0	2	1	4
Gallibacterium anatis UMN179	Bacteria	Bacteria_K	Proteobacteria	0	0	0	2	0	0	0	0	2	1	4
Neisseria meningitidis M01-240149	Bacteria	Bacteria_K	Proteobacteria	0	0	0	2	0	0	0	0	2	1	4
Actinobacillus pleuropneumoniae serovar 5b str. L20	Bacteria	Bacteria_K	Proteobacteria	0	0	0	2	0	0	0	0	2	1	4
Burkholderia pseudomallei 1710b	Bacteria	Bacteria_K	Proteobacteria	0	0	0	2	0	0	0	0	2	1	4
Burkholderia pseudomallei 668	Bacteria	Bacteria_K	Proteobacteria	0	0	0	2	0	0	0	0	2	1	4
Chromohalobacter salexigens DSM 3043	Bacteria	Bacteria_K	Proteobacteria	0	0	0	2	0	0	0	0	2	1	4
Brucella suis 1330	Bacteria	Bacteria_K	Proteobacteria	0	0	0	2	0	0	0	0	2	1	4
Methylocella silvestris BL2	Bacteria	Bacteria_K	Proteobacteria	0	0	0	2	0	0	0	0	2	1	3
Desulfobulbus propionicus DSM 2032	Bacteria	Bacteria_K	Proteobacteria	0	0	0	2	0	0	0	0	2	1	3
Rhizobium etli CIAT 652	Bacteria	Bacteria_K	Proteobacteria	0	0	0	2	0	0	0	0	2	1	3
Neisseria gonorrhoeae NCCP11945	Bacteria	Bacteria_K	Proteobacteria	0	0	0	2	0	0	0	0	2	1	3
Neisseria meningitidis WUE 2594	Bacteria	Bacteria_K	Proteobacteria	0	0	0	2	0	0	0	0	2	1	3
Aggregatibacter aphrophilus NJ8700	Bacteria	Bacteria_K	Proteobacteria	0	0	0	2	0	0	0	0	2	1	3
Geobacter sp. M21	Bacteria	Bacteria_K	Proteobacteria	0	0	0	2	0	0	0	0	2	1	3
Haemophilus influenzae 10810	Bacteria	Bacteria_K	Proteobacteria	0	0	0	2	0	0	0	0	2	1	3
Thauera sp. MZ1T	Bacteria	Bacteria_K	Proteobacteria	0	0	0	2	0	0	0	0	2	1	3
Geobacter bemidjiensis Bem	Bacteria	Bacteria_K	Proteobacteria	0	0	0	2	0	0	0	0	2	1	3
Neisseria meningitidis H44/76	Bacteria	Bacteria_K	Proteobacteria	0	0	0	2	0	0	0	0	2	1	3
Actinobacillus succinogenes 130Z	Bacteria	Bacteria_K	Proteobacteria	0	0	0	2	0	0	0	0	2	1	3
Neisseria meningitidis NZ-05/33	Bacteria	Bacteria_K	Proteobacteria	0	0	0	2	0	0	0	0	2	1	3
Ehrlichia ruminantium str. Welgevonden	Bacteria	Bacteria_K	Proteobacteria	0	0	0	2	0	0	0	0	2	1	3
Enterobacter cloacae subsp. cloacae ATCC 13047	Bacteria	Bacteria_K	Proteobacteria	0	0	0	2	0	0	0	0	2	1	3
Edwardsiella ictaluri 93-146	Bacteria	Bacteria_K	Proteobacteria	0	0	0	2	0	0	0	0	2	1	3
Xanthomonas oryzae pv. oryzae MAFF 311018	Bacteria	Bacteria_K	Proteobacteria	0	0	0	2	0	0	0	0	2	1	2
Marinobacter adhaerens HP15	Bacteria	Bacteria_K	Proteobacteria	0	0	0	2	0	0	0	0	2	1	2
Xanthomonas campestris pv. campestris str. 8004	Bacteria	Bacteria_K	Proteobacteria	0	0	0	2	0	0	0	0	2	1	2
Xanthomonas oryzae pv. oryzae PXO99A	Bacteria	Bacteria_K	Proteobacteria	0	0	0	2	0	0	0	0	2	1	2
Haemophilus influenzae 86-028NP	Bacteria	Bacteria_K	Proteobacteria	0	0	0	2	0	0	0	0	2	1	2
Phaeobacter inhibens DSM 17395	Bacteria	Bacteria_K	Proteobacteria	0	0	0	2	0	0	0	0	2	1	2
Xanthomonas campestris pv. vesicatoria str. 85-10	Bacteria	Bacteria_K	Proteobacteria	0	0	0	2	0	0	0	0	2	1	2
Neisseria meningitidis FAM18	Bacteria	Bacteria_K	Proteobacteria	0	0	0	2	0	0	0	0	2	1	2
Neisseria meningitidis M04-240196	Bacteria	Bacteria_K	Proteobacteria	0	0	0	2	0	0	0	0	2	1	2
Acinetobacter baumannii SDF	Bacteria	Bacteria_K	Proteobacteria	0	0	0	2	0	0	0	0	2	1	2
Burkholderia sp. CCGE1003	Bacteria	Bacteria_K	Proteobacteria	0	0	0	2	0	0	0	0	2	1	2
Francisella tularensis subsp. novicida U112	Bacteria	Bacteria_K	Proteobacteria	0	0	0	2	0	0	0	0	2	1	2
Bordetella pertussis CS	Bacteria	Bacteria_K	Proteobacteria	0	0	0	2	0	0	0	0	2	1	1
Bordetella petrii DSM 12804	Bacteria	Bacteria_K	Proteobacteria	0	0	0	2	0	0	0	0	2	1	1
Gallionella capsiferriformans ES-2	Bacteria	Bacteria_K	Proteobacteria	0	0	0	2	0	0	0	0	2	1	1
Rhodomicrobium vannielii ATCC 17100	Bacteria	Bacteria_K	Proteobacteria	0	0	0	2	0	0	0	0	2	1	1
Haemophilus influenzae PittGG	Bacteria	Bacteria_K	Proteobacteria	0	0	0	2	0	0	0	0	2	1	1
Haemophilus influenzae R2846	Bacteria	Bacteria_K	Proteobacteria	0	0	0	2	0	0	0	0	2	1	1
Neisseria meningitidis alpha710	Bacteria	Bacteria_K	Proteobacteria	0	0	0	2	0	0	0	0	2	1	1
Neisseria meningitidis MC58	Bacteria	Bacteria_K	Proteobacteria	0	0	0	2	0	0	0	0	2	1	1
Haemophilus influenzae R2866	Bacteria	Bacteria_K	Proteobacteria	0	0	0	2	0	0	0	0	2	1	1
Actinobacillus pleuropneumoniae serovar 7 str. AP76	Bacteria	Bacteria_K	Proteobacteria	0	0	0	2	0	0	0	0	2	1	1
Halomonas elongata DSM 2581	Bacteria	Bacteria_K	Proteobacteria	0	0	0	2	0	0	0	0	2	1	1
Rhodobacter sphaeroides 2.4.1	Bacteria	Bacteria_K	Proteobacteria	0	0	0	2	0	0	0	0	2	1	1
Bordetella pertussis 18323	Bacteria	Bacteria_K	Proteobacteria	0	0	0	2	0	0	0	0	2	1	0
Marinobacter hydrocarbonoclasticus VT8	Bacteria	Bacteria_K	Proteobacteria	0	0	0	2	0	0	0	0	2	1	0
Xanthomonas campestris pv. campestris str. ATCC 33913	Bacteria	Bacteria_K	Proteobacteria	0	0	0	2	0	0	0	0	2	1	0
Bordetella bronchiseptica MO149	Bacteria	Bacteria_K	Proteobacteria	0	0	0	2	0	0	0	0	2	1	0
Burkholderia mallei NCTC 10229	Bacteria	Bacteria_K	Proteobacteria	0	0	0	2	0	0	0	0	2	1	0
Burkholderia mallei ATCC 23344	Bacteria	Bacteria_K	Proteobacteria	0	0	0	2	0	0	0	0	2	1	0
Haemophilus influenzae Rd KW20	Bacteria	Bacteria_K	Proteobacteria	0	0	0	2	0	0	0	0	2	1	0
Neisseria meningitidis Z2491	Bacteria	Bacteria_K	Proteobacteria	0	0	0	2	0	0	0	0	2	1	0
Neisseria meningitidis 8013	Bacteria	Bacteria_K	Proteobacteria	0	0	0	2	0	0	0	0	2	1	0
Actinobacillus pleuropneumoniae serovar 3 str. JL03	Bacteria	Bacteria_K	Proteobacteria	0	0	0	2	0	0	0	0	2	1	0
Desulfomicrobium baculatum DSM 4028	Bacteria	Bacteria_K	Proteobacteria	0	0	0	2	0	0	0	0	2	1	0
Burkholderia gladioli BSR3	Bacteria	Bacteria_K	Proteobacteria	0	0	0	2	0	0	0	0	2	1	0
Desulfomonile tiedjei DSM 6799	Bacteria	Bacteria_K	Proteobacteria	0	0	0	1	0	0	0	0	1	1	27
Rhizobium leguminosarum bv. trifolii WSM2304	Bacteria	Bacteria_K	Proteobacteria	0	0	0	1	0	0	0	0	1	1	18
Wolbachia sp. wRi	Bacteria	Bacteria_K	Proteobacteria	0	0	0	1	0	0	0	0	1	1	17
Xylella fastidiosa M12	Bacteria	Bacteria_K	Proteobacteria	0	0	0	1	0	0	0	0	1	1	16
Pseudovibrio sp. FO-BEG1	Bacteria	Bacteria_K	Proteobacteria	0	0	0	1	0	0	0	0	1	1	16
Methylomonas methanica MC09	Bacteria	Bacteria_K	Proteobacteria	0	0	0	1	0	0	0	0	1	1	15
Stigmatella aurantiaca DW4/3-1	Bacteria	Bacteria_K	Proteobacteria	0	0	0	1	0	0	0	0	1	1	15
Nitrosomonas sp. Is79A3	Bacteria	Bacteria_K	Proteobacteria	0	0	0	1	0	0	0	0	1	1	14
Agrobacterium fabrum str. C58	Bacteria	Bacteria_K	Proteobacteria	0	0	0	1	0	0	0	0	1	1	14
Agrobacterium vitis S4	Bacteria	Bacteria_K	Proteobacteria	0	0	0	1	0	0	0	0	1	1	14
Tistrella mobilis KA081020-065	Bacteria	Bacteria_K	Proteobacteria	0	0	0	1	0	0	0	0	1	1	14
Nitrosomonas eutropha C91	Bacteria	Bacteria_K	Proteobacteria	0	0	0	1	0	0	0	0	1	1	13
Rhizobium etli CFN 42	Bacteria	Bacteria_K	Proteobacteria	0	0	0	1	0	0	0	0	1	1	13
Saccharophagus degradans 2-40	Bacteria	Bacteria_K	Proteobacteria	0	0	0	1	0	0	0	0	1	1	12
Legionella pneumophila str. Paris	Bacteria	Bacteria_K	Proteobacteria	0	0	0	1	0	0	0	0	1	1	12
Sinorhizobium meliloti BL225C	Bacteria	Bacteria_K	Proteobacteria	0	0	0	1	0	0	0	0	1	1	12
Myxococcus stipitatus DSM 14675	Bacteria	Bacteria_K	Proteobacteria	0	0	0	1	0	0	0	0	1	1	12
Hirschia baltica ATCC 49814	Bacteria	Bacteria_K	Proteobacteria	0	0	0	1	0	0	0	0	1	1	11
Nitrosococcus oceani ATCC 19707	Bacteria	Bacteria_K	Proteobacteria	0	0	0	1	0	0	0	0	1	1	11
Hyphomonas neptunium ATCC 15444	Bacteria	Bacteria_K	Proteobacteria	0	0	0	1	0	0	0	0	1	1	10
Pelagibacterium halotolerans B2	Bacteria	Bacteria_K	Proteobacteria	0	0	0	1	0	0	0	0	1	1	10
Acidithiobacillus caldus SM-1	Bacteria	Bacteria_K	Proteobacteria	0	0	0	1	0	0	0	0	1	1	10
Pelobacter propionicus DSM 2379	Bacteria	Bacteria_K	Proteobacteria	0	0	0	1	0	0	0	0	1	1	10
Agrobacterium radiobacter K84	Bacteria	Bacteria_K	Proteobacteria	0	0	0	1	0	0	0	0	1	1	10
Brucella microti CCM 4915	Bacteria	Bacteria_K	Proteobacteria	0	0	0	1	0	0	0	0	1	1	10
Corallococcus coralloides DSM 2259	Bacteria	Bacteria_K	Proteobacteria	0	0	0	1	0	0	0	0	1	1	10
Teredinibacter turnerae T7901	Bacteria	Bacteria_K	Proteobacteria	0	0	0	1	0	0	0	0	1	1	9
Erythrobacter litoralis HTCC2594	Bacteria	Bacteria_K	Proteobacteria	0	0	0	1	0	0	0	0	1	1	9
Caulobacter segnis ATCC 21756	Bacteria	Bacteria_K	Proteobacteria	0	0	0	1	0	0	0	0	1	1	9
Xanthobacter autotrophicus Py2	Bacteria	Bacteria_K	Proteobacteria	0	0	0	1	0	0	0	0	1	1	9
Brucella abortus 2308	Bacteria	Bacteria_K	Proteobacteria	0	0	0	1	0	0	0	0	1	1	9
Desulfatibacillum alkenivorans AK-01	Bacteria	Bacteria_K	Proteobacteria	0	0	0	1	0	0	0	0	1	1	9
Kangiella koreensis DSM 16069	Bacteria	Bacteria_K	Proteobacteria	0	0	0	1	0	0	0	0	1	1	8
Legionella pneumophila subsp. pneumophila str. Philadelphia 1	Bacteria	Bacteria_K	Proteobacteria	0	0	0	1	0	0	0	0	1	1	8
Candidatus Accumulibacter phosphatis clade IIA str. UW-1	Bacteria	Bacteria_K	Proteobacteria	0	0	0	1	0	0	0	0	1	1	8
Geobacter uraniireducens Rf4	Bacteria	Bacteria_K	Proteobacteria	0	0	0	1	0	0	0	0	1	1	8
Rhizobium leguminosarum bv. trifolii WSM1325	Bacteria	Bacteria_K	Proteobacteria	0	0	0	1	0	0	0	0	1	1	8
Brucella melitensis M5-90	Bacteria	Bacteria_K	Proteobacteria	0	0	0	1	0	0	0	0	1	1	8
Myxococcus xanthus DK 1622	Bacteria	Bacteria_K	Proteobacteria	0	0	0	1	0	0	0	0	1	1	8
Methylobacterium nodulans ORS 2060	Bacteria	Bacteria_K	Proteobacteria	0	0	0	1	0	0	0	0	1	1	8
Francisella tularensis subsp. tularensis WY96-3418	Bacteria	Bacteria_K	Proteobacteria	0	0	0	1	0	0	0	0	1	1	7
Roseobacter litoralis Och 149	Bacteria	Bacteria_K	Proteobacteria	0	0	0	1	0	0	0	0	1	1	7
Alcanivorax borkumensis SK2	Bacteria	Bacteria_K	Proteobacteria	0	0	0	1	0	0	0	0	1	1	7
Phenylobacterium zucineum HLK1	Bacteria	Bacteria_K	Proteobacteria	0	0	0	1	0	0	0	0	1	1	7
Halothiobacillus neapolitanus c2	Bacteria	Bacteria_K	Proteobacteria	0	0	0	1	0	0	0	0	1	1	7
Legionella pneumophila str. Corby	Bacteria	Bacteria_K	Proteobacteria	0	0	0	1	0	0	0	0	1	1	7
Parvibaculum lavamentivorans DS-1	Bacteria	Bacteria_K	Proteobacteria	0	0	0	1	0	0	0	0	1	1	7
Brevundimonas subvibrioides ATCC 15264	Bacteria	Bacteria_K	Proteobacteria	0	0	0	1	0	0	0	0	1	1	7
Methylocystis sp. SC2	Bacteria	Bacteria_K	Proteobacteria	0	0	0	1	0	0	0	0	1	1	7
Xylella fastidiosa Temecula1	Bacteria	Bacteria_K	Proteobacteria	0	0	0	1	0	0	0	0	1	1	7
Bradyrhizobium sp. BTAi1	Bacteria	Bacteria_K	Proteobacteria	0	0	0	1	0	0	0	0	1	1	7
Hyphomicrobium sp. MC1	Bacteria	Bacteria_K	Proteobacteria	0	0	0	1	0	0	0	0	1	1	7
Zymomonas mobilis subsp. mobilis NCIMB 11163	Bacteria	Bacteria_K	Proteobacteria	0	0	0	1	0	0	0	0	1	1	7
Polymorphum gilvum SL003B-26A1	Bacteria	Bacteria_K	Proteobacteria	0	0	0	1	0	0	0	0	1	1	7
Allochromatium vinosum DSM 180	Bacteria	Bacteria_K	Proteobacteria	0	0	0	1	0	0	0	0	1	1	7
Azorhizobium caulinodans ORS 571	Bacteria	Bacteria_K	Proteobacteria	0	0	0	1	0	0	0	0	1	1	7
Brucella abortus S19	Bacteria	Bacteria_K	Proteobacteria	0	0	0	1	0	0	0	0	1	1	7
Wolbachia endosymbiont strain TRS of Brugia malayi	Bacteria	Bacteria_K	Proteobacteria	0	0	0	1	0	0	0	0	1	1	6
Bartonella henselae str. Houston-1	Bacteria	Bacteria_K	Proteobacteria	0	0	0	1	0	0	0	0	1	1	6
Janthinobacterium sp. Marseille	Bacteria	Bacteria_K	Proteobacteria	0	0	0	1	0	0	0	0	1	1	6
Zymomonas mobilis subsp. mobilis ATCC 10988	Bacteria	Bacteria_K	Proteobacteria	0	0	0	1	0	0	0	0	1	1	6
Asticcacaulis excentricus CB 48	Bacteria	Bacteria_K	Proteobacteria	0	0	0	1	0	0	0	0	1	1	6
Geobacter metallireducens GS-15	Bacteria	Bacteria_K	Proteobacteria	0	0	0	1	0	0	0	0	1	1	6
Rubrivivax gelatinosus IL144	Bacteria	Bacteria_K	Proteobacteria	0	0	0	1	0	0	0	0	1	1	6
Desulfobacula toluolica Tol2	Bacteria	Bacteria_K	Proteobacteria	0	0	0	1	0	0	0	0	1	1	6
Magnetospirillum magneticum AMB-1	Bacteria	Bacteria_K	Proteobacteria	0	0	0	1	0	0	0	0	1	1	6
Rhizobium leguminosarum bv. viciae 3841	Bacteria	Bacteria_K	Proteobacteria	0	0	0	1	0	0	0	0	1	1	6
Sphingomonas wittichii RW1	Bacteria	Bacteria_K	Proteobacteria	0	0	0	1	0	0	0	0	1	1	6
Sinorhizobium meliloti 1021	Bacteria	Bacteria_K	Proteobacteria	0	0	0	1	0	0	0	0	1	1	6
Ochrobactrum anthropi ATCC 49188	Bacteria	Bacteria_K	Proteobacteria	0	0	0	1	0	0	0	0	1	1	6
Methylobacterium radiotolerans JCM 2831	Bacteria	Bacteria_K	Proteobacteria	0	0	0	1	0	0	0	0	1	1	6
Pseudomonas knackmussii B13	Bacteria	Bacteria_K	Proteobacteria	0	0	0	1	0	0	0	0	1	1	6
Rickettsia slovaca 13-B	Bacteria	Bacteria_K	Proteobacteria	0	0	0	1	0	0	0	0	1	1	5
Rickettsia bellii OSU 85-389	Bacteria	Bacteria_K	Proteobacteria	0	0	0	1	0	0	0	0	1	1	5
Ehrlichia canis str. Jake	Bacteria	Bacteria_K	Proteobacteria	0	0	0	1	0	0	0	0	1	1	5
Francisella cf. tularensis subsp. novicida 3523	Bacteria	Bacteria_K	Proteobacteria	0	0	0	1	0	0	0	0	1	1	5
Bartonella clarridgeiae 73	Bacteria	Bacteria_K	Proteobacteria	0	0	0	1	0	0	0	0	1	1	5
Bartonella grahamii as4aup	Bacteria	Bacteria_K	Proteobacteria	0	0	0	1	0	0	0	0	1	1	5
Bartonella vinsonii subsp. berkhoffii str. Winnie	Bacteria	Bacteria_K	Proteobacteria	0	0	0	1	0	0	0	0	1	1	5
Nitrosospira multiformis ATCC 25196	Bacteria	Bacteria_K	Proteobacteria	0	0	0	1	0	0	0	0	1	1	5
Legionella pneumophila 2300/99 Alcoy	Bacteria	Bacteria_K	Proteobacteria	0	0	0	1	0	0	0	0	1	1	5
Magnetococcus marinus MC-1	Bacteria	Bacteria_K	Proteobacteria	0	0	0	1	0	0	0	0	1	1	5
Maricaulis maris MCS10	Bacteria	Bacteria_K	Proteobacteria	0	0	0	1	0	0	0	0	1	1	5
Sideroxydans lithotrophicus ES-1	Bacteria	Bacteria_K	Proteobacteria	0	0	0	1	0	0	0	0	1	1	5
Nitrosococcus halophilus Nc 4	Bacteria	Bacteria_K	Proteobacteria	0	0	0	1	0	0	0	0	1	1	5
Desulfocapsa sulfexigens DSM 10523	Bacteria	Bacteria_K	Proteobacteria	0	0	0	1	0	0	0	0	1	1	5
Sphingopyxis alaskensis RB2256	Bacteria	Bacteria_K	Proteobacteria	0	0	0	1	0	0	0	0	1	1	5
Psychrobacter arcticus 273-4	Bacteria	Bacteria_K	Proteobacteria	0	0	0	1	0	0	0	0	1	1	5
Caulobacter sp. K31	Bacteria	Bacteria_K	Proteobacteria	0	0	0	1	0	0	0	0	1	1	5
Geobacter daltonii FRC-32	Bacteria	Bacteria_K	Proteobacteria	0	0	0	1	0	0	0	0	1	1	5
Leptothrix cholodnii SP-6	Bacteria	Bacteria_K	Proteobacteria	0	0	0	1	0	0	0	0	1	1	5
Oligotropha carboxidovorans OM4	Bacteria	Bacteria_K	Proteobacteria	0	0	0	1	0	0	0	0	1	1	5
Ralstonia solanacearum Po82	Bacteria	Bacteria_K	Proteobacteria	0	0	0	1	0	0	0	0	1	1	5
Rhodobacter capsulatus SB 1003	Bacteria	Bacteria_K	Proteobacteria	0	0	0	1	0	0	0	0	1	1	5
Pelobacter carbinolicus DSM 2380	Bacteria	Bacteria_K	Proteobacteria	0	0	0	1	0	0	0	0	1	1	5
Sinorhizobium medicae WSM419	Bacteria	Bacteria_K	Proteobacteria	0	0	0	1	0	0	0	0	1	1	5
Sinorhizobium meliloti AK83	Bacteria	Bacteria_K	Proteobacteria	0	0	0	1	0	0	0	0	1	1	5
Ralstonia solanacearum GMI1000	Bacteria	Bacteria_K	Proteobacteria	0	0	0	1	0	0	0	0	1	1	5
Rickettsia akari str. Hartford	Bacteria	Bacteria_K	Proteobacteria	0	0	0	1	0	0	0	0	1	1	4
Rickettsia philipii str. 364D	Bacteria	Bacteria_K	Proteobacteria	0	0	0	1	0	0	0	0	1	1	4
Rickettsia prowazekii str. Rp22	Bacteria	Bacteria_K	Proteobacteria	0	0	0	1	0	0	0	0	1	1	4
Orientia tsutsugamushi str. Ikeda	Bacteria	Bacteria_K	Proteobacteria	0	0	0	1	0	0	0	0	1	1	4
Rickettsia peacockii str. Rustic	Bacteria	Bacteria_K	Proteobacteria	0	0	0	1	0	0	0	0	1	1	4
Alcanivorax dieselolei B5	Bacteria	Bacteria_K	Proteobacteria	0	0	0	1	0	0	0	0	1	1	4
Halorhodospira halophila SL1	Bacteria	Bacteria_K	Proteobacteria	0	0	0	1	0	0	0	0	1	1	4
Herminiimonas arsenicoxydans	Bacteria	Bacteria_K	Proteobacteria	0	0	0	1	0	0	0	0	1	1	4
Desulfobacca acetoxidans DSM 11109	Bacteria	Bacteria_K	Proteobacteria	0	0	0	1	0	0	0	0	1	1	4
Desulfarculus baarsii DSM 2075	Bacteria	Bacteria_K	Proteobacteria	0	0	0	1	0	0	0	0	1	1	4
Methylococcus capsulatus str. Bath	Bacteria	Bacteria_K	Proteobacteria	0	0	0	1	0	0	0	0	1	1	4
Acidiphilium multivorum AIU301	Bacteria	Bacteria_K	Proteobacteria	0	0	0	1	0	0	0	0	1	1	4
Alkalilimnicola ehrlichii MLHE-1	Bacteria	Bacteria_K	Proteobacteria	0	0	0	1	0	0	0	0	1	1	4
Rhodopseudomonas palustris BisA53	Bacteria	Bacteria_K	Proteobacteria	0	0	0	1	0	0	0	0	1	1	4
Xylella fastidiosa M23	Bacteria	Bacteria_K	Proteobacteria	0	0	0	1	0	0	0	0	1	1	4
Chelativorans sp. BNC1	Bacteria	Bacteria_K	Proteobacteria	0	0	0	1	0	0	0	0	1	1	4
Granulibacter bethesdensis CGDNIH1	Bacteria	Bacteria_K	Proteobacteria	0	0	0	1	0	0	0	0	1	1	4
Xylella fastidiosa 9a5c	Bacteria	Bacteria_K	Proteobacteria	0	0	0	1	0	0	0	0	1	1	4
Anaeromyxobacter sp. Fw109-5	Bacteria	Bacteria_K	Proteobacteria	0	0	0	1	0	0	0	0	1	1	4
Beijerinckia indica subsp. indica ATCC 9039	Bacteria	Bacteria_K	Proteobacteria	0	0	0	1	0	0	0	0	1	1	4
Brucella ovis ATCC 25840	Bacteria	Bacteria_K	Proteobacteria	0	0	0	1	0	0	0	0	1	1	4
Mesorhizobium ciceri biovar biserrulae WSM1271	Bacteria	Bacteria_K	Proteobacteria	0	0	0	1	0	0	0	0	1	1	4
Paracoccus denitrificans PD1222	Bacteria	Bacteria_K	Proteobacteria	0	0	0	1	0	0	0	0	1	1	4
Brucella abortus bv. 1 str. 9-941	Bacteria	Bacteria_K	Proteobacteria	0	0	0	1	0	0	0	0	1	1	4
Rhodospirillum rubrum ATCC 11170	Bacteria	Bacteria_K	Proteobacteria	0	0	0	1	0	0	0	0	1	1	4
Sinorhizobium fredii NGR234	Bacteria	Bacteria_K	Proteobacteria	0	0	0	1	0	0	0	0	1	1	4
Collimonas fungivorans Ter331	Bacteria	Bacteria_K	Proteobacteria	0	0	0	1	0	0	0	0	1	1	4
Psychrobacter sp. PRwf-1	Bacteria	Bacteria_K	Proteobacteria	0	0	0	1	0	0	0	0	1	1	4
Methylobacterium sp. 4-46	Bacteria	Bacteria_K	Proteobacteria	0	0	0	1	0	0	0	0	1	1	4
Rickettsia montanensis str. OSU 85-930	Bacteria	Bacteria_K	Proteobacteria	0	0	0	1	0	0	0	0	1	1	3
Ehrlichia ruminantium str. Gardel	Bacteria	Bacteria_K	Proteobacteria	0	0	0	1	0	0	0	0	1	1	3
Candidatus Puniceispirillum marinum IMCC1322	Bacteria	Bacteria_K	Proteobacteria	0	0	0	1	0	0	0	0	1	1	3
Roseobacter denitrificans OCh 114	Bacteria	Bacteria_K	Proteobacteria	0	0	0	1	0	0	0	0	1	1	3
Advenella kashmirensis WT001	Bacteria	Bacteria_K	Proteobacteria	0	0	0	1	0	0	0	0	1	1	3
Bartonella tribocorum CIP 105476	Bacteria	Bacteria_K	Proteobacteria	0	0	0	1	0	0	0	0	1	1	3
Candidatus Moranella endobia PCIT	Bacteria	Bacteria_K	Proteobacteria	0	0	0	1	0	0	0	0	1	1	3
Nitrosomonas europaea ATCC 19718	Bacteria	Bacteria_K	Proteobacteria	0	0	0	1	0	0	0	0	1	1	3
Coxiella burnetii RSA 493	Bacteria	Bacteria_K	Proteobacteria	0	0	0	1	0	0	0	0	1	1	3
Legionella pneumophila str. Lens	Bacteria	Bacteria_K	Proteobacteria	0	0	0	1	0	0	0	0	1	1	3
Coxiella burnetii Dugway 5J108-111	Bacteria	Bacteria_K	Proteobacteria	0	0	0	1	0	0	0	0	1	1	3
Parvularcula bermudensis HTCC2503	Bacteria	Bacteria_K	Proteobacteria	0	0	0	1	0	0	0	0	1	1	3
Geobacter lovleyi SZ	Bacteria	Bacteria_K	Proteobacteria	0	0	0	1	0	0	0	0	1	1	3
Cellvibrio japonicus Ueda107	Bacteria	Bacteria_K	Proteobacteria	0	0	0	1	0	0	0	0	1	1	3
Acidiphilium cryptum JF-5	Bacteria	Bacteria_K	Proteobacteria	0	0	0	1	0	0	0	0	1	1	3
Methylomicrobium alcaliphilum 20Z	Bacteria	Bacteria_K	Proteobacteria	0	0	0	1	0	0	0	0	1	1	3
Methylobacillus flagellatus KT	Bacteria	Bacteria_K	Proteobacteria	0	0	0	1	0	0	0	0	1	1	3
Nitrobacter winogradskyi Nb-255	Bacteria	Bacteria_K	Proteobacteria	0	0	0	1	0	0	0	0	1	1	3
Pusillimonas sp. T7-7	Bacteria	Bacteria_K	Proteobacteria	0	0	0	1	0	0	0	0	1	1	3
Thioalkalivibrio sp. K90mix	Bacteria	Bacteria_K	Proteobacteria	0	0	0	1	0	0	0	0	1	1	3
Anaeromyxobacter dehalogenans 2CP-1	Bacteria	Bacteria_K	Proteobacteria	0	0	0	1	0	0	0	0	1	1	3
Methylovorus glucosetrophus SIP3-4	Bacteria	Bacteria_K	Proteobacteria	0	0	0	1	0	0	0	0	1	1	3
Rhodopseudomonas palustris DX-1	Bacteria	Bacteria_K	Proteobacteria	0	0	0	1	0	0	0	0	1	1	3
Anaeromyxobacter sp. K	Bacteria	Bacteria_K	Proteobacteria	0	0	0	1	0	0	0	0	1	1	3
Syntrophobacter fumaroxidans MPOB	Bacteria	Bacteria_K	Proteobacteria	0	0	0	1	0	0	0	0	1	1	3
Desulfobacterium autotrophicum HRM2	Bacteria	Bacteria_K	Proteobacteria	0	0	0	1	0	0	0	0	1	1	3
Oligotropha carboxidovorans OM5	Bacteria	Bacteria_K	Proteobacteria	0	0	0	1	0	0	0	0	1	1	3
Brucella suis ATCC 23445	Bacteria	Bacteria_K	Proteobacteria	0	0	0	1	0	0	0	0	1	1	3
Azoarcus sp. BH72	Bacteria	Bacteria_K	Proteobacteria	0	0	0	1	0	0	0	0	1	1	3
Rhodobacter sphaeroides ATCC 17025	Bacteria	Bacteria_K	Proteobacteria	0	0	0	1	0	0	0	0	1	1	3
Rhodobacter sphaeroides ATCC 17029	Bacteria	Bacteria_K	Proteobacteria	0	0	0	1	0	0	0	0	1	1	3
Sinorhizobium meliloti SM11	Bacteria	Bacteria_K	Proteobacteria	0	0	0	1	0	0	0	0	1	1	3
Aromatoleum aromaticum EbN1	Bacteria	Bacteria_K	Proteobacteria	0	0	0	1	0	0	0	0	1	1	3
Rickettsia australis str. Cutlack	Bacteria	Bacteria_K	Proteobacteria	0	0	0	1	0	0	0	0	1	1	2
Rickettsia conorii str. Malish 7	Bacteria	Bacteria_K	Proteobacteria	0	0	0	1	0	0	0	0	1	1	2
Rickettsia japonica YH	Bacteria	Bacteria_K	Proteobacteria	0	0	0	1	0	0	0	0	1	1	2
Rickettsia typhi str. Wilmington	Bacteria	Bacteria_K	Proteobacteria	0	0	0	1	0	0	0	0	1	1	2
Orientia tsutsugamushi str. Boryong	Bacteria	Bacteria_K	Proteobacteria	0	0	0	1	0	0	0	0	1	1	2
Rickettsia rickettsii str. Iowa	Bacteria	Bacteria_K	Proteobacteria	0	0	0	1	0	0	0	0	1	1	2
Francisella cf. novicida Fx1	Bacteria	Bacteria_K	Proteobacteria	0	0	0	1	0	0	0	0	1	1	2
Francisella tularensis subsp. tularensis NE061598	Bacteria	Bacteria_K	Proteobacteria	0	0	0	1	0	0	0	0	1	1	2
Taylorella equigenitalis MCE9	Bacteria	Bacteria_K	Proteobacteria	0	0	0	1	0	0	0	0	1	1	2
Bartonella quintana str. Toulouse	Bacteria	Bacteria_K	Proteobacteria	0	0	0	1	0	0	0	0	1	1	2
Coxiella burnetii RSA 331	Bacteria	Bacteria_K	Proteobacteria	0	0	0	1	0	0	0	0	1	1	2
Lawsonia intracellularis PHE/MN1-00	Bacteria	Bacteria_K	Proteobacteria	0	0	0	1	0	0	0	0	1	1	2
Thiobacillus denitrificans ATCC 25259	Bacteria	Bacteria_K	Proteobacteria	0	0	0	1	0	0	0	0	1	1	2
Dichelobacter nodosus VCS1703A	Bacteria	Bacteria_K	Proteobacteria	0	0	0	1	0	0	0	0	1	1	2
Hyphomicrobium denitrificans ATCC 51888	Bacteria	Bacteria_K	Proteobacteria	0	0	0	1	0	0	0	0	1	1	2
Methylotenera mobilis JLW8	Bacteria	Bacteria_K	Proteobacteria	0	0	0	1	0	0	0	0	1	1	2
Thiomonas intermedia K12	Bacteria	Bacteria_K	Proteobacteria	0	0	0	1	0	0	0	0	1	1	2
Anaeromyxobacter dehalogenans 2CP-C	Bacteria	Bacteria_K	Proteobacteria	0	0	0	1	0	0	0	0	1	1	2
Xylella fastidiosa subsp. fastidiosa GB514	Bacteria	Bacteria_K	Proteobacteria	0	0	0	1	0	0	0	0	1	1	2
Rhodopseudomonas palustris BisB5	Bacteria	Bacteria_K	Proteobacteria	0	0	0	1	0	0	0	0	1	1	2
Thiocystis violascens DSM 198	Bacteria	Bacteria_K	Proteobacteria	0	0	0	1	0	0	0	0	1	1	2
Xanthomonas albilineans GPE PC73	Bacteria	Bacteria_K	Proteobacteria	0	0	0	1	0	0	0	0	1	1	2
Acidovorax sp. JS42	Bacteria	Bacteria_K	Proteobacteria	0	0	0	1	0	0	0	0	1	1	2
Brucella melitensis ATCC 23457	Bacteria	Bacteria_K	Proteobacteria	0	0	0	1	0	0	0	0	1	1	2
Mesorhizobium australicum WSM2073	Bacteria	Bacteria_K	Proteobacteria	0	0	0	1	0	0	0	0	1	1	2
Ketogulonicigenium vulgare WSH-001	Bacteria	Bacteria_K	Proteobacteria	0	0	0	1	0	0	0	0	1	1	2
Komagataeibacter medellinensis NBRC 3288	Bacteria	Bacteria_K	Proteobacteria	0	0	0	1	0	0	0	0	1	1	2
Ketogulonicigenium vulgare Y25	Bacteria	Bacteria_K	Proteobacteria	0	0	0	1	0	0	0	0	1	1	2
Myxococcus fulvus HW-1	Bacteria	Bacteria_K	Proteobacteria	0	0	0	1	0	0	0	0	1	1	2
Burkholderia glumae BGR1	Bacteria	Bacteria_K	Proteobacteria	0	0	0	1	0	0	0	0	1	1	2
Candidatus Pelagibacter sp. IMCC9063	Bacteria	Bacteria_K	Proteobacteria	0	0	0	1	0	0	0	0	1	1	1
Rickettsia canadensis str. McKiel	Bacteria	Bacteria_K	Proteobacteria	0	0	0	1	0	0	0	0	1	1	1
Rickettsia bellii RML369-C	Bacteria	Bacteria_K	Proteobacteria	0	0	0	1	0	0	0	0	1	1	1
Anaplasma marginale str. St. Maries	Bacteria	Bacteria_K	Proteobacteria	0	0	0	1	0	0	0	0	1	1	1
Candidatus Blochmannia floridanus	Bacteria	Bacteria_K	Proteobacteria	0	0	0	1	0	0	0	0	1	1	1
Candidatus Blochmannia vafer str. BVAF	Bacteria	Bacteria_K	Proteobacteria	0	0	0	1	0	0	0	0	1	1	1
Francisella tularensis subsp. tularensis SCHU S4	Bacteria	Bacteria_K	Proteobacteria	0	0	0	1	0	0	0	0	1	1	1
Candidatus Blochmannia pennsylvanicus str. BPEN	Bacteria	Bacteria_K	Proteobacteria	0	0	0	1	0	0	0	0	1	1	1
Micavibrio aeruginosavorus ARL-13	Bacteria	Bacteria_K	Proteobacteria	0	0	0	1	0	0	0	0	1	1	1
Candidatus Liberibacter asiaticus str. psy62	Bacteria	Bacteria_K	Proteobacteria	0	0	0	1	0	0	0	0	1	1	1
Starkeya novella DSM 506	Bacteria	Bacteria_K	Proteobacteria	0	0	0	1	0	0	0	0	1	1	1
Methylovorus sp. MP688	Bacteria	Bacteria_K	Proteobacteria	0	0	0	1	0	0	0	0	1	1	1
Psychrobacter cryohalolentis K5	Bacteria	Bacteria_K	Proteobacteria	0	0	0	1	0	0	0	0	1	1	1
Verminephrobacter eiseniae EF01-2	Bacteria	Bacteria_K	Proteobacteria	0	0	0	1	0	0	0	0	1	1	1
Syntrophus aciditrophicus SB	Bacteria	Bacteria_K	Proteobacteria	0	0	0	1	0	0	0	0	1	1	1
Rhodopseudomonas palustris BisB18	Bacteria	Bacteria_K	Proteobacteria	0	0	0	1	0	0	0	0	1	1	1
Zymomonas mobilis subsp. pomaceae ATCC 29192	Bacteria	Bacteria_K	Proteobacteria	0	0	0	1	0	0	0	0	1	1	1
Desulfococcus oleovorans Hxd3	Bacteria	Bacteria_K	Proteobacteria	0	0	0	1	0	0	0	0	1	1	1
Pseudoxanthomonas suwonensis 11-1	Bacteria	Bacteria_K	Proteobacteria	0	0	0	1	0	0	0	0	1	1	1
Acidovorax ebreus TPSY	Bacteria	Bacteria_K	Proteobacteria	0	0	0	1	0	0	0	0	1	1	1
Rhodopseudomonas palustris TIE-1	Bacteria	Bacteria_K	Proteobacteria	0	0	0	1	0	0	0	0	1	1	1
Ruegeria pomeroyi DSS-3	Bacteria	Bacteria_K	Proteobacteria	0	0	0	1	0	0	0	0	1	1	1
Brucella canis ATCC 23365	Bacteria	Bacteria_K	Proteobacteria	0	0	0	1	0	0	0	0	1	1	1
Ralstonia pickettii 12D	Bacteria	Bacteria_K	Proteobacteria	0	0	0	1	0	0	0	0	1	1	1
Ralstonia pickettii 12J	Bacteria	Bacteria_K	Proteobacteria	0	0	0	1	0	0	0	0	1	1	1
Alicycliphilus denitrificans K601	Bacteria	Bacteria_K	Proteobacteria	0	0	0	1	0	0	0	0	1	1	1
Desulfovibrio magneticus RS-1	Bacteria	Bacteria_K	Proteobacteria	0	0	0	1	0	0	0	0	1	1	1
Gluconacetobacter diazotrophicus PA1 5	Bacteria	Bacteria_K	Proteobacteria	0	0	0	1	0	0	0	0	1	1	1
Candidatus Tremblaya princeps PCIT	Bacteria	Bacteria_K	Proteobacteria	0	0	0	1	0	0	0	0	1	1	0
Candidatus Carsonella ruddii PV	Bacteria	Bacteria_K	Proteobacteria	0	0	0	1	0	0	0	0	1	1	0
Buchnera aphidicola BCc	Bacteria	Bacteria_K	Proteobacteria	0	0	0	1	0	0	0	0	1	1	0
Candidatus Pelagibacter ubique HTCC1062	Bacteria	Bacteria_K	Proteobacteria	0	0	0	1	0	0	0	0	1	1	0
Neorickettsia risticii str. Illinois	Bacteria	Bacteria_K	Proteobacteria	0	0	0	1	0	0	0	0	1	1	0
Neorickettsia sennetsu str. Miyayama	Bacteria	Bacteria_K	Proteobacteria	0	0	0	1	0	0	0	0	1	1	0
Rickettsia africae ESF-5	Bacteria	Bacteria_K	Proteobacteria	0	0	0	1	0	0	0	0	1	1	0
Rickettsia massiliae MTU5	Bacteria	Bacteria_K	Proteobacteria	0	0	0	1	0	0	0	0	1	1	0
Rickettsia rhipicephali str. 3-7-female6-CWPP	Bacteria	Bacteria_K	Proteobacteria	0	0	0	1	0	0	0	0	1	1	0
Candidatus Riesia pediculicola USDA	Bacteria	Bacteria_K	Proteobacteria	0	0	0	1	0	0	0	0	1	1	0
Rickettsia parkeri str. Portsmouth	Bacteria	Bacteria_K	Proteobacteria	0	0	0	1	0	0	0	0	1	1	0
Wigglesworthia glossinidia endosymbiont of Glossina brevipalpis	Bacteria	Bacteria_K	Proteobacteria	0	0	0	1	0	0	0	0	1	1	0
Candidatus Midichloria mitochondrii IricVA	Bacteria	Bacteria_K	Proteobacteria	0	0	0	1	0	0	0	0	1	1	0
Anaplasma marginale str. Florida	Bacteria	Bacteria_K	Proteobacteria	0	0	0	1	0	0	0	0	1	1	0
Anaplasma phagocytophilum str. HZ	Bacteria	Bacteria_K	Proteobacteria	0	0	0	1	0	0	0	0	1	1	0
Ehrlichia chaffeensis str. Arkansas	Bacteria	Bacteria_K	Proteobacteria	0	0	0	1	0	0	0	0	1	1	0
Francisella tularensis subsp. holarctica FTNF002-00	Bacteria	Bacteria_K	Proteobacteria	0	0	0	1	0	0	0	0	1	1	0
Jannaschia sp. CCS1	Bacteria	Bacteria_K	Proteobacteria	0	0	0	1	0	0	0	0	1	1	0
Ramlibacter tataouinensis TTB310	Bacteria	Bacteria_K	Proteobacteria	0	0	0	1	0	0	0	0	1	1	0
Polaromonas sp. JS666	Bacteria	Bacteria_K	Proteobacteria	0	0	0	1	0	0	0	0	1	1	0
Geobacter sulfurreducens KN400	Bacteria	Bacteria_K	Proteobacteria	0	0	0	1	0	0	0	0	1	1	0
Desulfohalobium retbaense DSM 5692	Bacteria	Bacteria_K	Proteobacteria	0	0	0	1	0	0	0	0	1	1	0
Pseudoxanthomonas spadix BD-a59	Bacteria	Bacteria_K	Proteobacteria	0	0	0	1	0	0	0	0	1	1	0
Rhodopseudomonas palustris HaA2	Bacteria	Bacteria_K	Proteobacteria	0	0	0	1	0	0	0	0	1	1	0
Acinetobacter baumannii TCDC-AB0715	Bacteria	Bacteria_K	Proteobacteria	0	0	0	0	0	0	0	0	0	0	18
Sulfurovum sp. NBC37-1	Bacteria	Bacteria_K	Proteobacteria	0	0	0	0	0	0	0	0	0	0	13
Sulfurimonas autotrophica DSM 16294	Bacteria	Bacteria_K	Proteobacteria	0	0	0	0	0	0	0	0	0	0	6
Sulfurimonas denitrificans DSM 1251	Bacteria	Bacteria_K	Proteobacteria	0	0	0	0	0	0	0	0	0	0	5
Helicobacter felis ATCC 49179	Bacteria	Bacteria_K	Proteobacteria	0	0	0	0	0	0	0	0	0	0	5
Sulfurospirillum barnesii SES-3	Bacteria	Bacteria_K	Proteobacteria	0	0	0	0	0	0	0	0	0	0	4
Campylobacter fetus subsp. fetus 82-40	Bacteria	Bacteria_K	Proteobacteria	0	0	0	0	0	0	0	0	0	0	3
Campylobacter jejuni subsp. jejuni ICDCCJ07001	Bacteria	Bacteria_K	Proteobacteria	0	0	0	0	0	0	0	0	0	0	3
Campylobacter jejuni subsp. doylei 269.97	Bacteria	Bacteria_K	Proteobacteria	0	0	0	0	0	0	0	0	0	0	3
Campylobacter jejuni subsp. jejuni M1	Bacteria	Bacteria_K	Proteobacteria	0	0	0	0	0	0	0	0	0	0	3
Nitratiruptor sp. SB155-2	Bacteria	Bacteria_K	Proteobacteria	0	0	0	0	0	0	0	0	0	0	2
Nitratifractor salsuginis DSM 16511	Bacteria	Bacteria_K	Proteobacteria	0	0	0	0	0	0	0	0	0	0	2
Sulfurospirillum deleyianum DSM 6946	Bacteria	Bacteria_K	Proteobacteria	0	0	0	0	0	0	0	0	0	0	2
Helicobacter hepaticus ATCC 51449	Bacteria	Bacteria_K	Proteobacteria	0	0	0	0	0	0	0	0	0	0	2
Campylobacter jejuni subsp. jejuni 81-176	Bacteria	Bacteria_K	Proteobacteria	0	0	0	0	0	0	0	0	0	0	1
Arcobacter nitrofigilis DSM 7299	Bacteria	Bacteria_K	Proteobacteria	0	0	0	0	0	0	0	0	0	0	1
Arcobacter butzleri RM4018	Bacteria	Bacteria_K	Proteobacteria	0	0	0	0	0	0	0	0	0	0	1
Hippea maritima DSM 10411	Bacteria	Bacteria_K	Proteobacteria	0	0	0	0	0	0	0	0	0	0	1
Nautilia profundicola AmH	Bacteria	Bacteria_K	Proteobacteria	0	0	0	0	0	0	0	0	0	0	1
Campylobacter concisus 13826	Bacteria	Bacteria_K	Proteobacteria	0	0	0	0	0	0	0	0	0	0	1
Campylobacter curvus 525.92	Bacteria	Bacteria_K	Proteobacteria	0	0	0	0	0	0	0	0	0	0	1
Campylobacter hominis ATCC BAA-381	Bacteria	Bacteria_K	Proteobacteria	0	0	0	0	0	0	0	0	0	0	1
Campylobacter jejuni subsp. jejuni IA3902	Bacteria	Bacteria_K	Proteobacteria	0	0	0	0	0	0	0	0	0	0	1
Campylobacter jejuni RM1221	Bacteria	Bacteria_K	Proteobacteria	0	0	0	0	0	0	0	0	0	0	1
Helicobacter cinaedi PAGU611	Bacteria	Bacteria_K	Proteobacteria	0	0	0	0	0	0	0	0	0	0	1
Helicobacter mustelae 12198	Bacteria	Bacteria_K	Proteobacteria	0	0	0	0	0	0	0	0	0	0	1
Helicobacter pylori P12	Bacteria	Bacteria_K	Proteobacteria	0	0	0	0	0	0	0	0	0	0	1
Helicobacter pylori 26695	Bacteria	Bacteria_K	Proteobacteria	0	0	0	0	0	0	0	0	0	0	0
Sulfuricurvum kujiense DSM 16994	Bacteria	Bacteria_K	Proteobacteria	0	0	0	0	0	0	0	0	0	0	0
Campylobacter jejuni subsp. jejuni S3	Bacteria	Bacteria_K	Proteobacteria	0	0	0	0	0	0	0	0	0	0	0
Helicobacter bizzozeronii CIII-1	Bacteria	Bacteria_K	Proteobacteria	0	0	0	0	0	0	0	0	0	0	0
Helicobacter pylori Cuz20	Bacteria	Bacteria_K	Proteobacteria	0	0	0	0	0	0	0	0	0	0	0
Helicobacter acinonychis str. Sheeba	Bacteria	Bacteria_K	Proteobacteria	0	0	0	0	0	0	0	0	0	0	0
Helicobacter pylori 51	Bacteria	Bacteria_K	Proteobacteria	0	0	0	0	0	0	0	0	0	0	0
Helicobacter pylori B8	Bacteria	Bacteria_K	Proteobacteria	0	0	0	0	0	0	0	0	0	0	0
Helicobacter pylori Gambia94/24	Bacteria	Bacteria_K	Proteobacteria	0	0	0	0	0	0	0	0	0	0	0
Helicobacter pylori 52	Bacteria	Bacteria_K	Proteobacteria	0	0	0	0	0	0	0	0	0	0	0
Helicobacter pylori India7	Bacteria	Bacteria_K	Proteobacteria	0	0	0	0	0	0	0	0	0	0	0
Helicobacter pylori 908	Bacteria	Bacteria_K	Proteobacteria	0	0	0	0	0	0	0	0	0	0	0
Helicobacter pylori B38	Bacteria	Bacteria_K	Proteobacteria	0	0	0	0	0	0	0	0	0	0	0
Helicobacter pylori 35A	Bacteria	Bacteria_K	Proteobacteria	0	0	0	0	0	0	0	0	0	0	0
Helicobacter pylori G27	Bacteria	Bacteria_K	Proteobacteria	0	0	0	0	0	0	0	0	0	0	0
Helicobacter pylori HPAG1	Bacteria	Bacteria_K	Proteobacteria	0	0	0	0	0	0	0	0	0	0	0
Helicobacter pylori F16	Bacteria	Bacteria_K	Proteobacteria	0	0	0	0	0	0	0	0	0	0	0
Helicobacter pylori J99	Bacteria	Bacteria_K	Proteobacteria	0	0	0	0	0	0	0	0	0	0	0
Helicobacter pylori F30	Bacteria	Bacteria_K	Proteobacteria	0	0	0	0	0	0	0	0	0	0	0
Helicobacter pylori F32	Bacteria	Bacteria_K	Proteobacteria	0	0	0	0	0	0	0	0	0	0	0
Helicobacter pylori SJM180	Bacteria	Bacteria_K	Proteobacteria	0	0	0	0	0	0	0	0	0	0	0
Helicobacter pylori PeCan4	Bacteria	Bacteria_K	Proteobacteria	0	0	0	0	0	0	0	0	0	0	0
Helicobacter pylori F57	Bacteria	Bacteria_K	Proteobacteria	0	0	0	0	0	0	0	0	0	0	0
Helicobacter pylori Lithuania75	Bacteria	Bacteria_K	Proteobacteria	0	0	0	0	0	0	0	0	0	0	0
Helicobacter pylori Shi470	Bacteria	Bacteria_K	Proteobacteria	0	0	0	0	0	0	0	0	0	0	0
Helicobacter pylori v225d	Bacteria	Bacteria_K	Proteobacteria	0	0	0	0	0	0	0	0	0	0	0
Candidatus Zinderia insecticola CARI	Bacteria	Bacteria_K	Proteobacteria	0	0	0	0	0	0	0	0	0	0	0
Candidatus Hodgkinia cicadicola Dsem	Bacteria	Bacteria_K	Proteobacteria	0	0	0	0	0	0	0	0	0	0	0
Leptospira borgpetersenii serovar Hardjo-bovis str. JB197	Bacteria	Bacteria_K	Spirochaetes	0	0	0	1	0	0	0	0	1	1	6
Turneriella parva DSM 21527	Bacteria	Bacteria_K	Spirochaetes	0	0	0	1	0	0	0	0	1	1	5
Leptospira interrogans serovar Lai str. 56601	Bacteria	Bacteria_K	Spirochaetes	0	0	0	1	0	0	0	0	1	1	4
Leptospira interrogans serovar Copenhageni str. Fiocruz L1-130	Bacteria	Bacteria_K	Spirochaetes	0	0	0	1	0	0	0	0	1	1	3
Leptospira interrogans serovar Lai str. IPAV	Bacteria	Bacteria_K	Spirochaetes	0	0	0	1	0	0	0	0	1	1	3
Leptospira borgpetersenii serovar Hardjo-bovis str. L550	Bacteria	Bacteria_K	Spirochaetes	0	0	0	1	0	0	0	0	1	1	2
Brachyspira intermedia PWS/A	Bacteria	Bacteria_K	Spirochaetes	0	0	0	0	0	0	0	0	0	0	9
Spirochaeta thermophila DSM 6192	Bacteria	Bacteria_K	Spirochaetes	0	0	0	0	0	0	0	0	0	0	7
Brachyspira murdochii DSM 12563	Bacteria	Bacteria_K	Spirochaetes	0	0	0	0	0	0	0	0	0	0	7
Sphaerochaeta pleomorpha str. Grapes	Bacteria	Bacteria_K	Spirochaetes	0	0	0	0	0	0	0	0	0	0	6
Treponema primitia ZAS-2	Bacteria	Bacteria_K	Spirochaetes	0	0	0	0	0	0	0	0	0	0	5
Treponema azotonutricium ZAS-9	Bacteria	Bacteria_K	Spirochaetes	0	0	0	0	0	0	0	0	0	0	5
Treponema denticola ATCC 35405	Bacteria	Bacteria_K	Spirochaetes	0	0	0	0	0	0	0	0	0	0	5
Brachyspira pilosicoli 95/1000	Bacteria	Bacteria_K	Spirochaetes	0	0	0	0	0	0	0	0	0	0	5
Sphaerochaeta globosa str. Buddy	Bacteria	Bacteria_K	Spirochaetes	0	0	0	0	0	0	0	0	0	0	4
Sphaerochaeta coccoides DSM 17374	Bacteria	Bacteria_K	Spirochaetes	0	0	0	0	0	0	0	0	0	0	4
Treponema pallidum subsp. pallidum str. Nichols	Bacteria	Bacteria_K	Spirochaetes	0	0	0	0	0	0	0	0	0	0	3
Treponema succinifaciens DSM 2489	Bacteria	Bacteria_K	Spirochaetes	0	0	0	0	0	0	0	0	0	0	3
Treponema pallidum subsp. pallidum SS14	Bacteria	Bacteria_K	Spirochaetes	0	0	0	0	0	0	0	0	0	0	2
Spirochaeta thermophila DSM 6578	Bacteria	Bacteria_K	Spirochaetes	0	0	0	0	0	0	0	0	0	0	2
Treponema paraluiscuniculi Cuniculi A	Bacteria	Bacteria_K	Spirochaetes	0	0	0	0	0	0	0	0	0	0	2
Treponema brennaborense DSM 12168	Bacteria	Bacteria_K	Spirochaetes	0	0	0	0	0	0	0	0	0	0	1
Spirochaeta africana DSM 8902	Bacteria	Bacteria_K	Spirochaetes	0	0	0	0	0	0	0	0	0	0	1
Treponema pallidum subsp. pallidum str. Chicago	Bacteria	Bacteria_K	Spirochaetes	0	0	0	0	0	0	0	0	0	0	1
Treponema pallidum subsp. pertenue str. CDC2	Bacteria	Bacteria_K	Spirochaetes	0	0	0	0	0	0	0	0	0	0	1
Treponema pallidum subsp. pertenue str. SamoaD	Bacteria	Bacteria_K	Spirochaetes	0	0	0	0	0	0	0	0	0	0	1
Borrelia crocidurae str. Achema	Bacteria	Bacteria_K	Spirochaetes	0	0	0	0	0	0	0	0	0	0	1
Borrelia duttonii Ly	Bacteria	Bacteria_K	Spirochaetes	0	0	0	0	0	0	0	0	0	0	1
Borrelia turicatae 91E135	Bacteria	Bacteria_K	Spirochaetes	0	0	0	0	0	0	0	0	0	0	1
Borrelia recurrentis A1	Bacteria	Bacteria_K	Spirochaetes	0	0	0	0	0	0	0	0	0	0	0
Aminobacterium colombiense DSM 12261	Bacteria	Bacteria_K	Synergistetes	0	1	0	1	0	0	0	0	2	2	2
Thermovirga lienii DSM 17291	Bacteria	Bacteria_K	Synergistetes	0	0	0	1	0	0	0	0	1	1	2
Thermanaerovibrio acidaminovorans DSM 6589	Bacteria	Bacteria_K	Synergistetes	0	0	0	1	0	0	0	0	1	1	2
Mycoplasma crocodyli MP145	Bacteria	Bacteria_K	Tenericutes	0	1	0	2	0	0	0	0	3	2	0
Mycoplasma capricolum subsp. capricolum ATCC 27343	Bacteria	Bacteria_K	Tenericutes	0	0	0	1	0	0	0	1	2	2	1
Mycoplasma leachii 99/014/6	Bacteria	Bacteria_K	Tenericutes	0	0	0	1	0	0	0	1	2	2	1
Mycoplasma leachii PG50	Bacteria	Bacteria_K	Tenericutes	0	0	0	1	0	0	0	1	2	2	1
Mycoplasma mycoides subsp. mycoides SC str. Gladysdale	Bacteria	Bacteria_K	Tenericutes	0	0	0	1	0	0	0	1	2	2	1
Mycoplasma mycoides subsp. mycoides SC str. PG1	Bacteria	Bacteria_K	Tenericutes	0	0	0	1	0	0	0	1	2	2	1
Mycoplasma cynos C142	Bacteria	Bacteria_K	Tenericutes	0	1	0	1	0	0	0	0	2	2	0
Mycoplasma putrefaciens KS1	Bacteria	Bacteria_K	Tenericutes	0	0	0	1	0	0	0	1	2	2	0
Mycoplasma agalactiae 5632	Bacteria	Bacteria_K	Tenericutes	0	1	0	1	0	0	0	0	2	2	0
Mycoplasma agalactiae PG2	Bacteria	Bacteria_K	Tenericutes	0	1	0	1	0	0	0	0	2	2	0
Mycoplasma bovis PG45	Bacteria	Bacteria_K	Tenericutes	0	1	0	1	0	0	0	0	2	2	0
Mycoplasma bovis Hubei-1	Bacteria	Bacteria_K	Tenericutes	0	1	0	1	0	0	0	0	2	2	0
Mycoplasma synoviae 53	Bacteria	Bacteria_K	Tenericutes	0	1	0	1	0	0	0	0	2	2	0
Mycoplasma fermentans JER	Bacteria	Bacteria_K	Tenericutes	0	1	0	1	0	0	0	0	2	2	0
Mycoplasma fermentans M64	Bacteria	Bacteria_K	Tenericutes	0	1	0	1	0	0	0	0	2	2	0
Mycoplasma fermentans PG18	Bacteria	Bacteria_K	Tenericutes	0	1	0	1	0	0	0	0	2	2	0
Acholeplasma laidlawii PG-8A	Bacteria	Bacteria_K	Tenericutes	0	0	0	1	0	0	0	0	1	1	2
Ureaplasma urealyticum serovar 10 str. ATCC 33699	Bacteria	Bacteria_K	Tenericutes	0	0	0	1	0	0	0	0	1	1	1
Mycoplasma hyopneumoniae 168	Bacteria	Bacteria_K	Tenericutes	0	0	0	1	0	0	0	0	1	1	1
Mycoplasma hyopneumoniae 232	Bacteria	Bacteria_K	Tenericutes	0	0	0	1	0	0	0	0	1	1	1
Mycoplasma hyopneumoniae 7448	Bacteria	Bacteria_K	Tenericutes	0	0	0	1	0	0	0	0	1	1	1
Mycoplasma hyopneumoniae J	Bacteria	Bacteria_K	Tenericutes	0	0	0	1	0	0	0	0	1	1	1
Mycoplasma mobile 163K	Bacteria	Bacteria_K	Tenericutes	0	0	0	1	0	0	0	0	1	1	0
Mycoplasma hyorhinis HUB-1	Bacteria	Bacteria_K	Tenericutes	0	0	0	1	0	0	0	0	1	1	0
Mycoplasma hyorhinis MCLD	Bacteria	Bacteria_K	Tenericutes	0	0	0	1	0	0	0	0	1	1	0
Mycoplasma penetrans HF-2	Bacteria	Bacteria_K	Tenericutes	0	0	0	1	0	0	0	0	1	1	0
Ureaplasma parvum serovar 3 str. ATCC 27815	Bacteria	Bacteria_K	Tenericutes	0	0	0	1	0	0	0	0	1	1	0
Ureaplasma parvum serovar 3 str. ATCC 700970	Bacteria	Bacteria_K	Tenericutes	0	0	0	1	0	0	0	0	1	1	0
Candidatus Phytoplasma mali AT	Bacteria	Bacteria_K	Tenericutes	0	0	0	1	0	0	0	0	1	1	0
Mycoplasma arthritidis 158L3-1	Bacteria	Bacteria_K	Tenericutes	0	0	0	1	0	0	0	0	1	1	0
Mycoplasma hominis ATCC 23114	Bacteria	Bacteria_K	Tenericutes	0	0	0	1	0	0	0	0	1	1	0
Candidatus Phytoplasma australiense	Bacteria	Bacteria_K	Tenericutes	0	0	0	1	0	0	0	0	1	1	0
Mycoplasma pneumoniae FH	Bacteria	Bacteria_K	Tenericutes	0	0	0	0	0	0	0	0	0	0	0
Candidatus Mycoplasma haemolamae str. Purdue	Bacteria	Bacteria_K	Tenericutes	0	0	0	0	0	0	0	0	0	0	0
Mycoplasma gallisepticum str. F	Bacteria	Bacteria_K	Tenericutes	0	0	0	0	0	0	0	0	0	0	0
Mycoplasma suis KI3806	Bacteria	Bacteria_K	Tenericutes	0	0	0	0	0	0	0	0	0	0	0
Mycoplasma suis str. Illinois	Bacteria	Bacteria_K	Tenericutes	0	0	0	0	0	0	0	0	0	0	0
Mycoplasma wenyonii str. Massachusetts	Bacteria	Bacteria_K	Tenericutes	0	0	0	0	0	0	0	0	0	0	0
Mycoplasma haemofelis Ohio2	Bacteria	Bacteria_K	Tenericutes	0	0	0	0	0	0	0	0	0	0	0
Mycoplasma haemofelis str. Langford 1	Bacteria	Bacteria_K	Tenericutes	0	0	0	0	0	0	0	0	0	0	0
Mycoplasma haemocanis str. Illinois	Bacteria	Bacteria_K	Tenericutes	0	0	0	0	0	0	0	0	0	0	0
Thermodesulfatator indicus DSM 15286	Bacteria	Bacteria_K	Thermodesulfobacteria	0	0	0	1	0	0	0	0	1	1	8
Thermodesulfobacterium geofontis OPF15	Bacteria	Bacteria_K	Thermodesulfobacteria	0	0	0	1	0	0	0	0	1	1	1
Thermotoga neapolitana DSM 4359	Bacteria	Bacteria_K	Thermotogae	0	0	0	0	0	0	0	0	0	0	7
Thermotoga sp. RQ2	Bacteria	Bacteria_K	Thermotogae	0	0	0	0	0	0	0	0	0	0	6
Fervidobacterium pennivorans DSM 9078	Bacteria	Bacteria_K	Thermotogae	0	0	0	0	0	0	0	0	0	0	5
Kosmotoga olearia TBF 19.5.1	Bacteria	Bacteria_K	Thermotogae	0	0	0	0	0	0	0	0	0	0	3
Marinitoga piezophila KA3	Bacteria	Bacteria_K	Thermotogae	0	0	0	0	0	0	0	0	0	0	2
Thermosipho melanesiensis BI429	Bacteria	Bacteria_K	Thermotogae	0	0	0	0	0	0	0	0	0	0	2
Pseudothermotoga lettingae TMO	Bacteria	Bacteria_K	Thermotogae	0	0	0	0	0	0	0	0	0	0	2
Thermotoga maritima MSB8	Bacteria	Bacteria_K	Thermotogae	0	0	0	0	0	0	0	0	0	0	2
Thermosipho africanus TCF52B	Bacteria	Bacteria_K	Thermotogae	0	0	0	0	0	0	0	0	0	0	1
Petrotoga mobilis SJ95	Bacteria	Bacteria_K	Thermotogae	0	0	0	0	0	0	0	0	0	0	1
Thermotoga naphthophila RKU-10	Bacteria	Bacteria_K	Thermotogae	0	0	0	0	0	0	0	0	0	0	1
Thermotoga petrophila RKU-1	Bacteria	Bacteria_K	Thermotogae	0	0	0	0	0	0	0	0	0	0	1
Fervidobacterium nodosum Rt17-B1	Bacteria	Bacteria_K	Thermotogae	0	0	0	0	0	0	0	0	0	0	0
Coraliomargarita akajimensis DSM 45221	Bacteria	Bacteria_K	Verrucomicrobia	0	1	0	1	0	0	0	0	2	2	10
Akkermansia muciniphila ATCC BAA-835	Bacteria	Bacteria_K	Verrucomicrobia	0	1	0	1	0	0	0	0	2	2	4
Opitutus terrae PB90-1	Bacteria	Bacteria_K	Verrucomicrobia	0	0	0	1	0	0	0	0	1	1	11
Methylacidiphilum infernorum V4	Bacteria	Bacteria_K	Verrucomicrobia	0	0	0	1	0	0	0	0	1	1	7
Candidatus Korarchaeum cryptofilum OPF8	Archaea	Archaea_K	Candidatus Korarchaeota	0	0	0	0	0	0	0	0	0	0	6
Ignisphaera aggregans DSM 17230	Archaea	Archaea_K	Crenarchaeota	0	0	0	0	0	0	0	0	0	0	8
Vulcanisaeta moutnovskia 768-28	Archaea	Archaea_K	Crenarchaeota	0	0	0	0	0	0	0	0	0	0	7
Vulcanisaeta distributa DSM 14429	Archaea	Archaea_K	Crenarchaeota	0	0	0	0	0	0	0	0	0	0	7
Aeropyrum pernix K1	Archaea	Archaea_K	Crenarchaeota	0	0	0	0	0	0	0	0	0	0	6
Caldivirga maquilingensis IC-167	Archaea	Archaea_K	Crenarchaeota	0	0	0	0	0	0	0	0	0	0	6
Sulfolobus islandicus REY15A	Archaea	Archaea_K	Crenarchaeota	0	0	0	0	0	0	0	0	0	0	6
Staphylothermus marinus F1	Archaea	Archaea_K	Crenarchaeota	0	0	0	0	0	0	0	0	0	0	6
Acidianus hospitalis W1	Archaea	Archaea_K	Crenarchaeota	0	0	0	0	0	0	0	0	0	0	5
Metallosphaera sedula DSM 5348	Archaea	Archaea_K	Crenarchaeota	0	0	0	0	0	0	0	0	0	0	5
Desulfurococcus mucosus DSM 2162	Archaea	Archaea_K	Crenarchaeota	0	0	0	0	0	0	0	0	0	0	5
Pyrobaculum islandicum DSM 4184	Archaea	Archaea_K	Crenarchaeota	0	0	0	0	0	0	0	0	0	0	4
Staphylothermus hellenicus DSM 12710	Archaea	Archaea_K	Crenarchaeota	0	0	0	0	0	0	0	0	0	0	4
Sulfolobus acidocaldarius DSM 639	Archaea	Archaea_K	Crenarchaeota	0	0	0	0	0	0	0	0	0	0	3
Pyrolobus fumarii 1A	Archaea	Archaea_K	Crenarchaeota	0	0	0	0	0	0	0	0	0	0	3
Sulfolobus islandicus HVE10/4	Archaea	Archaea_K	Crenarchaeota	0	0	0	0	0	0	0	0	0	0	3
Pyrobaculum arsenaticum DSM 13514	Archaea	Archaea_K	Crenarchaeota	0	0	0	0	0	0	0	0	0	0	3
Thermosphaera aggregans DSM 11486	Archaea	Archaea_K	Crenarchaeota	0	0	0	0	0	0	0	0	0	0	3
Thermofilum pendens Hrk 5	Archaea	Archaea_K	Crenarchaeota	0	0	0	0	0	0	0	0	0	0	3
Hyperthermus butylicus DSM 5456	Archaea	Archaea_K	Crenarchaeota	0	0	0	0	0	0	0	0	0	0	2
Pyrobaculum aerophilum str. IM2	Archaea	Archaea_K	Crenarchaeota	0	0	0	0	0	0	0	0	0	0	2
Metallosphaera cuprina Ar-4	Archaea	Archaea_K	Crenarchaeota	0	0	0	0	0	0	0	0	0	0	2
Pyrobaculum calidifontis JCM 11548	Archaea	Archaea_K	Crenarchaeota	0	0	0	0	0	0	0	0	0	0	2
Sulfolobus islandicus M.16.27	Archaea	Archaea_K	Crenarchaeota	0	0	0	0	0	0	0	0	0	0	2
Thermoproteus tenax Kra 1	Archaea	Archaea_K	Crenarchaeota	0	0	0	0	0	0	0	0	0	0	2
Acidilobus saccharovorans 345-15	Archaea	Archaea_K	Crenarchaeota	0	0	0	0	0	0	0	0	0	0	1
Caldisphaera lagunensis DSM 15908	Archaea	Archaea_K	Crenarchaeota	0	0	0	0	0	0	0	0	0	0	1
Fervidicoccus fontis Kam940	Archaea	Archaea_K	Crenarchaeota	0	0	0	0	0	0	0	0	0	0	1
Pyrobaculum oguniense TE7	Archaea	Archaea_K	Crenarchaeota	0	0	0	0	0	0	0	0	0	0	0
Ignicoccus hospitalis KIN4/I	Archaea	Archaea_K	Crenarchaeota	0	0	0	0	0	0	0	0	0	0	0
Thermoproteus uzoniensis 768-20	Archaea	Archaea_K	Crenarchaeota	0	0	0	0	0	0	0	0	0	0	0
Methanobrevibacter ruminantium M1	Archaea	Archaea_K	Euryarchaeota	0	0	0	1	0	0	0	0	1	1	5
Methanosarcina barkeri str. Fusaro	Archaea	Archaea_K	Euryarchaeota	0	0	0	0	0	0	0	0	0	0	24
Methanospirillum hungatei JF-1	Archaea	Archaea_K	Euryarchaeota	0	0	0	0	0	0	0	0	0	0	20
Haloquadratum walsbyi C23	Archaea	Archaea_K	Euryarchaeota	0	0	0	0	0	0	0	0	0	0	20
Methanosarcina acetivorans C2A	Archaea	Archaea_K	Euryarchaeota	0	0	0	0	0	0	0	0	0	0	17
Methanosarcina mazei Go1	Archaea	Archaea_K	Euryarchaeota	0	0	0	0	0	0	0	0	0	0	16
Haloferax volcanii DS2	Archaea	Archaea_K	Euryarchaeota	0	0	0	0	0	0	0	0	0	0	16
Methanoregula boonei 6A8	Archaea	Archaea_K	Euryarchaeota	0	0	0	0	0	0	0	0	0	0	13
Natrinema sp. J7-2	Archaea	Archaea_K	Euryarchaeota	0	0	0	0	0	0	0	0	0	0	12
Natrialba magadii ATCC 43099	Archaea	Archaea_K	Euryarchaeota	0	0	0	0	0	0	0	0	0	0	12
Methanothermococcus okinawensis IH1	Archaea	Archaea_K	Euryarchaeota	0	0	0	0	0	0	0	0	0	0	12
Methanomethylovorans hollandica DSM 15978	Archaea	Archaea_K	Euryarchaeota	0	0	0	0	0	0	0	0	0	0	11
Halalkalicoccus jeotgali B3	Archaea	Archaea_K	Euryarchaeota	0	0	0	0	0	0	0	0	0	0	11
Haloterrigena turkmenica DSM 5511	Archaea	Archaea_K	Euryarchaeota	0	0	0	0	0	0	0	0	0	0	10
Methanococcus maripaludis S2	Archaea	Archaea_K	Euryarchaeota	0	0	0	0	0	0	0	0	0	0	9
Methanococcoides burtonii DSM 6242	Archaea	Archaea_K	Euryarchaeota	0	0	0	0	0	0	0	0	0	0	8
Natronobacterium gregoryi SP2	Archaea	Archaea_K	Euryarchaeota	0	0	0	0	0	0	0	0	0	0	8
Haloarcula marismortui ATCC 43049	Archaea	Archaea_K	Euryarchaeota	0	0	0	0	0	0	0	0	0	0	8
Halomicrobium mukohataei DSM 12286	Archaea	Archaea_K	Euryarchaeota	0	0	0	0	0	0	0	0	0	0	8
Thermococcus kodakarensis KOD1	Archaea	Archaea_K	Euryarchaeota	0	0	0	0	0	0	0	0	0	0	8
Aciduliprofundum boonei T469	Archaea	Archaea_K	Euryarchaeota	0	0	0	0	0	0	0	0	0	0	8
Aciduliprofundum sp. MAR08-339	Archaea	Archaea_K	Euryarchaeota	0	0	0	0	0	0	0	0	0	0	8
Methanothermobacter marburgensis str. Marburg	Archaea	Archaea_K	Euryarchaeota	0	0	0	0	0	0	0	0	0	0	8
Methanothermobacter thermautotrophicus str. Delta H	Archaea	Archaea_K	Euryarchaeota	0	0	0	0	0	0	0	0	0	0	8
Methanosphaerula palustris E1-9c	Archaea	Archaea_K	Euryarchaeota	0	0	0	0	0	0	0	0	0	0	7
Methanocella arvoryzae MRE50	Archaea	Archaea_K	Euryarchaeota	0	0	0	0	0	0	0	0	0	0	7
Archaeoglobus profundus DSM 5631	Archaea	Archaea_K	Euryarchaeota	0	0	0	0	0	0	0	0	0	0	7
Halovivax ruber XH-70	Archaea	Archaea_K	Euryarchaeota	0	0	0	0	0	0	0	0	0	0	7
Picrophilus torridus DSM 9790	Archaea	Archaea_K	Euryarchaeota	0	0	0	0	0	0	0	0	0	0	7
Thermococcus onnurineus NA1	Archaea	Archaea_K	Euryarchaeota	0	0	0	0	0	0	0	0	0	0	7
Thermococcus sibiricus MM 739	Archaea	Archaea_K	Euryarchaeota	0	0	0	0	0	0	0	0	0	0	7
Methanohalobium evestigatum Z-7303	Archaea	Archaea_K	Euryarchaeota	0	0	0	0	0	0	0	0	0	0	6
Methanoregula formicica SMSP	Archaea	Archaea_K	Euryarchaeota	0	0	0	0	0	0	0	0	0	0	6
Thermococcus litoralis DSM 5473	Archaea	Archaea_K	Euryarchaeota	0	0	0	0	0	0	0	0	0	0	6
Haloferax mediterranei ATCC 33500	Archaea	Archaea_K	Euryarchaeota	0	0	0	0	0	0	0	0	0	0	5
Methanolacinia petrolearia DSM 11571	Archaea	Archaea_K	Euryarchaeota	0	0	0	0	0	0	0	0	0	0	5
Archaeoglobus veneficus SNP6	Archaea	Archaea_K	Euryarchaeota	0	0	0	0	0	0	0	0	0	0	5
Methanosaeta harundinacea 6Ac	Archaea	Archaea_K	Euryarchaeota	0	0	0	0	0	0	0	0	0	0	5
Thermococcus sp. 4557	Archaea	Archaea_K	Euryarchaeota	0	0	0	0	0	0	0	0	0	0	5
Methanothermus fervidus DSM 2088	Archaea	Archaea_K	Euryarchaeota	0	0	0	0	0	0	0	0	0	0	5
Methanocorpusculum labreanum Z	Archaea	Archaea_K	Euryarchaeota	0	0	0	0	0	0	0	0	0	0	4
Halorubrum lacusprofundi ATCC 49239	Archaea	Archaea_K	Euryarchaeota	0	0	0	0	0	0	0	0	0	0	4
Methanoculleus marisnigri JR1	Archaea	Archaea_K	Euryarchaeota	0	0	0	0	0	0	0	0	0	0	4
Archaeoglobus fulgidus DSM 4304	Archaea	Archaea_K	Euryarchaeota	0	0	0	0	0	0	0	0	0	0	4
Candidatus Methanomassiliicoccus intestinalis Issoire-Mx1	Archaea	Archaea_K	Euryarchaeota	0	0	0	0	0	0	0	0	0	0	4
Pyrococcus abyssi GE5	Archaea	Archaea_K	Euryarchaeota	0	0	0	0	0	0	0	0	0	0	4
Pyrococcus furiosus DSM 3638	Archaea	Archaea_K	Euryarchaeota	0	0	0	0	0	0	0	0	0	0	4
Methanococcus voltae A3	Archaea	Archaea_K	Euryarchaeota	0	0	0	0	0	0	0	0	0	0	4
Methanocaldococcus jannaschii DSM 2661	Archaea	Archaea_K	Euryarchaeota	0	0	0	0	0	0	0	0	0	0	4
Methanopyrus kandleri AV19	Archaea	Archaea_K	Euryarchaeota	0	0	0	0	0	0	0	0	0	0	4
Methanohalophilus mahii DSM 5219	Archaea	Archaea_K	Euryarchaeota	0	0	0	0	0	0	0	0	0	0	3
Methanocella paludicola SANAE	Archaea	Archaea_K	Euryarchaeota	0	0	0	0	0	0	0	0	0	0	3
Methanosalsum zhilinae DSM 4017	Archaea	Archaea_K	Euryarchaeota	0	0	0	0	0	0	0	0	0	0	3
Halopiger xanaduensis SH-6	Archaea	Archaea_K	Euryarchaeota	0	0	0	0	0	0	0	0	0	0	3
Pyrococcus sp. NA2	Archaea	Archaea_K	Euryarchaeota	0	0	0	0	0	0	0	0	0	0	3
Thermococcus barophilus MP	Archaea	Archaea_K	Euryarchaeota	0	0	0	0	0	0	0	0	0	0	3
Methanocaldococcus infernus ME	Archaea	Archaea_K	Euryarchaeota	0	0	0	0	0	0	0	0	0	0	3
Methanococcus maripaludis C5	Archaea	Archaea_K	Euryarchaeota	0	0	0	0	0	0	0	0	0	0	3
Methanocella conradii HZ254	Archaea	Archaea_K	Euryarchaeota	0	0	0	0	0	0	0	0	0	0	2
Ferroglobus placidus DSM 10642	Archaea	Archaea_K	Euryarchaeota	0	0	0	0	0	0	0	0	0	0	2
Natrinema pellirubrum DSM 15624	Archaea	Archaea_K	Euryarchaeota	0	0	0	0	0	0	0	0	0	0	2
Pyrococcus yayanosii CH1	Archaea	Archaea_K	Euryarchaeota	0	0	0	0	0	0	0	0	0	0	2
Natronomonas moolapensis 8.8.11	Archaea	Archaea_K	Euryarchaeota	0	0	0	0	0	0	0	0	0	0	2
Pyrococcus horikoshii OT3	Archaea	Archaea_K	Euryarchaeota	0	0	0	0	0	0	0	0	0	0	2
Methanococcus maripaludis C7	Archaea	Archaea_K	Euryarchaeota	0	0	0	0	0	0	0	0	0	0	2
Methanocaldococcus vulcanius M7	Archaea	Archaea_K	Euryarchaeota	0	0	0	0	0	0	0	0	0	0	2
Methanococcus vannielii SB	Archaea	Archaea_K	Euryarchaeota	0	0	0	0	0	0	0	0	0	0	2
Candidatus Methanomethylophilus alvus Mx1201	Archaea	Archaea_K	Euryarchaeota	0	0	0	0	0	0	0	0	0	0	1
Thermoplasma acidophilum DSM 1728	Archaea	Archaea_K	Euryarchaeota	0	0	0	0	0	0	0	0	0	0	1
Thermoplasma volcanium GSS1	Archaea	Archaea_K	Euryarchaeota	0	0	0	0	0	0	0	0	0	0	1
Methanosphaera stadtmanae DSM 3091	Archaea	Archaea_K	Euryarchaeota	0	0	0	0	0	0	0	0	0	0	1
Methanococcus maripaludis C6	Archaea	Archaea_K	Euryarchaeota	0	0	0	0	0	0	0	0	0	0	1
Methanocaldococcus fervens AG86	Archaea	Archaea_K	Euryarchaeota	0	0	0	0	0	0	0	0	0	0	1
Methanocaldococcus sp. FS406-22	Archaea	Archaea_K	Euryarchaeota	0	0	0	0	0	0	0	0	0	0	1
Methanotorris igneus Kol 5	Archaea	Archaea_K	Euryarchaeota	0	0	0	0	0	0	0	0	0	0	1
Halorhabdus utahensis DSM 12940	Archaea	Archaea_K	Euryarchaeota	0	0	0	0	0	0	0	0	0	0	0
Thermoplasmatales archaeon BRNA1	Archaea	Archaea_K	Euryarchaeota	0	0	0	0	0	0	0	0	0	0	0
Methanococcus aeolicus Nankai-3	Archaea	Archaea_K	Euryarchaeota	0	0	0	0	0	0	0	0	0	0	0
Methanococcus maripaludis X1	Archaea	Archaea_K	Euryarchaeota	0	0	0	0	0	0	0	0	0	0	0
Nanoarchaeum equitans Kin4-M	Archaea	Archaea_K	Nanoarchaeota	0	0	0	0	0	0	0	0	0	0	2
Nitrosopumilus maritimus SCM1	Archaea	Archaea_K	Thaumarchaeota	0	0	0	0	0	0	0	0	0	0	20
Cenarchaeum symbiosum A	Archaea	Archaea_K	Thaumarchaeota	0	0	0	0	0	0	0	0	0	0	2
Candidatus Nitrososphaera gargensis Ga9.2	Archaea	Archaea_K	Thaumarchaeota	0	0	0	0	0	0	0	0	0	0	1
