# Supplementary material for: Human tRNAs with inosine 34 are essential to efficiently translate eukarya-specific low-complexity proteins
Source: Nucleic Acids Res. 2021 Jun 14;49(12):7011–34. doi: 10.1093/nar/gkab461 (PMC8266599; doi:10.1093/nar/gkab461)
Supplement: gkab461_Supplemental_Files [file gkab461_supplemental_files.zip › 2021_Torres NAR_Table S7.xlsx]

## Sheet: Sheet1
Code	Taxonomy ID	Species name	Taxonomy C	Taxonomy D	Cellular State	Homologs to low-complexity TAPSLIVR-rich human proteins	Homologs to low-complexity TAPSLIVR-rich human proteins with low-complexity TAPSLIVR-rich regions
ASHGO	284811	Eremothecium gossypii ATCC 10895	Ascomycota	Saccharomycotina	Unicellular	479	123
AURAN	44056	Aureococcus anophagefferens	Eukaryota_P	Eukaryota_S	Unicellular	518	57
BABBI	5866	Babesia bigemina	Apicomplexa	Apicomplexa_S	Unicellular	283	35
BABBO	5865	Babesia bovis	Apicomplexa	Apicomplexa_S	Unicellular	186	23
BABMR	1133968	Babesia microti strain RI	Apicomplexa	Apicomplexa_S	Unicellular	240	22
BATDE	109871	Batrachochytrium dendrobatidis	Chytridiomycota	Chytridiomycota_S	Unicellular	626	293
BATDJ	684364	Batrachochytrium dendrobatidis JAM81	Chytridiomycota	Chytridiomycota_S	Unicellular	626	295
BIGNC	753081	Bigelowiella natans CCMP2755	Cercozoa	Cercozoa_S	Unicellular	689	196
BLAHO	12968	Blastocystis hominis	Eukaryota_P	Eukaryota_S	Unicellular	375	109
BODSA	75058	Bodo saltans	Eukaryota_P	Eukaryota_S	Unicellular	517	229
CANGA	284593	[Candida] glabrata CBS 138	Ascomycota	Saccharomycotina	Unicellular	454	85
CANTE	45596	Yamadazyma tenuis	Ascomycota	Saccharomycotina	Unicellular	478	2
CAPO3	595528	Capsaspora owczarzaki ATCC 30864	Eukaryota_P	Eukaryota_S	Unicellular	880	614
CHLVA	554065	Chlorella variabilis	Chlorophyta	Chlorophyta_S	Unicellular	497	84
CHOCR	2769	Chondrus crispus	Rhodophyta	Rhodophyta_S	Unicellular	441	185
CREFR	470921	Creolimax fragrantissima	Eukaryota_P	Eukaryota_S	Unicellular	803	387
CRYMR	441375	Cryptosporidium muris RN66	Apicomplexa	Apicomplexa_S	Unicellular	346	78
CRYPI	353152	Cryptosporidium parvum Iowa II	Apicomplexa	Apicomplexa_S	Unicellular	325	55
CRYPV	5807	Cryptosporidium parvum	Apicomplexa	Apicomplexa_S	Unicellular	325	47
CYAM1	280699	Cyanidioschyzon merolae strain 10D	Rhodophyta	Rhodophyta_S	Unicellular	379	112
CYAME	45157	Cyanidioschyzon merolae	Rhodophyta	Rhodophyta_S	Unicellular	379	138
CYBFA	36022	Cyberlindnera fabianii	Ascomycota	Saccharomycotina	Unicellular	504	210
CYBJN	983966	Cyberlindnera jadinii NRRL Y-1542	Ascomycota	Saccharomycotina	Unicellular	519	129
DEBHA	284592	Debaryomyces hansenii CBS767	Ascomycota	Saccharomycotina	Unicellular	495	15
DEKBR	5007	Brettanomyces bruxellensis	Ascomycota	Saccharomycotina	Unicellular	469	56
EIMAC	5801	Eimeria acervulina	Apicomplexa	Apicomplexa_S	Unicellular	293	100
EIMMA	5804	Eimeria maxima	Apicomplexa	Apicomplexa_S	Unicellular	261	49
EIMTE	5802	Eimeria tenella	Apicomplexa	Apicomplexa_S	Unicellular	310	104
EMIHU	280463	Emiliania huxleyi CCMP1516	Eukaryota_P	Eukaryota_S	Unicellular	569	186
ENCCU	284813	Encephalitozoon cuniculi GB-M1	Microsporidia	Microsporidia_S	Unicellular	210	3
ENTDS	370354	Entamoeba dispar SAW760	Eukaryota_P	Eukaryota_S	Unicellular	381	91
ENTHI	5759	Entamoeba histolytica	Eukaryota_P	Eukaryota_S	Unicellular	397	94
ENTNP	1076696	Entamoeba nuttalli P19	Eukaryota_P	Eukaryota_S	Unicellular	376	76
GALSU	130081	Galdieria sulphuraria	Rhodophyta	Rhodophyta_S	Unicellular	475	107
GIAIA	658858	Giardia lamblia P15	Eukaryota_P	Eukaryota_S	Unicellular	225	66
GIAIB	598745	Giardia intestinalis ATCC 50581	Eukaryota_P	Eukaryota_S	Unicellular	220	53
GIAIC	184922	Giardia lamblia ATCC 50803	Eukaryota_P	Eukaryota_S	Unicellular	220	52
GRENI	110365	Gregarina niphandrodes	Apicomplexa	Apicomplexa_S	Unicellular	284	51
GUITH	905079	Guillardia theta CCMP2712	Cryptophyta	Cryptophyta_S	Unicellular	698	247
HAMHA	99158	Hammondia hammondi	Apicomplexa	Apicomplexa_S	Unicellular	422	186
ICHMG	857967	Ichthyophthirius multifiliis strain G5	Ciliophora	Intramacronucleata	Unicellular	420	0
ICHMU	5932	Ichthyophthirius multifiliis	Ciliophora	Intramacronucleata	Unicellular	420	0
KAZNA	1071383	Kazachstania naganishii CBS 8797	Ascomycota	Saccharomycotina	Unicellular	471	80
KLULA	284590	Kluyveromyces lactis NRRL Y-1140	Ascomycota	Saccharomycotina	Unicellular	488	110
KOMPG	644223	Komagataella phaffii GS115	Ascomycota	Saccharomycotina	Unicellular	475	165
LACTC	559295	Lachancea thermotolerans CBS 6340	Ascomycota	Saccharomycotina	Unicellular	494	124
LEIBR	5660	Leishmania braziliensis	Eukaryota_P	Eukaryota_S	Unicellular	365	89
LEIDB	981087	Leishmania donovani BPK282A1	Eukaryota_P	Eukaryota_S	Unicellular	364	105
LEIIN	5671	Leishmania infantum	Eukaryota_P	Eukaryota_S	Unicellular	361	89
LEIMA	347515	Leishmania major strain Friedlin	Eukaryota_P	Eukaryota_S	Unicellular	366	82
LEIMU	929439	Leishmania mexicana MHOM/GT/2001/U1103	Eukaryota_P	Eukaryota_S	Unicellular	374	103
LEPSE	5684	Leptomonas seymouri	Eukaryota_P	Eukaryota_S	Unicellular	374	116
LODEL	379508	Lodderomyces elongisporus NRRL YB-4239	Ascomycota	Saccharomycotina	Unicellular	479	166
MALGO	425265	Malassezia globosa CBS 7966	Basidiomycota	Ustilaginomycotina	Unicellular	481	186
MICCC	296587	Micromonas commoda	Chlorophyta	Chlorophyta_S	Unicellular	590	95
MICPC	564608	Micromonas pusilla CCMP1545	Chlorophyta	Chlorophyta_S	Unicellular	538	44
MIXOS	764103	Mixia osmundae IAM 14324	Basidiomycota	Pucciniomycotina	Unicellular	559	276
MONBE	81824	Monosiga brevicollis	Eukaryota_P	Eukaryota_S	Unicellular	857	495
MUCCI	36080	Mucor circinelloides	Mucoromycota	Mucoromycotina	Unicellular	632	239
NAEGR	744533	Naegleria gruberi strain NEG-M	Heterolobosea	Heterolobosea_S	Unicellular	613	188
NANGC	1093141	Nannochloropsis gaditana CCMP526	Eukaryota_P	Eukaryota_S	Unicellular	243	57
NOSCE	578460	Nosema ceranae BRL01	Microsporidia	Microsporidia_S	Unicellular	177	3
OGAPD	871575	Ogataea parapolymorpha DL-1	Ascomycota	Saccharomycotina	Unicellular	502	83
OSTLU	436017	Ostreococcus lucimarinus CCE9901	Chlorophyta	Chlorophyta_S	Unicellular	494	54
OSTTA	70448	Ostreococcus tauri	Chlorophyta	Chlorophyta_S	Unicellular	499	108
PARTE	5888	Paramecium tetraurelia	Ciliophora	Intramacronucleata	Unicellular	534	0
PERM5	423536	Perkinsus marinus ATCC 50983	Perkinsozoa	Perkinsozoa_S	Unicellular	458	144
PHATC	556484	Phaeodactylum tricornutum CCAP 1055/1	Bacillariophyta	Bacillariophyta_S	Unicellular	514	187
PHYBL	4837	Phycomyces blakesleeanus	Mucoromycota	Mucoromycotina	Unicellular	657	297
PICGU	294746	Meyerozyma guilliermondii ATCC 6260	Ascomycota	Saccharomycotina	Unicellular	478	3
PICSO	559304	Millerozyma farinosa CBS 7064	Ascomycota	Saccharomycotina	Unicellular	512	3
PICST	322104	Scheffersomyces stipitis CBS 6054	Ascomycota	Saccharomycotina	Unicellular	502	15
PLABA	5823	Plasmodium berghei ANKA	Apicomplexa	Apicomplexa_S	Unicellular	305	22
PLABS	37360	Plasmodiophora brassicae	Eukaryota_P	Eukaryota_S	Unicellular	668	209
PLAF4	57267	Plasmodium falciparum Dd2	Apicomplexa	Apicomplexa_S	Unicellular	239	11
PLAF7	36329	Plasmodium falciparum 3D7	Apicomplexa	Apicomplexa_S	Unicellular	314	20
PLAFO	5843	Plasmodium falciparum NF54	Apicomplexa	Apicomplexa_S	Unicellular	285	17
PLAFP	57270	Plasmodium falciparum Palo Alto/Uganda	Apicomplexa	Apicomplexa_S	Unicellular	287	13
PLAFR	5857	Plasmodium fragile	Apicomplexa	Apicomplexa_S	Unicellular	313	15
PLAKH	5851	Plasmodium knowlesi strain H	Apicomplexa	Apicomplexa_S	Unicellular	309	31
PLAMA	5858	Plasmodium malariae	Apicomplexa	Apicomplexa_S	Unicellular	288	12
PLAVS	126793	Plasmodium vivax Sal-1	Apicomplexa	Apicomplexa_S	Unicellular	317	26
PLAYO	73239	Plasmodium yoelii yoelii	Apicomplexa	Apicomplexa_S	Unicellular	289	16
PSEPJ	266149	Pseudocohnilembus persalinus	Ciliophora	Intramacronucleata	Unicellular	493	0
PUCGR	5297	Puccinia graminis	Basidiomycota	Pucciniomycotina	Unicellular	515	221
PUCGT	418459	Puccinia graminis f. sp. tritici CRL 75-36-700-3	Basidiomycota	Pucciniomycotina	Unicellular	515	241
RETFI	46433	Reticulomyxa filosa	Eukaryota_P	Eukaryota_S	Unicellular	481	90
RHIOR	64495	Rhizopus oryzae	Mucoromycota	Mucoromycotina	Unicellular	636	303
RHOGW	578459	Rhodotorula graminis WP1	Basidiomycota	Pucciniomycotina	Unicellular	537	235
SAICN	698492	Saitoella complicata NRRL Y-17804	Ascomycota	Taphrinomycotina	Unicellular	605	313
SALR5	946362	Salpingoeca rosetta	Eukaryota_P	Eukaryota_S	Unicellular	937	579
SCHCR	653667	Schizosaccharomyces cryophilus OY26	Ascomycota	Taphrinomycotina	Unicellular	525	197
SCHJY	402676	Schizosaccharomyces japonicus yFS275	Ascomycota	Taphrinomycotina	Unicellular	508	189
SCHOY	483514	Schizosaccharomyces octosporus yFS286	Ascomycota	Taphrinomycotina	Unicellular	513	183
SCHPO	284812	Schizosaccharomyces pombe 972h-	Ascomycota	Taphrinomycotina	Unicellular	526	219
SPAPN	619300	Spathaspora passalidarum NRRL Y-27907	Ascomycota	Saccharomycotina	Unicellular	493	25
SPIPN	109760	Spizellomyces punctatus	Chytridiomycota	Chytridiomycota_S	Unicellular	768	462
STYLE	5949	Stylonychia lemnae	Ciliophora	Intramacronucleata	Unicellular	574	0
TETTS	312017	Tetrahymena thermophila SB210	Ciliophora	Intramacronucleata	Unicellular	548	0
THAOC	159749	Thalassiosira oceanica	Bacillariophyta	Bacillariophyta_S	Unicellular	489	107
THAPS	296543	Thalassiosira pseudonana CCMP1335	Bacillariophyta	Bacillariophyta_S	Unicellular	496	147
THEAN	5874	Theileria annulata	Apicomplexa	Apicomplexa_S	Unicellular	268	29
THEPA	5875	Theileria parva	Apicomplexa	Apicomplexa_S	Unicellular	281	35
TOXGO	5811	Toxoplasma gondii	Apicomplexa	Apicomplexa_S	Unicellular	420	166
TOXGV	432359	Toxoplasma gondii VEG	Apicomplexa	Apicomplexa_S	Unicellular	414	173
TRIVA	412133	Trichomonas vaginalis G3	Eukaryota_P	Eukaryota_S	Unicellular	467	173
TRYB2	185431	Trypanosoma brucei brucei TREU927	Eukaryota_P	Eukaryota_S	Unicellular	336	83
TRYCC	353153	Trypanosoma cruzi strain CL Brener	Eukaryota_P	Eukaryota_S	Unicellular	407	118
TRYCI	1068625	Trypanosoma congolense IL3000	Eukaryota_P	Eukaryota_S	Unicellular	180	15
TRYVY	1055687	Trypanosoma vivax Y486	Eukaryota_P	Eukaryota_S	Unicellular	50	11
USTV1	683840	Microbotryum lychnidis-dioicae p1A1 Lamole	Basidiomycota	Pucciniomycotina	Unicellular	576	333
VANPO	436907	Vanderwaltozyma polyspora DSM 70294	Ascomycota	Saccharomycotina	Unicellular	439	95
VAVCU	948595	Vavraia culicis subsp. floridensis	Microsporidia	Microsporidia_S	Unicellular	189	10
VITBC	1169540	Vitrella brassicaformis CCMP3155	Eukaryota_P	Eukaryota_S	Unicellular	630	339
YARLI	284591	Yarrowia lipolytica CLIB122	Ascomycota	Saccharomycotina	Unicellular	539	221
YEASA	764097	Saccharomyces cerevisiae AWRI796	Ascomycota	Saccharomycotina	Unicellular	314	63
YEASO	764101	Saccharomyces cerevisiae FostersO	Ascomycota	Saccharomycotina	Unicellular	313	41
YEAST	559292	Saccharomyces cerevisiae S288C	Ascomycota	Saccharomycotina	Unicellular	490	121
YEASV	764099	Saccharomyces cerevisiae Vin13	Ascomycota	Saccharomycotina	Unicellular	334	48
ZYGRO	4956	Zygosaccharomyces rouxii	Ascomycota	Saccharomycotina	Unicellular	465	105
ACYPI	7029	Acyrthosiphon pisum	Arthropoda	Hexapoda	Multicellular	1394	649
AEDAE	7159	Aedes aegypti	Arthropoda	Hexapoda	Multicellular	1371	672
AEGTA	37682	Aegilops tauschii	Streptophyta	Streptophytina	Multicellular	616	345
AGABI	192523	Agaricus bisporus var. bisporus	Basidiomycota	Agaricomycotina	Multicellular	560	289
AILME	9646	Ailuropoda melanoleuca	Chordata	Craniata	Multicellular	2169	1849
AMBTC	13333	Amborella trichopoda	Streptophyta	Streptophytina	Multicellular	649	338
AMPOC	80972	Amphiprion ocellaris	Chordata	Craniata	Multicellular	1987	1654
AMPQE	400682	Amphimedon queenslandica	Porifera	Porifera_S	Multicellular	1287	856
ANAPL	8839	Anas platyrhynchos	Chordata	Craniata	Multicellular	1989	1480
ANATE	64144	Anabas testudineus	Chordata	Craniata	Multicellular	1983	1699
ANOCA	28377	Anolis carolinensis	Chordata	Craniata	Multicellular	2041	1598
ANODA	43151	Anopheles darlingi	Arthropoda	Hexapoda	Multicellular	1342	700
ANOGA	7165	Anopheles gambiae	Arthropoda	Hexapoda	Multicellular	1402	574
AOTNA	37293	Aotus nancymaae	Chordata	Craniata	Multicellular	2197	1973
APIME	7460	Apis mellifera	Arthropoda	Hexapoda	Multicellular	1485	791
ARAAL	50452	Arabis alpina	Streptophyta	Streptophytina	Multicellular	593	299
ARALY	59689	Arabidopsis lyrata	Streptophyta	Streptophytina	Multicellular	657	362
ARATH	3702	Arabidopsis thaliana	Streptophyta	Streptophytina	Multicellular	668	383
ASTMX	7994	Astyanax mexicanus	Chordata	Craniata	Multicellular	1977	1633
ATTCE	12957	Atta cephalotes	Arthropoda	Hexapoda	Multicellular	1427	594
AURST	717982	Auricularia subglabra TFB-10046 SS5	Basidiomycota	Agaricomycotina	Multicellular	585	239
BOMIM	132113	Bombus impatiens	Arthropoda	Hexapoda	Multicellular	1499	821
BOMMO	7091	Bombyx mori	Arthropoda	Hexapoda	Multicellular	1351	545
BOVIN	9913	Bos taurus	Chordata	Craniata	Multicellular	2168	1861
BRADI	15368	Brachypodium distachyon	Streptophyta	Streptophytina	Multicellular	677	390
BRAFL	7739	Branchiostoma floridae	Chordata	Cephalochordata	Multicellular	1621	924
BRANA	3708	Brassica napus	Streptophyta	Streptophytina	Multicellular	693	475
BRAOL	109376	Brassica oleracea var. oleracea	Streptophyta	Streptophytina	Multicellular	676	441
BRARP	51351	Brassica rapa subsp. pekinensis	Streptophyta	Streptophytina	Multicellular	671	403
BRUMA	6279	Brugia malayi	Nematoda	Nematoda_S	Multicellular	1238	684
CAEBE	135651	Caenorhabditis brenneri	Nematoda	Nematoda_S	Multicellular	1207	751
CAEBR	6238	Caenorhabditis briggsae	Nematoda	Nematoda_S	Multicellular	1251	764
CAEEL	6239	Caenorhabditis elegans	Nematoda	Nematoda_S	Multicellular	1267	802
CAEJA	281687	Caenorhabditis japonica	Nematoda	Nematoda_S	Multicellular	1198	631
CAERE	31234	Caenorhabditis remanei	Nematoda	Nematoda_S	Multicellular	1271	745
CALJA	9483	Callithrix jacchus	Chordata	Craniata	Multicellular	2188	1955
CAMFO	104421	Camponotus floridanus	Arthropoda	Hexapoda	Multicellular	1453	667
CANLF	9615	Canis lupus familiaris	Chordata	Craniata	Multicellular	2182	1903
CAPI1	73382	Capitella sp. 1	Annelida	Annelida_S	Multicellular	1578	898
CAPTE	283909	Capitella teleta	Annelida	Annelida_S	Multicellular	1578	897
CAVAP	37548	Cavia aperea	Chordata	Craniata	Multicellular	1980	1451
CAVPO	10141	Cavia porcellus	Chordata	Craniata	Multicellular	2155	1815
CERAT	9531	Cercocebus atys	Chordata	Craniata	Multicellular	2202	2048
CHEQI	63459	Chenopodium quinoa	Streptophyta	Streptophytina	Multicellular	672	370
CHICK	9031	Gallus gallus	Chordata	Craniata	Multicellular	2010	1572
CHILA	34839	Chinchilla lanigera	Chordata	Craniata	Multicellular	2133	1815
CHLSB	60711	Chlorocebus sabaeus	Chordata	Craniata	Multicellular	2195	1977
CHOHO	9358	Choloepus hoffmanni	Chordata	Craniata	Multicellular	1882	1238
CHRPI	8478	Chrysemys picta bellii	Chordata	Craniata	Multicellular	2106	1772
CIOIN	7719	Ciona intestinalis	Chordata	Tunicata	Multicellular	1452	602
CIOSA	51511	Ciona savignyi	Chordata	Tunicata	Multicellular	1365	619
COCAP	210143	Corchorus capsularis	Streptophyta	Streptophytina	Multicellular	658	338
COLAP	336983	Colobus angolensis palliatus	Chordata	Craniata	Multicellular	2189	2017
CONPW	741705	Coniophora puteana RWD-64-598 SS2	Basidiomycota	Agaricomycotina	Multicellular	558	301
COPC7	240176	Coprinopsis cinerea okayama7#130	Basidiomycota	Agaricomycotina	Multicellular	586	341
COPCI	5346	Coprinopsis cinerea	Basidiomycota	Agaricomycotina	Multicellular	599	422
CRAGI	29159	Crassostrea gigas	Mollusca	Mollusca_S	Multicellular	1605	975
CRIGR	10029	Cricetulus griseus	Chordata	Craniata	Multicellular	2154	1883
CRYGA	552467	Cryptococcus gattii VGIII	Basidiomycota	Agaricomycotina	Multicellular	505	247
CRYGR	294750	Cryptococcus gattii VGII R265	Basidiomycota	Agaricomycotina	Multicellular	511	267
CRYNJ	214684	Cryptococcus neoformans var. neoformans JEC21	Basidiomycota	Agaricomycotina	Multicellular	550	308
CUCSA	3659	Cucumis sativus	Streptophyta	Streptophytina	Multicellular	660	369
CULQU	7176	Culex quinquefasciatus	Arthropoda	Hexapoda	Multicellular	1352	507
CULSO	179676	Culicoides sonorensis	Arthropoda	Hexapoda	Multicellular	1392	841
CYPVA	28743	Cyprinodon variegatus	Chordata	Craniata	Multicellular	1940	1576
DANPL	13037	Danaus plexippus	Arthropoda	Hexapoda	Multicellular	1394	732
DANRE	7955	Danio rerio	Chordata	Craniata	Multicellular	1998	1654
DAPPU	6669	Daphnia pulex	Arthropoda	Crustacea	Multicellular	1407	754
DASNO	9361	Dasypus novemcinctus	Chordata	Craniata	Multicellular	2167	1863
DENPD	77166	Dendroctonus ponderosae	Arthropoda	Hexapoda	Multicellular	1385	563
DIACI	121845	Diaphorina citri	Arthropoda	Hexapoda	Multicellular	1289	563
DICSQ	732165	Dichomitus squalens LYAD-421 SS1	Basidiomycota	Agaricomycotina	Multicellular	578	294
DIPOR	10020	Dipodomys ordii	Chordata	Craniata	Multicellular	2102	1658
DROAN	7217	Drosophila ananassae	Arthropoda	Hexapoda	Multicellular	1394	741
DROBM	125945	Drosophila biarmipes	Arthropoda	Hexapoda	Multicellular	1386	680
DROBP	42026	Drosophila bipectinata	Arthropoda	Hexapoda	Multicellular	1364	674
DROEL	30023	Drosophila elegans	Arthropoda	Hexapoda	Multicellular	1372	624
DROER	7220	Drosophila erecta	Arthropoda	Hexapoda	Multicellular	1398	719
DROEU	29029	Drosophila eugracilis	Arthropoda	Hexapoda	Multicellular	1391	818
DROFC	30025	Drosophila ficusphila	Arthropoda	Hexapoda	Multicellular	1378	649
DROGR	7222	Drosophila grimshawi	Arthropoda	Hexapoda	Multicellular	1402	765
DROKI	30033	Drosophila kikkawai	Arthropoda	Hexapoda	Multicellular	1372	685
DROME	7227	Drosophila melanogaster	Arthropoda	Hexapoda	Multicellular	1443	859
DROMO	7230	Drosophila mojavensis	Arthropoda	Hexapoda	Multicellular	1385	713
DROPE	7234	Drosophila persimilis	Arthropoda	Hexapoda	Multicellular	1364	614
DROPS	46245	Drosophila pseudoobscura pseudoobscura	Arthropoda	Hexapoda	Multicellular	1397	743
DRORH	1041015	Drosophila rhopaloa	Arthropoda	Hexapoda	Multicellular	1390	683
DROSE	7238	Drosophila sechellia	Arthropoda	Hexapoda	Multicellular	1398	696
DROSI	7240	Drosophila simulans	Arthropoda	Hexapoda	Multicellular	1312	579
DROTK	29030	Drosophila takahashii	Arthropoda	Hexapoda	Multicellular	1348	660
DROVI	7244	Drosophila virilis	Arthropoda	Hexapoda	Multicellular	1392	693
DROWI	7260	Drosophila willistoni	Arthropoda	Hexapoda	Multicellular	1389	942
DROYA	7245	Drosophila yakuba	Arthropoda	Hexapoda	Multicellular	1403	688
ECHTE	9371	Echinops telfairi	Chordata	Craniata	Multicellular	2058	1466
ECTSI	2880	Ectocarpus siliculosus	Eukaryota_P	Eukaryota_S	Multicellular	577	146
EPTBU	7764	Eptatretus burgeri	Chordata	Craniata	Multicellular	1791	1394
ERATE	110835	Eragrostis tef	Streptophyta	Streptophytina	Multicellular	633	400
ERIEU	9365	Erinaceus europaeus	Chordata	Craniata	Multicellular	2013	1484
FELCA	9685	Felis catus	Chordata	Craniata	Multicellular	2174	1870
FICAL	59894	Ficedula albicollis	Chordata	Craniata	Multicellular	2011	1502
FOLCA	158441	Folsomia candida	Arthropoda	Hexapoda	Multicellular	1344	865
FOMME	694068	Fomitiporia mediterranea MF3/22	Basidiomycota	Agaricomycotina	Multicellular	576	328
FOMPI	743788	Fomitopsis pinicola FP-58527 SS1	Basidiomycota	Agaricomycotina	Multicellular	574	283
FUKDA	885580	Fukomys damarensis	Chordata	Craniata	Multicellular	2108	1785
GADMO	8049	Gadus morhua	Chordata	Craniata	Multicellular	1881	1204
GASAC	69293	Gasterosteus aculeatus	Chordata	Craniata	Multicellular	1907	1443
GLOTR	104355	Gloeophyllum trabeum	Basidiomycota	Agaricomycotina	Multicellular	587	312
GORGO	9595	Gorilla gorilla gorilla	Chordata	Craniata	Multicellular	2190	1982
GOSAR	29729	Gossypium arboreum	Streptophyta	Streptophytina	Multicellular	686	402
GOSHI	3635	Gossypium hirsutum	Streptophyta	Streptophytina	Multicellular	703	453
GOSRA	29730	Gossypium raimondii	Streptophyta	Streptophytina	Multicellular	699	440
GRIFR	5627	Grifola frondosa	Basidiomycota	Agaricomycotina	Multicellular	549	293
HARSA	610380	Harpegnathos saltator	Arthropoda	Hexapoda	Multicellular	1405	559
HELAN	4232	Helianthus annuus	Streptophyta	Streptophytina	Multicellular	669	382
HELME	34740	Heliconius melpomene	Arthropoda	Hexapoda	Multicellular	1351	697
HELRO	6412	Helobdella robusta	Annelida	Annelida_S	Multicellular	1333	615
HETAN	13563	Heterobasidion annosum	Basidiomycota	Agaricomycotina	Multicellular	548	290
HETGA	10181	Heterocephalus glaber	Chordata	Craniata	Multicellular	2100	1745
HIPCM	109280	Hippocampus comes	Chordata	Craniata	Multicellular	1932	1465
HORSE	9796	Equus caballus	Chordata	Craniata	Multicellular	2159	1812
HORVV	112509	Hordeum vulgare subsp. vulgare	Streptophyta	Streptophytina	Multicellular	682	492
HUMAN	9606	Homo sapiens	Chordata	Craniata	Multicellular	2218	2218
HYAAE	559515	Hyaloperonospora arabidopsidis Emoy2	Eukaryota_P	Eukaryota_S	Multicellular	553	199
HYDVU	6087	Hydra vulgaris	Cnidaria	Cnidaria_S	Multicellular	1440	471
HYPDU	232323	Hypsibius dujardini	Tardigrada	Tardigrada_S	Multicellular	1294	664
ICTPU	7998	Ictalurus punctatus	Chordata	Craniata	Multicellular	1997	1662
ICTTR	43179	Ictidomys tridecemlineatus	Chordata	Craniata	Multicellular	2148	1888
IXOSC	6945	Ixodes scapularis	Arthropoda	Chelicerata	Multicellular	1350	434
JACJA	51337	Jaculus jaculus	Chordata	Craniata	Multicellular	2086	1782
KLEFL	3175	Klebsormidium flaccidum	Streptophyta	Streptophyta_S	Multicellular	697	304
LACBI	29883	Laccaria bicolor	Basidiomycota	Agaricomycotina	Multicellular	564	289
LATCH	7897	Latimeria chalumnae	Chordata	Craniata	Multicellular	1999	1573
LEPOC	7918	Lepisosteus oculatus	Chordata	Craniata	Multicellular	1983	1509
LEPSM	72036	Lepeophtheirus salmonis	Arthropoda	Crustacea	Multicellular	1365	650
LINHU	83485	Linepithema humile	Arthropoda	Hexapoda	Multicellular	1513	593
LINUN	7574	Lingula anatina	Brachiopoda	Linguliformea	Multicellular	1696	1092
LOALO	7209	Loa loa	Nematoda	Nematoda_S	Multicellular	1241	667
LOTGI	225164	Lottia gigantea	Mollusca	Mollusca_S	Multicellular	1569	701
LOTJA	34305	Lotus japonicus	Streptophyta	Streptophytina	Multicellular	646	316
LOXAF	9785	Loxodonta africana	Chordata	Craniata	Multicellular	2173	1856
LUCCU	7375	Lucilia cuprina	Arthropoda	Hexapoda	Multicellular	1311	883
LUPAN	3871	Lupinus angustifolius	Streptophyta	Streptophytina	Multicellular	561	238
MACEU	9315	Notamacropus eugenii	Chordata	Craniata	Multicellular	2047	1550
MACFA	9541	Macaca fascicularis	Chordata	Craniata	Multicellular	2203	2056
MACMU	9544	Macaca mulatta	Chordata	Craniata	Multicellular	2179	1951
MACNE	9545	Macaca nemestrina	Chordata	Craniata	Multicellular	2202	2025
MAIZE	4577	Zea mays	Streptophyta	Streptophytina	Multicellular	702	474
MANES	3983	Manihot esculenta	Streptophyta	Streptophytina	Multicellular	650	360
MANLE	9568	Mandrillus leucophaeus	Chordata	Craniata	Multicellular	2188	1984
MARPO	3197	Marchantia polymorpha	Streptophyta	Streptophytina	Multicellular	697	321
MEDTR	3880	Medicago truncatula	Streptophyta	Streptophytina	Multicellular	586	293
MEGSC	36166	Megaselia scalaris	Arthropoda	Hexapoda	Multicellular	877	220
MELCN	113334	Melitaea cinxia	Arthropoda	Hexapoda	Multicellular	1097	354
MELGA	9103	Meleagris gallopavo	Chordata	Craniata	Multicellular	1970	1520
MELHA	6305	Meloidogyne hapla	Nematoda	Nematoda_S	Multicellular	1059	447
MICMU	30608	Microcebus murinus	Chordata	Craniata	Multicellular	2081	1606
MNELE	27923	Mnemiopsis leidyi	Ctenophora	Ctenophora_S	Multicellular	1201	592
MONDO	13616	Monodelphis domestica	Chordata	Craniata	Multicellular	1995	1652
MONPE	554373	Moniliophthora perniciosa FA553	Basidiomycota	Agaricomycotina	Multicellular	255	36
MOUSE	10090	Mus musculus	Chordata	Craniata	Multicellular	2195	1961
MUSAM	214687	Musa acuminata subsp. malaccensis	Streptophyta	Streptophytina	Multicellular	674	386
MUSPF	9669	Mustela putorius furo	Chordata	Craniata	Multicellular	2168	1869
MYOLU	59463	Myotis lucifugus	Chordata	Craniata	Multicellular	2137	1801
NANGA	1026970	Nannospalax galili	Chordata	Craniata	Multicellular	2130	1843
NASVI	7425	Nasonia vitripennis	Arthropoda	Hexapoda	Multicellular	1399	647
NEMVE	45351	Nematostella vectensis	Cnidaria	Cnidaria_S	Multicellular	1478	643
NICAT	49451	Nicotiana attenuata	Streptophyta	Streptophytina	Multicellular	593	257
NOMLE	61853	Nomascus leucogenys	Chordata	Craniata	Multicellular	2184	1934
NOTFU	105023	Nothobranchius furzeri	Chordata	Craniata	Multicellular	1986	1607
OCHPR	9978	Ochotona princeps	Chordata	Craniata	Multicellular	2096	1617
OCTBM	37653	Octopus bimaculoides	Mollusca	Mollusca_S	Multicellular	1562	944
OCTDE	10160	Octodon degus	Chordata	Craniata	Multicellular	2086	1767
ONCVO	6282	Onchocerca volvulus	Nematoda	Nematoda_S	Multicellular	1277	736
OOCBI	2015173	Ooceraea biroi	Arthropoda	Hexapoda	Multicellular	1457	562
ORCCI	48709	Orchesella cincta	Arthropoda	Hexapoda	Multicellular	1356	821
ORENI	8128	Oreochromis niloticus	Chordata	Craniata	Multicellular	1931	1618
ORNAN	9258	Ornithorhynchus anatinus	Chordata	Craniata	Multicellular	1966	1390
ORYBR	4533	Oryza brachyantha	Streptophyta	Streptophytina	Multicellular	657	376
ORYGL	4538	Oryza glaberrima	Streptophyta	Streptophytina	Multicellular	635	352
ORYLA	8090	Oryzias latipes	Chordata	Craniata	Multicellular	1889	1448
ORYLO	4528	Oryza longistaminata	Streptophyta	Streptophytina	Multicellular	620	347
ORYME	30732	Oryzias melastigma	Chordata	Craniata	Multicellular	1957	1587
ORYNI	4536	Oryza sativa f. spontanea	Streptophyta	Streptophytina	Multicellular	664	393
ORYPU	4537	Oryza punctata	Streptophyta	Streptophytina	Multicellular	667	386
ORYRU	4529	Oryza rufipogon	Streptophyta	Streptophytina	Multicellular	665	394
ORYSI	39946	Oryza sativa Indica Group	Streptophyta	Streptophytina	Multicellular	656	400
ORYSJ	39947	Oryza sativa Japonica Group	Streptophyta	Streptophytina	Multicellular	624	338
OTOGA	30611	Otolemur garnettii	Chordata	Craniata	Multicellular	2159	1922
PANPA	9597	Pan paniscus	Chordata	Craniata	Multicellular	2187	2035
PANTR	9598	Pan troglodytes	Chordata	Craniata	Multicellular	2205	2070
PAPAN	9555	Papio anubis	Chordata	Craniata	Multicellular	2197	1971
PEDHC	121224	Pediculus humanus corporis	Arthropoda	Hexapoda	Multicellular	1462	663
PELSI	13735	Pelodiscus sinensis	Chordata	Craniata	Multicellular	2040	1608
PETMA	7757	Petromyzon marinus	Chordata	Craniata	Multicellular	1555	665
PHAAN	3914	Vigna angularis	Streptophyta	Streptophytina	Multicellular	640	348
PHACH	5306	Phanerochaete chrysosporium	Basidiomycota	Agaricomycotina	Multicellular	570	214
PHACI	38626	Phascolarctos cinereus	Chordata	Craniata	Multicellular	2138	1859
PHAVU	3885	Phaseolus vulgaris	Streptophyta	Streptophytina	Multicellular	667	377
PHLGI	82310	Phlebiopsis gigantea	Basidiomycota	Agaricomycotina	Multicellular	590	288
PHYPA	3218	Physcomitrella patens	Streptophyta	Streptophytina	Multicellular	680	365
PIGXX	9823	Sus scrofa	Chordata	Craniata	Multicellular	2192	1913
POEFO	48698	Poecilia formosa	Chordata	Craniata	Multicellular	1972	1558
PONAB	9601	Pongo abelii	Chordata	Craniata	Multicellular	2133	1865
POPTR	3694	Populus trichocarpa	Streptophyta	Streptophytina	Multicellular	681	413
POSPM	561896	Postia placenta Mad-698-R	Basidiomycota	Agaricomycotina	Multicellular	284	106
PRIPA	54126	Pristionchus pacificus	Nematoda	Nematoda_S	Multicellular	1089	542
PROCA	9813	Procavia capensis	Chordata	Craniata	Multicellular	2108	1690
PROCO	379532	Propithecus coquereli	Chordata	Craniata	Multicellular	2162	1909
PRUPE	3760	Prunus persica	Streptophyta	Streptophytina	Multicellular	664	336
PTEVA	132908	Pteropus vampyrus	Chordata	Craniata	Multicellular	2156	1794
PUNST	741275	Punctularia strigosozonata HHB-11173 SS5	Basidiomycota	Agaricomycotina	Multicellular	570	293
PYGNA	42514	Pygocentrus nattereri	Chordata	Craniata	Multicellular	2017	1714
RABIT	9986	Oryctolagus cuniculus	Chordata	Craniata	Multicellular	2139	1756
RATNO	10116	Rattus norvegicus	Chordata	Craniata	Multicellular	2179	1927
RHIBE	61621	Rhinopithecus bieti	Chordata	Craniata	Multicellular	2193	2030
RHIRO	61622	Rhinopithecus roxellana	Chordata	Craniata	Multicellular	2198	2035
RHOPR	13249	Rhodnius prolixus	Arthropoda	Hexapoda	Multicellular	1318	649
SAIBB	39432	Saimiri boliviensis boliviensis	Chordata	Craniata	Multicellular	2194	1914
SAPPC	695850	Saprolegnia parasitica CBS 223.65	Eukaryota_P	Eukaryota_S	Multicellular	669	187
SARHA	9305	Sarcophilus harrisii	Chordata	Craniata	Multicellular	2097	1712
SARSC	52283	Sarcoptes scabiei	Arthropoda	Chelicerata	Multicellular	1213	507
SCHCO	5334	Schizophyllum commune	Basidiomycota	Agaricomycotina	Multicellular	583	268
SCHMA	6183	Schistosoma mansoni	Platyhelminthes	Platyhelminthes_S	Multicellular	1156	635
SCHMD	79327	Schmidtea mediterranea	Platyhelminthes	Platyhelminthes_S	Multicellular	1069	256
SCOMX	52904	Scophthalmus maximus	Chordata	Craniata	Multicellular	1958	1637
SELML	88036	Selaginella moellendorffii	Streptophyta	Streptophytina	Multicellular	657	268
SERDU	41447	Seriola dumerili	Chordata	Craniata	Multicellular	1989	1677
SERID	1109443	Serendipita indica DSM 11827	Basidiomycota	Agaricomycotina	Multicellular	601	311
SETIT	4555	Setaria italica	Streptophyta	Streptophytina	Multicellular	680	402
SHEEP	9940	Ovis aries	Chordata	Craniata	Multicellular	2183	1865
SOLIN	13686	Solenopsis invicta	Arthropoda	Hexapoda	Multicellular	1330	513
SOLLC	4081	Solanum lycopersicum	Streptophyta	Streptophytina	Multicellular	667	380
SOLTU	4113	Solanum tuberosum	Streptophyta	Streptophytina	Multicellular	593	272
SORAR	42254	Sorex araneus	Chordata	Craniata	Multicellular	1958	1289
SORBI	4558	Sorghum bicolor	Streptophyta	Streptophytina	Multicellular	686	437
SOYBN	3847	Glycine max	Streptophyta	Streptophytina	Multicellular	686	443
SPHPU	8508	Sphenodon punctatus	Chordata	Craniata	Multicellular	2012	1580
STEHR	721885	Stereum hirsutum FP-91666 SS1	Basidiomycota	Agaricomycotina	Multicellular	577	335
STRMM	126957	Strigamia maritima	Arthropoda	Myriapoda	Multicellular	1506	786
STRPU	7668	Strongylocentrotus purpuratus	Echinodermata	Echinodermata_S	Multicellular	1575	868
STRRB	34506	Strongyloides ratti	Nematoda	Nematoda_S	Multicellular	1187	496
TAEGU	59729	Taeniopygia guttata	Chordata	Craniata	Multicellular	1944	1419
TAKRU	31033	Takifugu rubripes	Chordata	Craniata	Multicellular	1914	1547
TARSY	1868482	Carlito syrichta	Chordata	Craniata	Multicellular	1976	1447
TETNG	99883	Tetraodon nigroviridis	Chordata	Craniata	Multicellular	1878	1395
TETUR	32264	Tetranychus urticae	Arthropoda	Chelicerata	Multicellular	1323	831
THECC	3641	Theobroma cacao	Streptophyta	Streptophytina	Multicellular	661	379
THECL	103827	Thelazia callipaeda	Nematoda	Nematoda_S	Multicellular	1247	673
THEKT	669202	Thelohanellus kitauei	Cnidaria	Cnidaria_S	Multicellular	499	65
TRAVS	717944	Trametes versicolor FP-101664 SS1	Basidiomycota	Agaricomycotina	Multicellular	573	313
TREME	5217	Tremella mesenterica	Basidiomycota	Agaricomycotina	Multicellular	524	289
TRIAD	10228	Trichoplax adhaerens	Placozoa	Placozoa_S	Multicellular	1288	506
TRICA	7070	Tribolium castaneum	Arthropoda	Hexapoda	Multicellular	1440	653
TRISP	6334	Trichinella spiralis	Nematoda	Nematoda_S	Multicellular	1182	424
TRIUA	4572	Triticum urartu	Streptophyta	Streptophytina	Multicellular	593	323
TUPBE	37347	Tupaia belangeri	Chordata	Craniata	Multicellular	2036	1421
TURTR	9739	Tursiops truncatus	Chordata	Craniata	Multicellular	2134	1776
URSAM	9643	Ursus americanus	Chordata	Craniata	Multicellular	2132	1819
URSMA	29073	Ursus maritimus	Chordata	Craniata	Multicellular	2104	1770
VICPA	30538	Vicugna pacos	Chordata	Craniata	Multicellular	1851	1276
VITVI	29760	Vitis vinifera	Streptophyta	Streptophytina	Multicellular	656	350
VOLCA	3067	Volvox carteri	Chlorophyta	Chlorophyta_S	Multicellular	549	175
VULVU	9627	Vulpes vulpes	Chordata	Craniata	Multicellular	2178	1913
WALI9	1299270	Wallemia ichthyophaga EXF-994	Basidiomycota	Wallemiomycotina	Multicellular	509	193
WALSE	148960	Wallemia sebi	Basidiomycota	Wallemiomycotina	Multicellular	510	133
WHEAT	4565	Triticum aestivum	Streptophyta	Streptophytina	Multicellular	717	515
WOLCO	742152	Wolfiporia cocos MD-104 SS10	Basidiomycota	Agaricomycotina	Multicellular	561	288
XENTR	8364	Xenopus tropicalis	Chordata	Craniata	Multicellular	2010	1614
XIPMA	8083	Xiphophorus maculatus	Chordata	Craniata	Multicellular	1946	1519
ZOONE	136037	Zootermopsis nevadensis	Arthropoda	Hexapoda	Multicellular	1442	899
